# Supplementary material for: Mating to Intact, but Not Vasectomized, Males Elicits Changes in the Endometrial Transcriptome: Insights From the Bovine Model
Source: Front Cell Dev Biol. 2020 Jul 10;8:547. doi: 10.3389/fcell.2020.00547 (PMC7381276; doi:10.3389/fcell.2020.00547)
Supplement: Supplementary file 1 [file Data_Sheet_1.xlsx]

## Sheet: Vasec vs Ctr Overall
Supplementary File 1: Comparison of endometrial sequencing data between vasectomized mated heifers (vasec) and unmated (ctr), heifers mated to intact bulls (intact) and ctr, and intact vs vasec
						FPKM			CPM										FPKM
	GeneName	GeneDesciption	logFC	FDR	DE_group2_relative_to_group1	Control	Vasectomized	Length	Ctr_1	Ctr_2	Ctr_3	Ctr_4	Ctr_5	Ctr_6	Vasec_1	Vasec_2	Vasec_3	Vasec_4	Vasec_5	Vasec_6	Ctr_1	Ctr_2	Ctr_3	Ctr_4	Ctr_5	Ctr_6	Vasec_1	Vasec_2	Vasec_3	Vasec_4	Vasec_5	Vasec_6	logCPM	LR	PValue
ENSBTAG00000039664	0	0	-7.19461	0.131279	FALSE	4.0452	1.07188	576	0	0	166	85	92	0	0	0	0	92	0	0	0	0	12.0021	5.61539	6.65371	0	0	0	0	6.43126	0	0	0.476202	17.6978	2.58921e-05
ENSBTAG00000023198	SERPINB2	serpin family B member 2	-4.12628	0.36424	FALSE	0.377568	0.00592701	2097	2	94	3	20	0	0	0	0	1	0	0	1	0.0391784	1.80373	0.0595793	0.362923	0	0	0	0	0.0182793	0	0	0.0172828	-2.18706	12.6421	0.000377153
ENSBTAG00000030532	KNCN	kinocilin	-3.99883	0.248763	FALSE	0.237268	0	306	1	4	0	2	1	3	0	0	0	0	0	0	0.134243	0.525994	0	0.248709	0.136137	0.378523	0	0	0	0	0	0	-3.12492	14.2571	0.000159456
ENSBTAG00000046268	0	NKG2-A/NKG2-B type II integral membrane protein	-3.98085	0.131279	FALSE	0.123092	0.0130914	976	3	3	1	3	4	4	0	0	2	0	0	0	0.126266	0.123684	0.04267	0.116965	0.170729	0.158235	0	0	0.0785484	0	0	0	-2.79799	18.4426	1.75098e-05
ENSBTAG00000051734	0	0	-3.92422	0.181693	FALSE	12.5507	4.26386	741	29	346	733	44	200	4	465	27	7	2	1	3	1.60766	18.7888	41.1963	2.25953	11.2437	0.208418	23.4023	1.50934	0.362107	0.108678	0.0539554	0.146729	1.88289	16.3976	5.13494e-05
ENSBTAG00000047529	0	0	-3.78895	0.870788	FALSE	12.8545	1.61724	411	0	580	3	15	184	0	11	82	0	0	0	5	0	56.7843	0.303985	1.38878	18.6498	0	0.998103	8.26444	0	0	0	0.4409	0.624268	7.00793	0.00811494
ENSBTAG00000052267	0	0	-3.60361	0.303847	FALSE	0.201199	0.0929662	468	3	4	1	3	3	0	7	0	0	0	0	0	0.263324	0.343919	0.0889871	0.243926	0.267038	0	0.557797	0	0	0	0	0	-2.93216	13.4869	0.000240233
ENSBTAG00000002030	SPP2	secreted phosphoprotein 2	-3.57943	0.473476	FALSE	0.0596483	0	876	0	2	0	3	1	2	0	0	0	0	0	0	0	0.0918687	0	0.130317	0.0475548	0.0881492	0	0	0	0	0	0	-3.25303	10.6795	0.00108327
ENSBTAG00000052019	0	olfactory receptor 13C2	-3.4522	0.473476	FALSE	0.138648	0.0129895	957	2	12	0	1	0	5	2	0	0	0	0	0	0.0858485	0.504558	0	0.0397623	0	0.201721	0.0779368	0	0	0	0	0	-3.02973	10.5688	0.0011501
ENSBTAG00000020249	GLT6D1	glycosyltransferase 6 domain containing 1	-3.41675	0.624809	FALSE	0.0482739	0	1210	1	1	0	2	0	5	0	0	0	0	0	0	0.0339492	0.033255	0	0.0628967	0	0.159543	0	0	0	0	0	0	-3.3119	9.22386	0.00238882
ENSBTAG00000049750	0	olfactory receptor 2J3	-3.41512	0.533895	FALSE	0.0507835	0	924	0	2	1	2	2	0	0	0	0	0	0	0	0	0.0870963	0.0450714	0.0823648	0.0901688	0	0	0	0	0	0	0	-3.29632	9.83619	0.00171112
ENSBTAG00000052655	IL26	interleukin 26	-3.41109	0.427698	FALSE	0.143026	0.0130056	516	3	2	3	3	0	0	0	0	0	1	0	0	0.238829	0.155963	0.242128	0.221236	0	0	0	0	0	0.0780335	0	0	-3.07594	11.1429	0.000843544
ENSBTAG00000033169	0	0	-3.39231	0.639064	FALSE	0.0245117	0	2139	0	3	0	4	1	0	0	0	0	0	0	0	0	0.0564355	0	0.0711594	0.0194755	0	0	0	0	0	0	0	-3.31243	8.88363	0.00287739
ENSBTAG00000052597	0	0	-3.37931	0.624809	FALSE	0.0750261	0	634	3	1	0	0	2	1	0	0	0	0	0	0	0.194378	0.0634677	0	0	0.131413	0.060898	0	0	0	0	0	0	-3.30726	9.22606	0.00238595
ENSBTAG00000047690	0	0	-3.20663	0.624809	FALSE	0.055684	0.0101526	1322	5	2	0	3	1	0	0	0	0	2	0	0	0.155365	0.0608752	0	0.0863522	0.0315113	0	0	0	0	0.0609157	0	0	-3.14927	9.1295	0.0025152
ENSBTAG00000051554	0	0	-3.2045	0.758487	FALSE	0.0899266	0	440	0	2	0	1	1	2	0	0	0	0	0	0	0	0.182902	0	0.086483	0.0946773	0.175497	0	0	0	0	0	0	-3.3467	8.26676	0.00403776
ENSBTAG00000030343	FGF23	fibroblast growth factor 23	-3.18131	0.601486	FALSE	0.0526594	0.00999782	1278	0	0	3	1	3	3	0	0	2	0	0	0	0	0	0.0977604	0.0297751	0.0977887	0.0906323	0	0	0.0599869	0	0	0	-3.10871	9.35455	0.00222432
ENSBTAG00000053327	0	0	-3.15405	0.639064	FALSE	0.305214	0.104604	198	3	1	2	0	0	3	0	3	0	0	0	0	0.622402	0.203225	0.420666	0	0	0.58499	0	0.627621	0	0	0	0	-3.16157	8.85247	0.00292692
ENSBTAG00000050256	0	intelectin-2-like	-3.14106	0.624809	FALSE	0.0703181	0.00676043	945	1	2	3	4	0	0	0	0	1	0	0	0	0.0434693	0.0851609	0.132209	0.161069	0	0	0	0	0.0405626	0	0	0	-3.1397	9.13223	0.00251146
ENSBTAG00000019031	PLPPR4	phospholipid phosphatase related 4	-3.10978	0.793254	FALSE	0.00843256	0	4632	0	2	0	1	0	3	0	0	0	0	0	0	0	0.0173741	0	0.00821514	0	0.0250061	0	0	0	0	0	0	-3.37198	7.4953	0.00618602
ENSBTAG00000018817	POU4F3	POU class 4 homeobox 3	-3.0933	0.710826	FALSE	0.0596528	0.0065521	1017	3	0	3	0	0	3	0	0	0	0	1	0	0.121176	0	0.122849	0	0	0.113892	0	0	0	0	0.0393126	0	-3.17533	8.47024	0.00361003
ENSBTAG00000003625	VSTM2A	V-set and transmembrane domain containing 2A	-3.08509	0.717596	FALSE	0.0295068	0.00978965	2042	0	3	0	0	3	3	0	0	0	0	3	0	0	0.0591163	0	0	0.0612018	0.0567228	0	0	0	0	0.0587379	0	-3.16219	8.41803	0.00371518
ENSBTAG00000051383	DEFB7	defensin beta 7	-3.07843	0.789571	FALSE	0.152184	0.0092174	749	0	12	2	2	1	0	0	1	0	0	0	0	0	0.644676	0.111204	0.101609	0.0556181	0	0	0.0553044	0	0	0	0	-3.22295	7.88551	0.00498324
ENSBTAG00000052851	0	0	-3.0761	0.775087	FALSE	0.14772	0.0527399	2157	18	23	1	0	4	1	0	2	0	0	15	0	0.342797	0.429062	0.0193073	0	0.0772517	0.0178996	0	0.038408	0	0	0.278031	0	-2.10673	8.07186	0.0044958
ENSBTAG00000003666	ZPLD1	zona pellucida like domain containing 1	-3.05396	0.848102	FALSE	0.032751	0	1242	0	2	0	0	3	1	0	0	0	0	0	0	0	0.0647963	0	0	0.100623	0.0310864	0	0	0	0	0	0	-3.38617	7.16269	0.00744353
ENSBTAG00000020095	0	membrane spanning 4-domains A3	-3.0263	0.793254	FALSE	0.0303585	0.0139612	1978	3	4	0	2	0	0	0	4	0	0	0	0	0.0623031	0.0813721	0	0.0384757	0	0	0	0.0837674	0	0	0	0	-3.20399	7.78914	0.00525613
ENSBTAG00000051928	0	0	-3.01108	0.776841	FALSE	0.206435	0.0535181	258	1	2	2	2	0	1	0	2	0	0	0	0	0.159219	0.311926	0.322837	0.294981	0	0.149649	0	0.321108	0	0	0	0	-3.20848	7.94341	0.00482629
ENSBTAG00000007794	KRT20	keratin 20	-3.00534	0.793254	FALSE	0.035685	0.00689005	2004	0	1	1	6	1	2	0	2	0	0	0	0	0	0.0200791	0.0207814	0.11393	0.0207874	0.0385323	0	0.0413403	0	0	0	0	-3.22973	7.60344	0.00582569
ENSBTAG00000050964	0	0	-2.99271	0.958904	FALSE	0.211034	0	288	3	6	0	0	0	0	0	0	0	0	0	0	0.427901	0.838302	0	0	0	0	0	0	0	0	0	0	-3.41296	6.55523	0.0104576
ENSBTAG00000040367	0	0	-2.98454	0.253727	FALSE	42.6686	1.07409	615	12	13	45	13	1878	1964	14	20	19	14	14	21	0.801532	0.85057	3.04726	0.804362	127.209	123.299	0.848941	1.34709	1.18423	0.916608	0.910135	1.23753	1.38193	14.0208	0.000180796
ENSBTAG00000016876	0	0	-2.98345	0.793254	FALSE	0.102544	0.0116508	576	0	0	1	4	2	2	0	0	0	1	0	0	0	0	0.072302	0.264254	0.144646	0.13406	0	0	0	0.069905	0	0	-3.22225	7.76572	0.0053247
ENSBTAG00000015217	DLX1	distal-less homeobox 1	-2.98309	0.863418	FALSE	0.0149643	0	2199	1	0	1	2	0	1	0	0	0	0	0	0	0.0186805	0	0.0189386	0.0346089	0	0.0175577	0	0	0	0	0	0	-3.39343	7.03265	0.00800368
ENSBTAG00000038584	OLFM1	olfactomedin 1	-2.98144	0.775087	FALSE	0.0594697	0.00749819	895	1	0	2	2	1	2	0	0	0	1	0	0	0.0458978	0	0.0930636	0.0850336	0.0465452	0.0862779	0	0	0	0.0449891	0	0	-3.21247	7.97844	0.00473378
ENSBTAG00000018161	TBX18	T-box 18	-2.97605	0.87616	FALSE	0.0108868	0	3026	1	2	0	2	0	0	0	0	0	0	0	0	0.0135752	0.0265952	0	0.0251504	0	0	0	0	0	0	0	0	-3.3948	6.87571	0.0087375
ENSBTAG00000039356	0	aldo-keto reductase family 1, member C1-like	-2.97411	0.873568	FALSE	0.0336405	0	981	1	0	0	1	1	2	0	0	0	0	0	0	0.0418741	0	0	0.0387895	0.0424648	0.0787143	0	0	0	0	0	0	-3.39533	6.93842	0.00843637
ENSBTAG00000049705	0	0	-2.97193	0.87616	FALSE	0.174282	0	192	0	1	0	0	2	2	0	0	0	0	0	0	0	0.209576	0	0	0.433937	0.402181	0	0	0	0	0	0	-3.39549	6.86911	0.00876981
ENSBTAG00000054099	0	interferon omega-1	-2.95949	0.793254	FALSE	0.0918986	0.0228261	588	3	3	0	0	1	1	0	0	0	2	0	0	0.209584	0.205299	0	0	0.0708469	0.0656621	0	0	0	0.136957	0	0	-3.2111	7.62479	0.00575713
ENSBTAG00000038660	MGC134232	uncharacterized LOC618600	-2.95753	0.958904	FALSE	0.0372119	0	2006	0	0	8	2	0	1	0	0	0	0	0	0	0	0	0.166086	0.0379387	0	0.0192469	0	0	0	0	0	0	-3.41458	6.49928	0.0107918
ENSBTAG00000039633	0	olfactory receptor 1A1	-2.94503	0.959256	FALSE	0.0437188	0	930	3	3	0	0	0	0	0	0	0	0	0	0	0.132511	0.129802	0	0	0	0	0	0	0	0	0	0	-3.412	6.43438	0.0111933
ENSBTAG00000021774	CELF5	CUGBP Elav-like family member 5	-2.9404	0.793254	FALSE	0.102317	0.0389678	513	0	1	0	3	2	2	0	0	0	0	3	0	0	0.0784376	0	0.222529	0.162409	0.150524	0	0	0	0	0.233807	0	-3.20812	7.53221	0.00606056
ENSBTAG00000005306	TRH	thyrotropin releasing hormone	-2.92676	0.390417	FALSE	0.110823	0.0132586	1393	0	5	8	6	3	1	0	0	1	0	0	2	0	0.144431	0.239173	0.163902	0.0897157	0.0277167	0	0	0.0275173	0	0	0.0520345	-2.66088	11.9514	0.000546049
ENSBTAG00000016186	0	0	-2.92129	0.793254	FALSE	0.0398217	0.00830388	1497	0	1	2	1	1	4	2	0	0	0	0	0	0	0.0268794	0.0556392	0.0254192	0.0278276	0.103165	0.0498233	0	0	0	0	0	-3.19287	7.56253	0.00595944
ENSBTAG00000040409	0	uncharacterized LOC790886	-2.90791	0.844345	FALSE	0.0243681	0.00467003	2736	5	2	0	3	0	0	0	0	2	0	0	0	0.0750704	0.0294141	0	0.0417242	0	0	0	0	0.0280202	0	0	0	-3.20728	7.20108	0.00728596
ENSBTAG00000050515	0	0	-2.8986	0.36424	FALSE	6.00387	2.7153	894	192	188	234	82	72	23	261	92	4	0	9	14	8.82223	8.46179	10.9006	3.49028	3.35501	0.993305	10.8875	4.26277	0.171506	0	0.402493	0.567548	1.85377	12.7224	0.000361295
ENSBTAG00000047700	0	0	-2.86785	0.793254	FALSE	201.068	44.491	1415	4934	6690	23517	2805	3557	23	305	4996	4015	24	31	91	143.238	190.244	692.147	75.4327	104.719	0.627572	8.03837	146.254	108.764	0.682945	0.875907	2.33076	6.89512	7.62188	0.00576642
ENSBTAG00000004612	SORCS3	sortilin related VPS10 domain containing receptor 3	-2.86341	0.496911	FALSE	0.046663	0.00512933	3669	1	12	0	3	1	9	2	0	1	0	0	0	0.0111961	0.131606	0	0.0311141	0.011354	0.0947081	0.0203286	0	0.0104474	0	0	0	-2.69183	10.0853	0.00149458
ENSBTAG00000047595	FSTL5	follistatin like 5	-2.8584	0.87616	FALSE	0.020555	0.00378299	3286	1	5	3	1	0	0	2	0	0	0	0	0	0.0125011	0.0612272	0.0380213	0.0115802	0	0	0.022698	0	0	0	0	0	-3.21903	6.89241	0.00865624
ENSBTAG00000005925	SLC10A2	solute carrier family 10 member 2	-2.83958	0.873568	FALSE	0.0154436	0.00230358	2997	1	0	1	2	1	2	0	1	0	0	0	0	0.0137065	0	0.0138959	0.0253937	0.0138999	0.0257653	0	0.0138215	0	0	0	0	-3.26299	6.9354	0.00845061
ENSBTAG00000050496	0	0	-2.81368	0.775087	FALSE	0.736414	1.09311	429	6	2	0	4	34	0	0	67	1	0	0	0	0.574525	0.187592	0	0.354802	3.30157	0	0	6.46932	0.0893511	0	0	0	-2.69839	8.04685	0.00455829
ENSBTAG00000053174	0	0	-2.79003	0.387641	FALSE	0.0784853	0.0112974	1635	1	4	5	0	4	5	2	0	0	0	0	1	0.0251245	0.0984428	0.127358	0	0.101916	0.118071	0.045618	0	0	0	0	0.0221664	-2.7197	12.0703	0.000512319
ENSBTAG00000003850	INSL5	insulin like 5	-2.76932	0.958904	FALSE	0.115524	0.00881625	705	1	1	7	0	0	3	1	0	0	0	0	0	0.0582674	0.0570759	0.413506	0	0	0.164295	0.0528975	0	0	0	0	0	-3.25436	6.57245	0.0103569
ENSBTAG00000039531	LCN12	lipocalin 12	-2.76138	0.414697	FALSE	0.220476	0.042417	582	6	3	0	3	6	1	3	0	0	0	0	1	0.42349	0.207415	0	0.196147	0.429464	0.0663391	0.192231	0	0	0	0	0.0622715	-2.71869	11.3558	0.000752135
ENSBTAG00000038312	MS4A18	membrane spanning 4-domains A18	-2.75804	0.959256	FALSE	0.0369962	0.00519418	1292	3	0	2	0	1	1	0	0	0	1	0	0	0.0953835	0	0.0644674	0	0.032243	0.0298834	0	0	0	0.0311651	0	0	-3.27503	6.42103	0.0112777
ENSBTAG00000045630	0	0	-2.75221	0.977658	FALSE	0.276392	0.0344148	195	2	4	0	0	1	1	0	0	0	1	0	0	0.421318	0.825405	0	0	0.213631	0.197997	0	0	0	0.206489	0	0	-3.28666	6.30273	0.0120552
ENSBTAG00000053461	0	olfactory receptor, family 11, subfamily G, member 2	-2.72499	0.997277	FALSE	0.334293	0.169957	936	17	0	15	8	6	0	4	0	0	20	0	0	0.746084	0	0.667403	0.325235	0.267038	0	0.159371	0	0	0.860369	0	0	-1.86782	6.19183	0.0128341
ENSBTAG00000022484	SOX21	SRY-box 21	-2.71075	1	FALSE	0.0645648	0.00804662	834	4	3	0	1	0	0	0	0	0	1	0	0	0.197019	0.144743	0	0.0456265	0	0	0	0	0	0.0482797	0	0	-3.29707	5.96749	0.014572
ENSBTAG00000021120	SMYD1	SET and MYND domain containing 1	-2.70584	1	FALSE	0.0310262	0.00629857	1918	0	4	0	0	1	4	0	0	0	0	0	2	0	0.0839176	0	0	0.0217195	0.08052	0	0	0	0	0	0.0377914	-3.25243	6.04896	0.0139145
ENSBTAG00000021443	PGLYRP3	peptidoglycan recognition protein 3	-2.69748	1	FALSE	0.0427755	0	1394	0	7	0	2	0	0	0	0	0	0	0	0	0	0.202059	0	0.0545947	0	0	0	0	0	0	0	0	-3.46225	5.25325	0.0219058
ENSBTAG00000004712	MC3R	melanocortin 3 receptor	-2.69231	1	FALSE	0.0680156	0.00685544	972	1	6	0	3	0	0	0	0	0	0	1	0	0.0422618	0.248386	0	0.117446	0	0	0	0	0	0	0.0411326	0	-3.30445	5.76788	0.0163217
ENSBTAG00000015465	C7H5orf46	chromosome 7 C5orf46 homolog	-2.68034	1	FALSE	0.0380893	0	877	0	3	0	1	1	0	0	0	0	0	0	0	0	0.137646	0	0.0433894	0.0475006	0	0	0	0	0	0	0	-3.45772	5.3551	0.0206617
ENSBTAG00000024791	0	0	-2.6803	1	FALSE	0.022359	0	1494	0	3	0	1	1	0	0	0	0	0	0	0	0	0.0808002	0	0.0254702	0.0278835	0	0	0	0	0	0	0	-3.45773	5.35454	0.0206684
ENSBTAG00000050575	0	0	-2.67847	1	FALSE	0.180882	0	189	3	1	1	0	0	0	0	0	0	0	0	0	0.65204	0.212902	0.220349	0	0	0	0	0	0	0	0	0	-3.45816	5.33321	0.0209228
ENSBTAG00000047336	0	thyrotropin-releasing hormone receptor-like	-2.63154	1	FALSE	0.0411866	0.0104324	1158	2	3	2	0	0	0	0	0	0	0	0	2	0.0709473	0.104245	0.0719274	0	0	0	0	0	0	0	0	0.0625941	-3.25701	5.84286	0.0156404
ENSBTAG00000007530	TRIM10	tripartite motif containing 10	-2.63138	0.533895	FALSE	0.0806037	0.0393503	2565	2	12	0	4	7	6	13	0	0	3	0	0	0.03203	0.18825	0	0.0593412	0.113687	0.0903143	0.189008	0	0	0.0470939	0	0	-2.3303	9.84865	0.00169957
ENSBTAG00000054083	0	60S ribosomal protein L39	-2.62967	0.639064	FALSE	11.7021	1.13294	156	25	1	184	51	4	3	4	3	1	14	1	4	6.58309	0.257939	49.1209	12.4402	1.06815	0.742487	0.956224	0.796596	0.245716	3.61355	0.256288	0.929282	-0.860253	8.98072	0.00272843
ENSBTAG00000003281	0	olfactory receptor 6B2	-2.62867	1	FALSE	0.0291163	0	939	2	1	1	0	0	0	0	0	0	0	0	0	0.0874942	0.0428525	0.0443514	0	0	0	0	0	0	0	0	0	-3.46006	5.38	0.0203689
ENSBTAG00000051934	CDH9	0	-2.6285	1	FALSE	0.0512798	0	1122	0	1	0	7	0	1	0	0	0	0	0	0	0	0.0358632	0	0.237404	0	0.0344112	0	0	0	0	0	0	-3.47233	5.08389	0.0241491
ENSBTAG00000037710	0	zinc finger protein 331	-2.6257	1	FALSE	0.00666767	0	4060	2	0	0	0	1	1	0	0	0	0	0	0	0.0202357	0	0	0	0.0102606	0.00950969	0	0	0	0	0	0	-3.46171	5.36911	0.0204964
ENSBTAG00000015558	SPINK1	serine peptidase inhibitor, Kazal type 1	-2.61323	1	FALSE	0.14173	0.0155326	429	0	2	5	2	0	0	0	0	0	0	1	0	0	0.187592	0.485384	0.177401	0	0	0	0	0	0	0.0931956	0	-3.31534	5.47249	0.019318
ENSBTAG00000017043	GPR1	G protein-coupled receptor 1	-2.56979	1	FALSE	0.0172598	0	1848	0	0	0	3	0	2	0	0	0	0	0	0	0	0	0	0.0617736	0	0.041785	0	0	0	0	0	0	-3.47809	4.95142	0.0260693
ENSBTAG00000037526	FABP4	fatty acid binding protein 4, adipocyte	-2.54771	1	FALSE	0.0628536	0.0480663	754	2	0	0	0	3	2	0	0	0	0	0	6	0.108962	0	0	0	0.165748	0.102412	0	0	0	0	0	0.288398	-3.26972	5.37002	0.0204857
ENSBTAG00000052152	0	translation machinery-associated protein 7	-2.53958	1	FALSE	0.176519	0	195	3	0	2	0	0	0	0	0	0	0	0	0	0.631977	0	0.427138	0	0	0	0	0	0	0	0	0	-3.48364	4.6852	0.0304236
ENSBTAG00000051812	0	carbonic anhydrase 1-like	-2.52073	0.227008	FALSE	3.81639	0.742462	786	35	162	35	123	90	4	18	34	5	20	7	4	1.8292	8.29343	1.85446	5.95478	4.77	0.196485	0.854032	1.79183	0.24384	1.02456	0.356064	0.184438	0.884457	14.7126	0.000125205
ENSBTAG00000044132	NTN5	netrin 5	-2.51225	0.554807	FALSE	0.0753471	0.0292158	2033	0	5	5	8	4	1	0	0	0	1	7	1	0	0.0989634	0.102425	0.149739	0.0819636	0.0189913	0	0	0	0.0198058	0.137662	0.0178269	-2.53028	9.70983	0.00183285
ENSBTAG00000050679	0	0	-2.50652	1	FALSE	0.195198	0.0304219	210	2	2	0	0	2	0	0	0	1	0	0	0	0.391224	0.383224	0	0	0.396743	0	0	0	0.182532	0	0	0	-3.30914	5.28557	0.0215028
ENSBTAG00000009128	POU1F1	POU class 1 homeobox 1	-2.49479	1	FALSE	0.0122389	0.00585395	3274	1	2	1	0	0	2	0	0	3	0	0	0	0.0125469	0.0245806	0.0127202	0	0	0.0235854	0	0	0.0351237	0	0	0	-3.30042	5.08464	0.0241387
ENSBTAG00000049056	OR13C8	olfactory receptor, family 13, subfamily C, member 8	-2.49257	1	FALSE	0.0279652	0	963	0	1	2	1	0	0	0	0	0	0	0	0	0	0.0417845	0.0864921	0.0395146	0	0	0	0	0	0	0	0	-3.48282	4.76999	0.0289601
ENSBTAG00000039151	HTR1F	5-hydroxytryptamine receptor 1F	-2.49185	1	FALSE	0.0513883	0.00506315	1193	1	2	5	1	0	0	0	0	0	0	0	1	0.034433	0.0674577	0.174543	0.0318965	0	0	0	0	0	0	0	0.0303789	-3.31366	5.13236	0.0234837
ENSBTAG00000013059	0	0	-2.46614	1	FALSE	0.0909602	0.0138858	435	0	2	0	1	1	2	0	0	0	0	0	1	0	0.185005	0	0.087477	0.0957655	0.177514	0	0	0	0	0	0.0833149	-3.30888	5.19855	0.0226058
ENSBTAG00000034845	0	0	-2.45978	1	FALSE	0.103506	0.0317078	381	0	0	2	2	0	2	0	0	0	0	0	2	0	0	0.218614	0.199751	0	0.202674	0	0	0	0	0	0.190247	-3.29772	4.97705	0.0256857
ENSBTAG00000030941	0	0	-2.45884	1	FALSE	0.0718045	0.021767	555	1	0	0	2	2	1	0	0	0	0	0	2	0.0740153	0	0	0.137126	0.150119	0.0695664	0	0	0	0	0	0.130602	-3.30054	5.00481	0.0252769
ENSBTAG00000013416	MGC133636	cystatin SC	-2.45749	1	FALSE	0.0452223	0.0138858	870	1	0	0	2	1	2	0	0	0	0	0	2	0.0472167	0	0	0.087477	0.0478827	0.0887571	0	0	0	0	0	0.0833149	-3.30127	5.00134	0.0253278
ENSBTAG00000017884	KCNV2	potassium voltage-gated channel modifier subfamily V member 2	-2.45578	1	FALSE	0.0272636	0.00789051	1701	2	0	0	0	1	4	0	0	0	2	0	0	0.0482992	0	0	0	0.0244903	0.0907921	0	0	0	0.0473431	0	0	-3.34883	4.62224	0.0315599
ENSBTAG00000051754	0	0	-2.43821	1	FALSE	0.2593	0.0426162	324	0	1	0	10	2	0	0	2	0	0	0	0	0	0.124193	0	1.17446	0.257148	0	0	0.255697	0	0	0	0	-3.36672	4.40533	0.0358267
ENSBTAG00000017322	ARL14	ADP ribosylation factor like GTPase 14	-2.42904	1	FALSE	0.0471482	0	579	0	2	0	0	2	0	0	0	0	0	0	0	0	0.138993	0	0	0.143896	0	0	0	0	0	0	0	-3.49717	4.465	0.0345961
ENSBTAG00000040019	0	keratin 6C	-2.41434	1	FALSE	0.0314947	0.00388315	1716	5	0	0	0	1	2	0	0	0	0	1	0	0.119693	0	0	0	0.0242762	0.0449992	0	0	0	0	0.0232989	0	-3.36277	4.49872	0.0339202
ENSBTAG00000046322	0	0	-2.40751	1	FALSE	0.111345	0.0500278	414	1	0	2	4	0	0	0	3	0	0	0	0	0.0992235	0	0.201188	0.367657	0	0	0	0.300167	0	0	0	0	-3.3647	4.31087	0.0378696
ENSBTAG00000016063	DNER	delta/notch like EGF repeat containing	-2.39793	0.253727	FALSE	2.445	0.830697	3253	285	162	339	15	19	363	270	15	43	27	38	35	3.59895	2.00389	4.33999	0.175465	0.243314	4.30839	3.09531	0.191007	0.506689	0.334203	0.467038	0.389938	2.30543	13.9508	0.000187659
ENSBTAG00000051380	THEGL	theg spermatid protein like	-2.39444	1	FALSE	0.0333918	0.01488	1353	0	0	1	4	0	2	0	0	0	3	0	0	0	0	0.0307804	0.112498	0	0.0570722	0	0	0	0.08928	0	0	-3.35731	4.32619	0.0375301
ENSBTAG00000052692	0	0	-2.3943	0.758487	FALSE	0.471942	0.08536	228	2	2	0	3	7	2	0	0	0	2	0	1	0.360338	0.352969	0	0.500691	1.27897	0.338678	0	0	0	0.353204	0	0.158956	-2.94177	8.17414	0.00424918
ENSBTAG00000043978	CLVS1	clavesin 1	-2.39376	1	FALSE	0.0324034	0.0161474	1238	3	1	0	0	0	2	0	0	0	0	3	0	0.099544	0.0325028	0	0	0	0.0623737	0	0	0	0	0.0968843	0	-3.35079	4.40454	0.0358435
ENSBTAG00000012389	0	PRAME family member 8	-2.39346	1	FALSE	0.024512	0	1416	0	0	3	0	2	0	0	0	0	0	0	0	0	0	0.0882329	0	0.058839	0	0	0	0	0	0	0	-3.50412	4.16661	0.0412282
ENSBTAG00000001260	PINLYP	phospholipase A2 inhibitor and LY6/PLAUR domain containing	-2.38098	1	FALSE	0.0659389	0.0106787	624	0	0	2	0	3	1	0	0	0	0	1	0	0	0	0.133481	0	0.200279	0.0618739	0	0	0	0	0.064072	0	-3.36247	4.39675	0.0360074
ENSBTAG00000014832	TMEFF2	transmembrane protein with EGF like and two follistatin like domains 2	-2.37439	1	FALSE	0.0256803	0.00311487	2051	1	1	0	0	1	5	0	0	1	0	0	0	0.0200285	0.019619	0	0	0.0203111	0.0941232	0	0	0.0186892	0	0	0	-3.35464	4.45365	0.0348268
ENSBTAG00000046799	TEX50	testis expressed 50	-2.36126	1	FALSE	0.0199496	0	1002	0	1	1	1	0	0	0	0	0	0	0	0	0	0.0401582	0.0415628	0.0379766	0	0	0	0	0	0	0	0	-3.49682	4.34074	0.0372107
ENSBTAG00000004775	GRIA2	glutamate ionotropic receptor AMPA type subunit 2	-2.36102	1	FALSE	0.00265098	0	7438	0	0	1	1	0	1	0	0	0	0	0	0	0	0	0.00559908	0.00511596	0	0.00519082	0	0	0	0	0	0	-3.49703	4.34025	0.0372216
ENSBTAG00000033384	ACRV1	acrosomal vesicle protein 1	-2.36099	1	FALSE	0.0175163	0	1160	0	0	1	0	1	1	0	0	0	0	0	0	0	0	0.0359017	0	0.0359121	0.0332839	0	0	0	0	0	0	-3.49706	4.34018	0.0372229
ENSBTAG00000050034	0	0	-2.36022	1	FALSE	0.062715	0	321	1	0	0	1	1	0	0	0	0	0	0	0	0.12797	0	0	0.118544	0.129776	0	0	0	0	0	0	0	-3.49777	4.33858	0.037258
ENSBTAG00000010930	NPFFR1	neuropeptide FF receptor 1	-2.36009	1	FALSE	0.015284	0	1308	0	1	0	1	1	0	0	0	0	0	0	0	0	0.0307634	0	0.0290921	0.0318486	0	0	0	0	0	0	0	-3.49789	4.33831	0.0372639
ENSBTAG00000013056	SUN5	Sad1 and UNC84 domain containing 5	-2.35986	1	FALSE	0.0163574	0	1253	1	1	0	0	1	0	0	0	0	0	0	0	0.0327841	0.0321137	0	0	0.0332466	0	0	0	0	0	0	0	-3.49809	4.33783	0.0372744
ENSBTAG00000038138	0	angiotensin I converting enzyme (peptidyl-dipeptidase A) 3	-2.35986	1	FALSE	0.00913362	0	2244	1	1	0	0	1	0	0	0	0	0	0	0	0.0183059	0.0179316	0	0	0.0185642	0	0	0	0	0	0	0	-3.49809	4.33783	0.0372744
ENSBTAG00000017982	FIBCD1	fibrinogen C domain containing 1	-2.35952	1	FALSE	0.0119603	0	1629	0	1	0	1	0	1	0	0	0	0	0	0	0	0.0247014	0	0.0233594	0	0.0237013	0	0	0	0	0	0	-3.49839	4.33713	0.0372897
ENSBTAG00000052312	DEFB1	beta-defensin 1	-2.35885	0.859056	FALSE	0.327037	0.0554417	560	0	8	12	4	3	0	1	0	0	1	0	3	0	0.574836	0.892413	0.271804	0.223168	0	0.0665942	0	0	0.0719023	0	0.194154	-2.59395	7.08025	0.00779381
ENSBTAG00000048302	0	T cell receptor alpha variable 18	-2.35088	1	FALSE	0.0354161	0.00704386	946	2	0	1	0	0	2	0	0	0	0	1	0	0.0868467	0	0.0440232	0	0	0.0816265	0	0	0	0	0.0422631	0	-3.36124	4.38864	0.0361792
ENSBTAG00000051060	0	0	-2.34394	1	FALSE	0.0357783	0.0139258	957	0	2	1	0	2	0	0	0	0	0	2	0	0	0.084093	0.0435172	0	0.0870595	0	0	0	0	0	0.0835547	0	-3.35579	4.27148	0.0387571
ENSBTAG00000051371	0	0	-2.34189	1	FALSE	0.0745627	0.0152402	453	1	1	2	1	0	0	0	1	0	0	0	0	0.090681	0.0888267	0.183867	0.0840011	0	0	0	0.0914415	0	0	0	0	-3.37768	4.24441	0.0393798
ENSBTAG00000015654	PON1	paraoxonase 1	-2.34102	1	FALSE	0.0287373	0.00484479	1425	2	0	3	0	0	1	0	1	0	0	0	0	0.057654	0	0.0876757	0	0	0.0270943	0	0.0290688	0	0	0	0	-3.38287	4.16515	0.0412638
ENSBTAG00000016835	IL17F	interleukin 17F	-2.32164	1	FALSE	0.0350434	0.015274	1356	0	2	4	1	0	0	0	3	0	0	0	0	0	0.0593488	0.122849	0.0280623	0	0	0	0.0916438	0	0	0	0	-3.38007	3.99	0.0457711
ENSBTAG00000003865	CASR	calcium sensing receptor	-2.31884	1	FALSE	0.0070404	0.0010817	5746	0	0	1	2	3	0	1	0	0	0	0	0	0	0	0.00724782	0.0132449	0.0217497	0	0.00649021	0	0	0	0	0	-3.35135	4.29687	0.0381825
ENSBTAG00000000172	PFKFB1	6-phosphofructo-2-kinase/fructose-2,6-biphosphatase 1	-2.31091	1	FALSE	0.0203326	0.00548143	2331	1	0	0	1	4	1	0	0	2	0	0	0	0.0176227	0	0	0.0163245	0.0714852	0.0165634	0	0	0.0328886	0	0	0	-3.35668	4.09888	0.0429117
ENSBTAG00000030629	MGC127133	20-beta-hydroxysteroid dehydrogenase-like	-2.30679	1	FALSE	0.0345202	0.00558774	1201	2	0	3	0	1	0	0	0	0	1	0	0	0.0684072	0	0.104028	0	0.0346861	0	0	0	0	0.0335265	0	0	-3.38043	4.06681	0.0437339
ENSBTAG00000048737	DEFB10	beta-defensin 10	-2.28057	1	FALSE	0.174845	0.0119848	504	0	9	4	0	0	0	0	0	0	0	0	1	0	0.718545	0.330523	0	0	0	0	0	0	0	0	0.0719087	-3.36746	3.80502	0.0510992
ENSBTAG00000013378	0	arylacetamide deacetylase-like 2	-2.27745	1	FALSE	0.0230336	0.0110858	1682	1	0	0	3	0	2	3	0	0	0	0	0	0.0244224	0	0	0.0678701	0	0.0459089	0.066515	0	0	0	0	0	-3.34982	4.00021	0.0454945
ENSBTAG00000037434	0	0	-2.26492	0.793254	FALSE	0.0926563	0.0228927	867	3	2	1	2	2	2	0	2	0	0	0	1	0.14214	0.0928224	0.0480345	0.0877797	0.0960969	0.0890642	0	0.0955548	0	0	0	0.0418016	-2.98383	7.46499	0.00629103
ENSBTAG00000019132	DMP1	dentin matrix acidic phosphoprotein 1	-2.2569	0.87616	FALSE	0.118434	0.0187448	3037	2	2	4	0	30	15	5	0	1	2	0	1	0.027052	0.0264989	0.0548514	0	0.411505	0.190695	0.0613973	0	0.0126215	0.0265165	0	0.0119335	-2.1926	6.87409	0.00874544
ENSBTAG00000052971	0	0	-2.25624	1	FALSE	0.10104	0.0190075	327	0	2	0	2	1	0	1	0	0	0	0	0	0	0.246107	0	0.232737	0.127394	0	0.114045	0	0	0	0	0	-3.35844	4.12325	0.0422977
ENSBTAG00000054130	0	0	-2.24087	1	FALSE	0.105926	0.138121	450	1	1	0	1	4	0	10	0	0	0	0	0	0.0912856	0.0894189	0	0.0845611	0.370293	0	0.828728	0	0	0	0	0	-3.34939	3.83364	0.0502338
ENSBTAG00000055276	0	0	-2.23305	1	FALSE	0.14976	0.0264927	228	1	2	0	0	2	0	0	0	0	0	0	1	0.180169	0.352969	0	0	0.365421	0	0	0	0	0	0	0.158956	-3.35807	4.06158	0.0438695
ENSBTAG00000012376	0	0	-2.22956	1	FALSE	0.0828206	0.0298288	405	1	2	1	1	0	0	0	0	0	0	0	2	0.101428	0.198709	0.10283	0.0939568	0	0	0	0	0	0	0	0.178973	-3.35061	3.93392	0.0473214
ENSBTAG00000015128	KLK8	kallikrein related peptidase 8	-2.21256	1	FALSE	0.0676334	0.0354043	780	4	0	0	4	0	0	0	4	0	0	0	0	0.210659	0	0	0.195141	0	0	0	0.212426	0	0	0	0	-3.40703	3.43259	0.0639219
ENSBTAG00000023648	0	ecto-ADP-ribosyltransferase 5-like	-2.18617	1	FALSE	0.0795774	0.0171359	3393	6	28	1	0	4	1	0	0	7	2	0	0	0.072641	0.33206	0.0122741	0	0.0491105	0.0113791	0	0	0.0790809	0.0237343	0	0	-2.674	5.72317	0.0167424
ENSBTAG00000009867	FAM71F1	family with sequence similarity 71 member F1	-2.18527	0.131279	FALSE	0.222728	0.0497566	1664	9	8	13	9	10	6	5	2	3	0	1	2	0.222179	0.193454	0.325359	0.205813	0.250349	0.139216	0.112058	0.0497872	0.0691075	0	0.024027	0.0435601	-1.69586	18.2094	1.97905e-05
ENSBTAG00000051087	0	0	-2.17573	0.793254	FALSE	0.303797	0.0689631	453	2	7	1	8	0	3	1	1	0	0	0	3	0.181362	0.621787	0.0919337	0.672009	0	0.255691	0.0823239	0.0914415	0	0	0	0.240013	-2.66727	7.66347	0.00563501
ENSBTAG00000000326	ENTHD1	ENTH domain containing 1	-2.16379	0.958904	FALSE	0.0402829	0.00714647	1833	4	4	0	2	1	0	0	0	1	1	0	0	0.0896421	0.0878091	0	0.0415194	0.0227267	0	0	0	0.020912	0.0219669	0	0	-3.04345	6.45259	0.0110791
ENSBTAG00000047256	0	putative dimethylaniline monooxygenase	-2.13814	0.890562	FALSE	0.0543255	0.017029	1599	2	2	0	2	4	3	0	2	0	2	0	0	0.0513802	0.0503296	0	0.0475954	0.10421	0.0724378	0	0.0518111	0	0.0503631	0	0	-2.91637	6.82247	0.00900179
ENSBTAG00000054983	0	0	-2.13684	1	FALSE	0.497237	0.137837	627	0	0	33	1	11	0	1	0	1	11	0	0	0	0	2.19189	0.0606898	0.730842	0	0.0594781	0	0.061135	0.706408	0	0	-2.70475	3.42518	0.0642091
ENSBTAG00000037800	APOBEC3Z1	apolipoprotein B mRNA editing enzyme, catalytic polypeptide-like 3A	-2.12717	1	FALSE	0.161903	0	1241	0	29	0	0	0	1	0	0	0	0	0	0	0	0.940304	0	0	0	0.0311115	0	0	0	0	0	0	-3.54078	3.29335	0.069561
ENSBTAG00000050747	0	0	-2.12505	0.958904	FALSE	0.0846953	0.038694	1374	6	2	3	1	5	0	3	5	0	0	0	0	0.179382	0.0585713	0.09093	0.0276947	0.151594	0	0.0814252	0.150739	0	0	0	0	-2.71535	6.49071	0.010844
ENSBTAG00000015462	BNC1	basonuclin 1	-2.11999	0.586811	FALSE	0.0384654	0.00770092	4984	2	11	0	8	4	4	1	0	0	2	1	2	0.0164842	0.0888089	0	0.0610795	0.0334334	0.0309866	0.00748249	0	0	0.0161578	0.00802186	0.0145433	-2.42909	9.4747	0.00208325
ENSBTAG00000019172	IGSF21	immunoglobin superfamily member 21	-2.11018	1	FALSE	0.129779	0.0212481	1534	18	0	10	0	0	1	1	0	1	0	3	0	0.482016	0	0.271486	0	0	0.0251691	0.0243108	0	0.024988	0	0.0781896	0	-2.73222	3.67755	0.0551497
ENSBTAG00000048888	SMIM41	small integral membrane protein 41	-2.10126	0.793254	FALSE	0.275495	0.115733	432	2	6	2	3	0	5	6	0	0	0	1	1	0.190178	0.558868	0.192805	0.264254	0	0.446867	0.517955	0	0	0	0.0925484	0.0838935	-2.6989	7.79649	0.00523477
ENSBTAG00000030483	KLK7	kallikrein related peptidase 7	-2.08759	1	FALSE	0.0409109	0	3182	18	0	0	0	1	0	0	0	0	0	0	0	0.232374	0	0	0	0.0130918	0	0	0	0	0	0	0	-3.54446	3.18759	0.0741994
ENSBTAG00000050581	0	keratin 13	-2.07374	1	FALSE	0.0202257	0.00523018	1320	0	2	0	1	1	0	0	1	0	0	0	0	0	0.0609674	0	0.0288277	0.0315591	0	0	0.0313811	0	0	0	0	-3.42716	3.19769	0.0737422
ENSBTAG00000020676	MMP9	matrix metallopeptidase 9	-2.07118	1	FALSE	0.36269	0.0341601	2356	0	99	9	12	1	7	0	5	3	3	1	0	0	1.69084	0.159089	0.193816	0.0176817	0.114714	0	0.0879096	0.0488094	0.0512716	0.0169698	0	-1.86857	5.6833	0.0171272
ENSBTAG00000046271	ZIC5	Zic family member 5	-2.06765	1	FALSE	0.00965906	0	1989	0	0	0	1	0	2	0	0	0	0	0	0	0	0	0	0.0191315	0	0.0388229	0	0	0	0	0	0	-3.54076	3.27389	0.0703903
ENSBTAG00000008342	TMPRSS13	transmembrane serine protease 13	-2.06731	1	FALSE	0.0117236	0.00300036	2301	2	0	1	1	0	0	0	1	0	0	0	0	0.0357049	0	0.0180991	0.0165374	0	0	0	0.0180022	0	0	0	0	-3.42756	3.16569	0.0752005
ENSBTAG00000006820	FATE1	fetal and adult testis expressed 1	-2.06719	1	FALSE	0.0186706	0	1056	1	0	0	0	0	2	0	0	0	0	0	0	0.0389001	0	0	0	0	0.0731238	0	0	0	0	0	0	-3.54099	3.27278	0.0704383
ENSBTAG00000050829	0	0	-2.06719	1	FALSE	0.0209301	0	942	1	0	0	0	0	2	0	0	0	0	0	0	0.0436078	0	0	0	0	0.0819731	0	0	0	0	0	0	-3.54099	3.27278	0.0704383
ENSBTAG00000024731	0	0	-2.06694	1	FALSE	0.0267434	0	732	0	1	0	0	0	2	0	0	0	0	0	0	0	0.0549706	0	0	0	0.10549	0	0	0	0	0	0	-3.54112	3.27216	0.0704647
ENSBTAG00000050939	0	olfactory receptor 4D1	-2.06666	1	FALSE	0.0277896	0	936	0	1	0	0	0	3	0	0	0	0	0	0	0	0.0429899	0	0	0	0.123748	0	0	0	0	0	0	-3.54408	3.2268	0.0724422
ENSBTAG00000013077	0	0	-2.06382	1	FALSE	0.116547	0.0237245	291	3	0	1	0	0	1	0	1	0	0	0	0	0.42349	0	0.143113	0	0	0.132678	0	0.142347	0	0	0	0	-3.43443	3.08318	0.0791055
ENSBTAG00000031679	HSD17B13	hydroxysteroid 17-beta dehydrogenase 13	-2.06152	0.181693	FALSE	6.02889	2.63013	2324	543	142	128	84	618	564	62	63	64	565	133	34	9.59795	2.45864	2.29375	1.37539	11.0777	9.36991	0.994901	1.12291	1.0556	9.78911	2.28807	0.530219	3.1378	16.3109	5.37526e-05
ENSBTAG00000012912	ERMN	ermin	-2.06135	1	FALSE	0.0139601	0.0212706	1893	0	1	0	1	1	1	0	0	0	6	0	0	0	0.0212565	0	0.0201017	0.0220063	0.0203958	0	0	0	0.127624	0	0	-3.40863	3.14673	0.0760792
ENSBTAG00000052974	0	0	-2.05873	1	FALSE	0.133995	0	252	0	4	1	0	0	0	0	0	0	0	0	0	0	0.638707	0.165262	0	0	0	0	0	0	0	0	0	-3.54466	3.17008	0.0749986
ENSBTAG00000034283	ADAD2	adenosine deaminase domain containing 2	-2.04388	1	FALSE	0.0161073	0	1680	0	3	1	0	0	0	0	0	0	0	0	0	0	0.0718545	0.0247893	0	0	0	0	0	0	0	0	0	-3.545	3.16075	0.0754287
ENSBTAG00000038238	0	0	-2.04388	1	FALSE	0.0842998	0	321	0	3	1	0	0	0	0	0	0	0	0	0	0	0.376061	0.129738	0	0	0	0	0	0	0	0	0	-3.545	3.16075	0.0754287
ENSBTAG00000052149	0	olfactory receptor 2J3	-2.04289	1	FALSE	0.0667595	0	927	0	0	0	1	8	0	0	0	0	0	0	0	0	0	0	0.0410491	0.359508	0	0	0	0	0	0	0	-3.54796	3.07826	0.0793452
ENSBTAG00000015130	HDGFL1	HDGF like 1	-2.04083	1	FALSE	0.00997875	0	1989	0	2	0	0	0	1	0	0	0	0	0	0	0	0.040461	0	0	0	0.0194114	0	0	0	0	0	0	-3.54408	3.19344	0.0739341
ENSBTAG00000050838	0	0	-2.04083	1	FALSE	0.0232137	0	855	0	2	0	0	0	1	0	0	0	0	0	0	0	0.0941252	0	0	0	0.0451571	0	0	0	0	0	0	-3.54408	3.19344	0.0739341
ENSBTAG00000050890	IZUMO1R	IZUMO1 receptor, JUNO	-2.04083	1	FALSE	0.0215736	0	920	0	2	0	0	0	1	0	0	0	0	0	0	0	0.087475	0	0	0	0.0419667	0	0	0	0	0	0	-3.54408	3.19344	0.0739341
ENSBTAG00000015460	TP63	tumor protein p63	-2.03613	1	FALSE	0.0066097	0.00175091	3943	0	0	0	2	1	1	0	1	0	0	0	0	0	0	0	0.0193013	0.010565	0.00979187	0	0.0105054	0	0	0	0	-3.43448	3.05211	0.0806321
ENSBTAG00000005714	ACTC1	actin, alpha, cardiac muscle 1	-2.03536	0.856194	FALSE	0.119002	0.034018	2123	5	1	9	5	16	1	0	0	2	2	6	1	0.0967464	0.0189536	0.176549	0.0896197	0.313956	0.0181862	0	0	0.0361108	0.0379324	0.112994	0.0170711	-2.18218	7.1183	0.00763011
ENSBTAG00000009735	A1BG	alpha-1-B glycoprotein	-2.03523	1	FALSE	0.0113939	0.00242751	2844	0	0	0	3	1	1	0	1	0	0	0	0	0	0	0	0.0401398	0.0146477	0.0135757	0	0.014565	0	0	0	0	-3.43972	2.98775	0.0838967
ENSBTAG00000050157	0	0	-2.03117	1	FALSE	0.0499607	0	642	0	1	0	4	0	0	0	0	0	0	0	0	0	0.0626768	0	0.237087	0	0	0	0	0	0	0	0	-3.54769	3.06905	0.0797959
ENSBTAG00000008020	0	0	-2.02905	1	FALSE	0.12506	0.020336	330	4	0	1	0	1	0	0	0	0	1	0	0	0.497921	0	0.1262	0	0.126236	0	0	0	0	0.122016	0	0	-3.43444	2.9648	0.0850952
ENSBTAG00000053869	IL1RAPL1	interleukin 1 receptor accessory protein like 1	-2.02784	1	FALSE	0.0201188	0	1366	3	0	0	0	1	0	0	0	0	0	0	0	0.0902163	0	0	0	0.0304963	0	0	0	0	0	0	0	-3.54744	3.11729	0.0774656
ENSBTAG00000048661	0	0	-2.02746	1	FALSE	0.0211172	0	966	2	1	0	0	0	0	0	0	0	0	0	0	0.0850487	0.0416548	0	0	0	0	0	0	0	0	0	0	-3.54528	3.15355	0.0757619
ENSBTAG00000054109	0	0	-2.02746	1	FALSE	0.0472205	0	432	2	1	0	0	0	0	0	0	0	0	0	0	0.190178	0.0931447	0	0	0	0	0	0	0	0	0	0	-3.54528	3.15355	0.0757619
ENSBTAG00000004352	SLC5A7	solute carrier family 5 member 7	-2.027	1	FALSE	0.00960751	0	2095	2	0	0	0	0	1	0	0	0	0	0	0	0.0392158	0	0	0	0	0.0184293	0	0	0	0	0	0	-3.54551	3.15248	0.0758117
ENSBTAG00000039765	0	secreted and transmembrane protein 1A-like	-2.02681	1	FALSE	0.0442925	0	609	3	0	0	0	0	1	0	0	0	0	0	0	0.202357	0	0	0	0	0.0633979	0	0	0	0	0	0	-3.54798	3.11503	0.0775731
ENSBTAG00000016864	LBP	lipopolysaccharide binding protein	-2.02401	1	FALSE	0.380784	0.0939862	1924	5	71	0	23	11	0	0	17	7	0	1	2	0.106753	1.48489	0	0.45489	0.238169	0	0	0.366004	0.13946	0	0.0207801	0.0376736	-1.46118	3.69629	0.0545336
ENSBTAG00000050345	0	0	-2.02151	1	FALSE	0.0200524	0.00497102	1350	2	0	0	0	1	1	0	0	0	1	0	0	0.0608571	0	0	0	0.0308578	0.0285995	0	0	0	0.0298261	0	0	-3.42891	3.04425	0.0810234
ENSBTAG00000053423	0	0	-2.01969	1	FALSE	0.140187	0.0264236	477	3	1	1	0	1	4	1	0	1	0	0	0	0.258355	0.0843575	0.0873081	0	0.0873333	0.323768	0.0781819	0	0.0803598	0	0	0	-3.09306	5.5996	0.0179646
ENSBTAG00000040321	SDR16C6	short chain dehydrogenase/reductase family 16C, member 6	-2.01888	1	FALSE	0.021389	0.00433257	1538	0	3	0	1	0	1	0	0	0	0	1	0	0	0.0784886	0	0.0247416	0	0.0251036	0	0	0	0	0.0259954	0	-3.43218	2.9803	0.0842837
ENSBTAG00000046595	0	0	-2.01626	1	FALSE	0.316673	0.112898	870	13	8	0	10	10	0	9	0	0	0	0	7	0.613817	0.370009	0	0.437385	0.478827	0	0.385787	0	0	0	0	0.291602	-1.97339	3.88908	0.048601
ENSBTAG00000049231	0	0	-2.01583	1	FALSE	0.0702849	0.0344366	387	1	2	1	0	0	0	0	0	0	0	2	0	0.106146	0.207951	0.107612	0	0	0	0	0	0	0	0.20662	0	-3.4204	2.98058	0.084269
ENSBTAG00000049618	0	0	-2.01572	1	FALSE	0.0310762	0.0209544	1272	1	0	0	0	1	4	0	0	0	0	4	0	0.0322944	0	0	0	0.03275	0.121413	0	0	0	0	0.125726	0	-3.42562	2.87371	0.0900372
ENSBTAG00000048567	HIST1H2BB	histone cluster 1, H2bb	-2.01516	1	FALSE	0.192418	0.0651755	381	0	1	3	3	2	2	0	0	0	1	0	3	0	0.105613	0.327921	0.299626	0.218677	0.202674	0	0	0	0.105683	0	0.28537	-3.0021	5.64586	0.0174966
ENSBTAG00000053637	0	0	-2.01312	1	FALSE	0.0486663	0.0108976	1806	1	1	1	0	6	4	0	1	2	0	0	0	0.0227456	0.0222805	0.0230598	0	0.138399	0.0855135	0	0.0229363	0.0424492	0	0	0	-3.03404	5.36977	0.0204887
ENSBTAG00000051342	0	0	-2.00638	1	FALSE	0.0602026	0	336	0	0	0	1	2	0	0	0	0	0	0	0	0	0	0	0.113252	0.247964	0	0	0	0	0	0	0	-3.54716	3.09176	0.0786896
ENSBTAG00000046161	0	0	-2.00571	1	FALSE	0.0225794	0	912	0	1	0	0	2	0	0	0	0	0	0	0	0	0.0441212	0	0	0.0913552	0	0	0	0	0	0	0	-3.5475	3.09023	0.0787638
ENSBTAG00000049340	0	0	-2.00571	1	FALSE	0.0180161	0	1143	0	1	0	0	2	0	0	0	0	0	0	0	0	0.0352043	0	0	0.0728924	0	0	0	0	0	0	0	-3.5475	3.09023	0.0787638
ENSBTAG00000053389	0	olfactory receptor 2B11	-2.00571	1	FALSE	0.0156596	0	1315	0	1	0	0	2	0	0	0	0	0	0	0	0	0.0305996	0	0	0.0633582	0	0	0	0	0	0	0	-3.5475	3.09023	0.0787638
ENSBTAG00000022427	0	0	-2.00553	1	FALSE	0.0355166	0.00858684	744	0	1	1	1	0	1	0	0	1	0	0	0	0	0.054084	0.0559757	0.0511459	0	0.0518943	0	0	0.051521	0	0	0	-3.41043	3.10583	0.0780123
ENSBTAG00000050323	0	protease, serine, 1 (trypsin 1)	-2.00527	1	FALSE	0.0231182	0	879	0	0	0	0	2	1	0	0	0	0	0	0	0	0	0	0	0.094785	0.0439242	0	0	0	0	0	0	-3.54773	3.08923	0.078812
ENSBTAG00000000188	HS3ST5	heparan sulfate-glucosamine 3-sulfotransferase 5	-2.00312	1	FALSE	0.00668273	0	2937	0	0	0	2	1	0	0	0	0	0	0	0	0	0	0	0.0259125	0.0141839	0	0	0	0	0	0	0	-3.54751	3.0824	0.0791437
ENSBTAG00000053585	0	0	-2.00312	1	FALSE	0.00704999	0	2784	0	0	0	2	1	0	0	0	0	0	0	0	0	0	0	0.0273366	0.0149634	0	0	0	0	0	0	0	-3.54751	3.0824	0.0791437
ENSBTAG00000038291	0	0	-2.0025	1	FALSE	0.029115	0	666	0	1	0	2	0	0	0	0	0	0	0	0	0	0.0604182	0	0.114272	0	0	0	0	0	0	0	0	-3.54783	3.08101	0.0792113
ENSBTAG00000054452	0	olfactory receptor 5V1	-2.00206	1	FALSE	0.0201678	0	948	0	0	0	2	0	1	0	0	0	0	0	0	0	0	0	0.0802796	0	0.0407272	0	0	0	0	0	0	-3.54805	3.08002	0.0792593
ENSBTAG00000054401	0	0	-1.99231	1	FALSE	0.108378	0.0343742	933	4	1	1	4	5	0	0	0	0	0	3	2	0.176114	0.0431281	0.0446366	0.16314	0.223248	0	0	0	0	0	0.128556	0.0776892	-2.81643	6.17424	0.0129624
ENSBTAG00000039718	FABP9	fatty acid binding protein 9	-1.99056	1	FALSE	0.0363374	0.00944437	731	2	0	0	0	0	2	0	1	0	0	0	0	0.11239	0	0	0	0	0.105634	0	0.0566662	0	0	0	0	-3.44325	2.87664	0.0898736
ENSBTAG00000032738	AARD	alanine and arginine rich domain containing protein	-1.98963	1	FALSE	0.0255062	0.0184998	1036	0	1	1	1	0	1	0	0	3	0	0	0	0	0.0388403	0.0401988	0.0367302	0	0.0372677	0	0	0.110999	0	0	0	-3.40439	2.9534	0.0856971
ENSBTAG00000039189	0	0	-1.98934	1	FALSE	0.0349538	0.00718823	927	0	0	1	3	0	1	0	0	0	0	1	0	0	0	0.0449255	0.123147	0	0.0416498	0	0	0	0	0.0431294	0	-3.43575	2.87335	0.0900574
ENSBTAG00000047661	FABP12	fatty acid binding protein 12	-1.98637	1	FALSE	0.0642253	0.0157529	423	1	0	0	0	2	1	0	0	0	0	1	0	0.0971123	0	0	0	0.196964	0.091275	0	0	0	0	0.0945176	0	-3.43222	2.92826	0.0870411
ENSBTAG00000014921	IL6	interleukin 6	-1.98292	0.836832	FALSE	0.210073	0.0602519	1115	2	7	1	18	2	6	2	6	0	0	2	0	0.0736834	0.252618	0.0373506	0.614301	0.0747229	0.207763	0.0668928	0.222904	0	0	0.0717147	0	-2.40955	7.23783	0.0071383
ENSBTAG00000049371	0	0	-1.97159	1	FALSE	0.058019	0.060961	453	0	2	0	0	0	2	0	4	0	0	0	0	0	0.177653	0	0	0	0.170461	0	0.365766	0	0	0	0	-3.43749	2.77066	0.0960069
ENSBTAG00000016573	LHCGR	luteinizing hormone/choriogonadotropin receptor	-1.96893	1	FALSE	0.0163407	0.0021379	3139	0	0	0	2	0	6	0	0	0	1	0	0	0	0	0	0.024245	0	0.0737993	0	0	0	0.0128274	0	0	-3.44928	2.70551	0.100002
ENSBTAG00000021647	FCAR	Fc fragment of IgA receptor	-1.96488	1	FALSE	0.313368	0.0764372	873	2	32	1	3	0	3	0	0	0	2	8	0	0.0941088	1.47495	0.0477044	0.130765	0	0.132678	0	0	0	0.0922458	0.366377	0	-2.86152	5.05201	0.0245974
ENSBTAG00000054090	0	0	-1.96167	1	FALSE	0.400379	6.9373	561	6	14	7	1	5	0	1	560	0	2	0	1	0.439342	1.00417	0.519646	0.0678298	0.371283	0	0.0664755	41.3492	0	0.143548	0	0.0646025	-2.14923	4.95261	0.0260513
ENSBTAG00000013429	CLEC4G	C-type lectin domain family 4 member G	-1.95688	0.6357	FALSE	1.16755	0.181712	1350	7	112	71	9	4	31	10	7	6	6	3	6	0.213	3.33831	2.19027	0.253683	0.123431	0.886585	0.276243	0.214786	0.170363	0.178957	0.0888465	0.161076	-0.678059	9.04583	0.00263295
ENSBTAG00000053613	0	0	-1.95369	1	FALSE	0.030127	0.0121708	1095	0	3	0	0	0	2	0	0	0	0	2	0	0	0.110242	0	0	0	0.0705193	0	0	0	0	0.0730245	0	-3.43855	2.69318	0.100779
ENSBTAG00000033603	IP6K3	inositol hexakisphosphate kinase 3	-1.9536	1	FALSE	0.0106978	0.00270273	2483	2	0	0	0	0	2	0	0	0	1	0	0	0.0330878	0	0	0	0	0.0310989	0	0	0	0.0162164	0	0	-3.44164	2.78492	0.0951553
ENSBTAG00000014720	CATSPER1	cation channel sperm associated 1	-1.95299	1	FALSE	0.0133531	0.00313628	2037	1	2	1	0	0	0	0	0	1	0	0	0	0.0201662	0.0395076	0.0204447	0	0	0	0	0	0.0188177	0	0	0	-3.42079	2.89471	0.0888705
ENSBTAG00000004596	0	0	-1.95002	1	FALSE	0.0188828	0.00450395	1380	1	0	0	1	0	2	1	0	0	0	0	0	0.029767	0	0	0.0275743	0	0.0559556	0.0270237	0	0	0	0	0	-3.41763	2.91875	0.0875555
ENSBTAG00000052768	0	olfactory receptor 2L8-like	-1.94865	1	FALSE	0.0487939	0.00659815	942	1	0	0	0	1	5	1	0	0	0	0	0	0.0436078	0	0	0	0.0442229	0.204933	0.0395889	0	0	0	0	0	-3.42871	2.78727	0.0950157
ENSBTAG00000034170	0	dynein light chain 1, cytoplasmic-like	-1.94815	0.958904	FALSE	0.445411	0.102123	192	2	3	1	3	0	4	0	1	0	0	1	1	0.427901	0.628727	0.216906	0.594571	0	0.804361	0	0.215745	0	0	0.208234	0.18876	-2.93042	6.55166	0.0104786
ENSBTAG00000051127	0	0	-1.94591	1	FALSE	0.0654006	0.0534146	517	2	3	0	0	0	0	0	4	0	0	0	0	0.158911	0.233492	0	0	0	0	0	0.320487	0	0	0	0	-3.44682	2.61972	0.105543
ENSBTAG00000034372	0	zymogen granule protein 16 homolog B-like	-1.94381	1	FALSE	0.077936	0.0223914	877	0	2	3	1	4	0	1	0	0	2	0	0	0	0.091764	0.14246	0.0433894	0.190002	0	0.0425231	0	0	0.091825	0	0	-3.07472	4.7978	0.0284961
ENSBTAG00000047871	KLF17	Kruppel like factor 17	-1.94025	1	FALSE	0.0780568	0.0234525	1116	3	7	0	2	1	0	0	0	0	3	0	1	0.110426	0.252392	0	0.0681945	0.0373279	0	0	0	0	0.10824	0	0.0324749	-3.0865	4.58557	0.0322422
ENSBTAG00000013321	0	transmembrane protein 45A-like	-1.93566	1	FALSE	0.0368737	0.00878763	1454	0	6	1	0	0	1	0	0	2	0	0	0	0	0.166046	0.0286423	0	0	0.0265539	0	0	0.0527258	0	0	0	-3.42787	2.65164	0.103443
ENSBTAG00000053794	0	0	-1.92866	1	FALSE	0.260484	0.0267883	978	0	29	1	2	4	2	0	0	2	2	0	0	0	1.19317	0.0425828	0.077817	0.17038	0.0789557	0	0	0.0783878	0.0823421	0	0	-2.88153	5.26537	0.0217537
ENSBTAG00000008700	CRCT1	cysteine rich C-terminal 1	-1.91296	1	FALSE	0.0367497	0.0248915	728	0	0	1	0	1	2	0	0	0	0	0	3	0	0	0.057206	0	0.0572225	0.10607	0	0	0	0	0	0.149349	-3.40832	2.71227	0.099579
ENSBTAG00000014890	CYP19A1	cytochrome P450, family 19, subfamily A, polypeptide 1	-1.90946	1	FALSE	0.00256568	0	5178	0	0	0	1	1	0	0	0	0	0	0	0	0	0	0	0.00734888	0.00804519	0	0	0	0	0	0	0	-3.55228	2.89828	0.0886743
ENSBTAG00000051617	0	olfactory receptor 10C1-like	-1.90946	1	FALSE	0.0139696	0	951	0	0	0	1	1	0	0	0	0	0	0	0	0	0	0	0.0400132	0.0438044	0	0	0	0	0	0	0	-3.55228	2.89828	0.0886743
ENSBTAG00000011817	GABRA2	gamma-aminobutyric acid type A receptor alpha2 subunit	-1.90929	1	FALSE	0.00631633	0	2088	1	0	0	1	0	0	0	0	0	0	0	0	0.0196736	0	0	0.0182244	0	0	0	0	0	0	0	0	-3.55244	2.89804	0.0886872
ENSBTAG00000038629	0	olfactory receptor 2Y1	-1.90929	1	FALSE	0.0140453	0	939	1	0	0	1	0	0	0	0	0	0	0	0	0.0437471	0	0	0.0405245	0	0	0	0	0	0	0	0	-3.55244	2.89804	0.0886872
ENSBTAG00000052633	RAK2	0	-1.90929	1	FALSE	0.0208349	0	633	1	0	0	1	0	0	0	0	0	0	0	0	0.064895	0	0	0.0601146	0	0	0	0	0	0	0	0	-3.55244	2.89804	0.0886872
ENSBTAG00000051591	0	0	-1.90927	1	FALSE	0.0300423	0	459	1	0	0	0	1	0	0	0	0	0	0	0	0.0894957	0	0	0	0.0907582	0	0	0	0	0	0	0	-3.55246	2.89801	0.0886891
ENSBTAG00000001925	TMPRSS11D	transmembrane serine protease 11D	-1.90919	1	FALSE	0.0104555	0	1248	0	1	0	1	0	0	0	0	0	0	0	0	0	0.0322424	0	0.0304908	0	0	0	0	0	0	0	0	-3.55254	2.89789	0.0886954
ENSBTAG00000005005	CSN1S2	casein alpha-S2	-1.90919	1	FALSE	0.0108919	0	1198	0	1	0	1	0	0	0	0	0	0	0	0	0	0.0335881	0	0.0317634	0	0	0	0	0	0	0	0	-3.55254	2.89789	0.0886954
ENSBTAG00000012676	KRT79	keratin 79	-1.90919	1	FALSE	0.00819115	0	1593	0	1	0	1	0	0	0	0	0	0	0	0	0	0.0252596	0	0.0238873	0	0	0	0	0	0	0	0	-3.55254	2.89789	0.0886954
ENSBTAG00000019546	0	cancer/testis antigen 55	-1.90919	1	FALSE	0.0181988	0	717	0	1	0	1	0	0	0	0	0	0	0	0	0	0.0561207	0	0.0530718	0	0	0	0	0	0	0	0	-3.55254	2.89789	0.0886954
ENSBTAG00000005324	0	0	-1.90916	1	FALSE	0.0216657	0	630	0	1	0	0	1	0	0	0	0	0	0	0	0	0.0638707	0	0	0.0661238	0	0	0	0	0	0	0	-3.55257	2.89786	0.0886973
ENSBTAG00000024496	CELA2A	chymotrypsin-like elastase family, member 2A	-1.90899	1	FALSE	0.0124653	0	1025	0	0	0	1	0	1	0	0	0	0	0	0	0	0	0	0.0371244	0	0.0376677	0	0	0	0	0	0	-3.55273	2.89762	0.0887105
ENSBTAG00000013700	BECN2	beclin 2	-1.90897	1	FALSE	0.0101348	0	1320	0	0	0	0	1	1	0	0	0	0	0	0	0	0	0	0	0.0315591	0.0292495	0	0	0	0	0	0	-3.55276	2.89758	0.0887124
ENSBTAG00000023318	0	0	-1.90897	1	FALSE	0.0265434	0	504	0	0	0	0	1	1	0	0	0	0	0	0	0	0	0	0	0.0826547	0.0766058	0	0	0	0	0	0	-3.55276	2.89758	0.0887124
ENSBTAG00000031582	0	0	-1.90897	1	FALSE	0.0374731	0	357	0	0	0	0	1	1	0	0	0	0	0	0	0	0	0	0	0.116689	0.108149	0	0	0	0	0	0	-3.55276	2.89758	0.0887124
ENSBTAG00000053367	0	interferon beta-2	-1.90897	1	FALSE	0.0238465	0	561	0	0	0	0	1	1	0	0	0	0	0	0	0	0	0	0	0.0742567	0.0688224	0	0	0	0	0	0	-3.55276	2.89758	0.0887124
ENSBTAG00000054054	0	olfactory receptor 481	-1.90897	1	FALSE	0.014247	0	939	0	0	0	0	1	1	0	0	0	0	0	0	0	0	0	0	0.0443642	0.0411175	0	0	0	0	0	0	-3.55276	2.89758	0.0887124
ENSBTAG00000046740	0	0	-1.9088	1	FALSE	0.0112363	0	1182	1	0	0	0	0	1	0	0	0	0	0	0	0.0347534	0	0	0	0	0.0326644	0	0	0	0	0	0	-3.55292	2.89735	0.0887252
ENSBTAG00000017301	AVPR1B	arginine vasopressin receptor 1B	-1.9087	1	FALSE	0.0103556	0	1269	0	1	0	0	0	1	0	0	0	0	0	0	0	0.0317088	0	0	0	0.030425	0	0	0	0	0	0	-3.55302	2.8972	0.0887334
ENSBTAG00000046635	0	0	-1.9087	1	FALSE	0.00706522	0	1860	0	1	0	0	0	1	0	0	0	0	0	0	0	0.0216336	0	0	0	0.0207577	0	0	0	0	0	0	-3.55302	2.8972	0.0887334
ENSBTAG00000055137	0	0	-1.9087	1	FALSE	0.0540795	0	243	0	1	0	0	0	1	0	0	0	0	0	0	0	0.165591	0	0	0	0.158886	0	0	0	0	0	0	-3.55302	2.8972	0.0887334
ENSBTAG00000004569	GLIPR1L1	GLIPR1 like 1	-1.90729	1	FALSE	0.0991762	0.00705923	905	0	1	0	12	1	0	0	0	1	0	0	0	0	0.0444624	0	0.504564	0.0460309	0	0	0	0.0423554	0	0	0	-3.43935	2.6127	0.106011
ENSBTAG00000052502	0	T cell receptor alpha variable 26-1	-1.90621	1	FALSE	0.066376	0	626	1	0	5	0	0	0	0	0	0	0	0	0	0.0656206	0	0.332635	0	0	0	0	0	0	0	0	0	-3.55934	2.7451	0.097553
ENSBTAG00000048426	0	tubulin beta-7 chain	-1.90377	0.473476	FALSE	4.0851	2.3639	645	113	100	12	22	119	22	21	6	165	18	14	14	7.1967	6.23853	0.774808	1.29792	7.68574	1.31691	1.21418	0.38533	9.80577	1.12368	0.867803	0.786648	0.817305	10.6229	0.00111698
ENSBTAG00000039991	UGT2B10	UDP glucuronosyltransferase 2 family, polypeptide B10	-1.90318	1	FALSE	0.0143036	0.00329893	1831	0	2	0	1	0	1	0	0	0	0	0	1	0	0.0439525	0	0.0207824	0	0.0210865	0	0	0	0	0	0.0197936	-3.42178	2.77398	0.0958077
ENSBTAG00000049349	0	0	-1.90267	1	FALSE	0.0657552	0.0181268	1019	1	3	1	1	2	2	2	0	0	0	0	1	0.0403126	0.118465	0.0408694	0.037343	0.0817625	0.0757789	0.0731948	0	0	0	0	0.0355662	-3.05915	5.10193	0.0238992
ENSBTAG00000040574	IQCF5	IQ motif containing F5	-1.89932	1	FALSE	0.0495232	0.0129137	516	0	0	0	2	0	2	0	0	0	0	1	0	0	0	0	0.14749	0	0.149649	0	0	0	0	0.0774824	0	-3.44809	2.6104	0.106165
ENSBTAG00000017628	MAP7D2	MAP7 domain containing 2	-1.8983	1	FALSE	0.021848	0.00809931	3048	3	1	0	3	2	1	3	0	0	0	0	1	0.0404316	0.0132016	0	0.0374533	0.0273346	0.0126671	0.0367055	0	0	0	0	0.0118904	-3.05292	4.87695	0.0272177
ENSBTAG00000049256	0	olfactory receptor 13D1	-1.89215	1	FALSE	0.0290616	0.00668329	930	0	1	0	0	2	1	1	0	0	0	0	0	0	0.0432672	0	0	0.0895871	0.0415154	0.0400997	0	0	0	0	0	-3.4289	2.7037	0.100116
ENSBTAG00000032884	TNP2	transition protein 2	-1.89166	1	FALSE	0.0471788	0.00859676	723	1	0	0	0	3	1	1	0	0	0	0	0	0.0568167	0	0	0	0.172855	0.0534016	0.0515806	0	0	0	0	0	-3.4338	2.64423	0.103927
ENSBTAG00000040339	0	olfactory receptor 52Z1	-1.89097	1	FALSE	0.0285254	0.0216421	957	0	2	0	0	2	0	0	3	0	0	0	0	0	0.084093	0	0	0.0870595	0	0	0.129853	0	0	0	0	-3.4537	2.49265	0.114379
ENSBTAG00000009166	GSX1	GS homeobox 1	-1.89015	0.473476	FALSE	0.664895	0.1847	492	9	7	10	4	3	16	2	1	5	5	0	1	0.751436	0.572499	0.846462	0.30937	0.254012	1.25559	0.151597	0.0841931	0.389549	0.4092	0	0.0736626	-1.7939	10.4517	0.00122539
ENSBTAG00000054607	0	beta-defensin 107A	-1.8898	1	FALSE	0.129181	0.0309227	201	1	0	0	2	0	1	1	0	0	0	0	0	0.204371	0	0	0.378632	0	0.192086	0.185536	0	0	0	0	0	-3.42922	2.69433	0.100706
ENSBTAG00000011021	CES1	carboxylesterase 1 (monocyte/macrophage serine esterase 1)	-1.88817	1	FALSE	0.00954364	0.00430881	2885	0	1	1	0	2	0	2	0	0	0	0	0	0	0.0139475	0.0144353	0	0.028879	0	0.0258529	0	0	0	0	0	-3.42193	2.61526	0.10584
ENSBTAG00000055303	0	0	-1.88181	1	FALSE	0.0660917	0	306	0	0	2	1	0	0	0	0	0	0	0	0	0	0	0.272196	0.124355	0	0	0	0	0	0	0	0	-3.55907	2.7536	0.0970355
ENSBTAG00000024255	UOX	urate oxidase	-1.88151	1	FALSE	0.00467947	0	2967	0	0	1	0	1	0	0	0	0	0	0	0	0	0	0.0140364	0	0.0140404	0	0	0	0	0	0	0	-3.55495	2.81371	0.0934622
ENSBTAG00000026383	0	0	-1.88151	1	FALSE	0.0106882	0	1299	0	0	1	0	1	0	0	0	0	0	0	0	0	0	0.03206	0	0.0320693	0	0	0	0	0	0	0	-3.55495	2.81371	0.0934622
ENSBTAG00000024210	0	olfactory receptor 1468	-1.88146	1	FALSE	0.0207492	0	999	1	0	2	0	0	0	0	0	0	0	0	0	0.0411196	0	0.0833753	0	0	0	0	0	0	0	0	0	-3.55928	2.75294	0.0970757
ENSBTAG00000013473	SSMEM1	serine rich single-pass membrane protein 1	-1.88127	1	FALSE	0.0183334	0	1123	0	1	2	0	0	0	0	0	0	0	0	0	0	0.0358313	0.0741691	0	0	0	0	0	0	0	0	0	-3.5594	2.75258	0.0970978
ENSBTAG00000031704	LRRC77	leucine rich repeat containing 77	-1.8812	1	FALSE	0.0128734	0	1071	1	0	1	0	0	0	0	0	0	0	0	0	0.0383553	0	0.0388851	0	0	0	0	0	0	0	0	0	-3.55513	2.81307	0.0934993
ENSBTAG00000033381	0	0	-1.8812	1	FALSE	0.0113851	0	1211	1	0	1	0	0	0	0	0	0	0	0	0	0.0339211	0	0.0343897	0	0	0	0	0	0	0	0	0	-3.55513	2.81307	0.0934993
ENSBTAG00000027782	0	olfactory receptor, family 5, subfamily K, member 1	-1.88101	1	FALSE	0.014084	0	969	0	1	1	0	0	0	0	0	0	0	0	0	0	0.0415258	0.0429783	0	0	0	0	0	0	0	0	0	-3.55525	2.81267	0.0935228
ENSBTAG00000003258	0	0	-1.88092	1	FALSE	0.0483735	0	420	0	0	2	0	0	1	0	0	0	0	0	0	0	0	0.198314	0	0	0.091927	0	0	0	0	0	0	-3.55961	2.75191	0.0971385
ENSBTAG00000008511	PPP4R3C	protein phosphatase 4 regulatory subunit 3C	-1.88065	1	FALSE	0.0064431	0	2076	0	0	1	0	0	1	0	0	0	0	0	0	0	0	0.0200607	0	0	0.0185979	0	0	0	0	0	0	-3.55546	2.81192	0.0935661
ENSBTAG00000047294	0	0	-1.88065	1	FALSE	0.0058055	0	2304	0	0	1	0	0	1	0	0	0	0	0	0	0	0	0.0180755	0	0	0.0167575	0	0	0	0	0	0	-3.55546	2.81192	0.0935661
ENSBTAG00000051758	0	aldo-keto reductase family 1, member C1 (dihydrodiol dehydrogenase 1; 20-alpha (3-alpha)-hydroxysteroid dehydrogenase)-like	-1.87799	1	FALSE	0.0408389	0.0063945	972	0	4	0	0	0	2	1	0	0	0	0	0	0	0.165591	0	0	0	0.0794431	0.038367	0	0	0	0	0	-3.43904	2.55724	0.10979
ENSBTAG00000012140	ADGRG7	adhesion G protein-coupled receptor G7	-1.87711	1	FALSE	0.0216004	0.00619461	3066	1	2	0	1	2	4	1	0	2	0	0	0	0.0133981	0.0262482	0	0.0124111	0.0271742	0.050371	0.0121633	0	0.0250043	0	0	0	-3.0744	4.8026	0.0284169
ENSBTAG00000005570	WNT8A	Wnt family member 8A	-1.87591	1	FALSE	0.0255902	0.01271	1056	0	1	2	0	0	1	0	0	0	2	0	0	0	0.0381047	0.0788749	0	0	0.0365619	0	0	0	0.07626	0	0	-3.44889	2.49237	0.114399
ENSBTAG00000052098	SLC30A8	solute carrier family 30 member 8	-1.8711	1	FALSE	0.0259661	0.0172089	1053	2	1	0	0	1	0	0	0	0	0	0	3	0.0780219	0.0382132	0	0	0.0395612	0	0	0	0	0	0	0.103254	-3.41758	2.56693	0.109119
ENSBTAG00000032800	OPN4	opsin 4	-1.86995	1	FALSE	0.0465708	0.0130769	1437	3	0	0	2	3	2	0	0	0	1	0	2	0.0857589	0	0	0.0529611	0.0869687	0.053736	0	0	0	0.0280204	0	0.0504412	-3.05735	4.84473	0.0277307
ENSBTAG00000015759	0	0	-1.86837	1	FALSE	0.187015	0.104193	501	2	5	3	1	0	3	3	0	0	5	0	0	0.163986	0.401582	0.249377	0.0759531	0	0.231194	0.22331	0	0	0.401849	0	0	-2.82962	5.255	0.0218837
ENSBTAG00000048048	0	0	-1.8645	1	FALSE	1.8135	1.92089	878	16	105	55	9	48	1	52	193	2	0	0	3	0.748583	4.81212	2.6088	0.39006	2.27743	0.0439742	2.20868	9.10551	0.0873158	0	0	0.123834	0.244083	3.13387	0.0766816
ENSBTAG00000050719	PLA2G2D1	calcium-dependent phospholipase A2 PLA2G2D1	-1.85821	0.758487	FALSE	3.46277	1.09498	1872	594	53	111	59	54	84	73	7	38	184	6	5	13.0345	1.13923	2.46939	1.1993	1.20167	1.73247	1.45426	0.154894	0.778099	3.9577	0.128144	0.0968002	1.33722	8.26936	0.00403197
ENSBTAG00000036116	0	carbonic anhydrase 1	-1.85436	1	FALSE	1.30689	0.357378	1426	9	129	24	97	14	9	10	36	7	20	3	0	0.259261	3.64009	0.700914	2.58842	0.408984	0.243677	0.26152	1.04574	0.188164	0.56473	0.0841114	0	-0.0117381	5.76046	0.0163908
ENSBTAG00000049497	0	0	-1.85193	1	FALSE	0.0378157	0.0104849	1745	1	3	1	1	0	4	1	0	0	0	0	2	0.0235407	0.069178	0.0238659	0.0218066	0	0.0885028	0.0213712	0	0	0	0	0.0415381	-3.06827	4.68919	0.030353
ENSBTAG00000035708	0	protease, serine, 47-like	-1.84656	1	FALSE	0.0239148	0.0137193	1397	3	0	0	0	0	2	0	0	3	0	0	0	0.0882144	0	0	0	0	0.0552747	0	0	0.0823156	0	0	0	-3.43665	2.39463	0.121753
ENSBTAG00000034952	SPAG11B	sperm associated antigen 11B	-1.84619	1	FALSE	0.087161	0.0389446	780	0	1	3	2	4	0	1	0	0	0	0	4	0	0.0515878	0.160177	0.0975706	0.213631	0	0.0478112	0	0	0	0	0.185856	-3.05707	4.27912	0.0385833
ENSBTAG00000010057	0	granzyme B	-1.83125	0.830118	FALSE	0.654962	0.174854	1076	2	4	35	4	32	27	6	2	3	9	5	4	0.0763541	0.149586	1.35465	0.141459	1.2389	0.968822	0.207952	0.0769944	0.106873	0.336791	0.185785	0.134729	-1.01209	7.29954	0.00689724
ENSBTAG00000025951	0	0	-1.82472	1	FALSE	0.18002	0.0495143	495	7	2	0	0	4	0	0	0	1	0	0	3	0.580908	0.16258	0	0	0.33663	0	0	0	0.0774376	0	0	0.219648	-3.07322	3.8789	0.0488965
ENSBTAG00000014381	CRHR2	corticotropin releasing hormone receptor 2	-1.82431	1	FALSE	0.0288939	0.0126791	2382	1	0	0	0	8	1	0	0	0	0	0	5	0.0172454	0	0	0	0.139909	0.0162088	0	0	0	0	0	0.0760747	-3.42926	2.32377	0.127411
ENSBTAG00000015525	SLC39A12	solute carrier family 39 member 12	-1.82399	0.959256	FALSE	0.0449062	0.0219323	2941	5	4	1	3	0	7	1	1	7	0	1	0	0.0698377	0.0547277	0.0141605	0.0388159	0	0.0918958	0.0126803	0.0140847	0.0912348	0	0.0135943	0	-2.59834	6.39802	0.0114247
ENSBTAG00000039289	0	aldo-keto reductase family 1 member C3 -like	-1.82386	0.496911	FALSE	4.20783	1.87002	1408	44	342	128	263	15	104	66	217	31	38	19	24	1.2837	9.77384	3.786	7.10782	0.4438	2.85183	1.7481	6.38408	0.843949	1.0867	0.539515	0.617761	1.91557	10.0969	0.00148518
ENSBTAG00000046375	0	trappin 5	-1.82144	0.424963	FALSE	1.25931	0.204387	665	12	76	9	12	8	8	4	6	2	0	4	5	0.741266	4.59869	0.563629	0.686662	0.501149	0.464473	0.224317	0.373741	0.115283	0	0.240487	0.272496	-1.42222	11.2018	0.000817196
ENSBTAG00000047528	C2CD4D	C2 calcium dependent domain containing 4D	-1.82	0.977658	FALSE	0.1329	0.0312071	1041	2	9	1	6	0	3	1	1	0	0	2	1	0.0789212	0.347883	0.0400057	0.219323	0	0.111266	0.035824	0.0397915	0	0	0.0768125	0.0348146	-2.69549	6.24487	0.0124554
ENSBTAG00000018234	CDH9	cadherin 9	-1.80598	1	FALSE	0.192008	0.0408793	2320	3	30	2	27	0	6	7	0	3	2	1	2	0.0531188	0.520326	0.0359017	0.442853	0	0.0998518	0.112521	0	0.0495668	0.0347114	0.0172332	0.0312431	-1.89238	4.98459	0.025574
ENSBTAG00000037605	BOLA-DQA1	SLA class II histocompatibility antigen, DQ haplotype D alpha chain-like	-1.80279	1	FALSE	109.143	31.8061	1132	4905	4960	2162	1351	4654	127	105	21	66	1429	1989	1977	177.995	176.31	79.5393	45.4143	171.269	4.33161	3.45913	0.768448	2.23488	50.8296	70.2492	63.2954	6.31397	5.298	0.02135
ENSBTAG00000002150	IL17A	interleukin 17A	-1.80197	1	FALSE	0.0595756	0.0123812	1018	3	4	1	1	0	0	1	0	1	0	0	0	0.121057	0.158108	0.0409096	0.0373797	0	0	0.0366333	0	0.0376539	0	0	0	-3.15825	4.11405	0.0425284
ENSBTAG00000015317	SLC4A10	solute carrier family 4 member 10	-1.79907	1	FALSE	0.00492546	0.00114697	5570	1	1	2	0	0	0	0	0	1	0	0	0	0.00737496	0.00722415	0.0149537	0	0	0	0	0	0.0068818	0	0	0	-3.44781	2.36786	0.123857
ENSBTAG00000049519	MOGAT2	monoacylglycerol O-acyltransferase 2	-1.79867	0.977658	FALSE	0.365587	0.0379667	1914	2	78	2	16	5	2	2	3	2	2	2	0	0.0429243	1.63981	0.0435172	0.318098	0.108824	0.0403441	0.0389684	0.0649263	0.040054	0.0420745	0.0417774	0	-2.10295	6.23717	0.0125096
ENSBTAG00000004247	RPH3A	rabphilin 3A	-1.79118	1	FALSE	0.0128159	0.00285595	2115	2	2	0	0	0	0	0	0	0	0	0	1	0.0388449	0.0380506	0	0	0	0	0	0	0	0	0	0.0171357	-3.442	2.37397	0.123373
ENSBTAG00000014439	KMO	kynurenine 3-monooxygenase	-1.78682	1	FALSE	0.0688958	0.016443	3093	6	16	1	7	1	1	4	1	1	0	1	1	0.0796867	0.208153	0.0134646	0.0861195	0.0134685	0.0124828	0.0482286	0.0133925	0.012393	0	0.0129263	0.0117174	-2.46201	5.98221	0.0144509
ENSBTAG00000054133	0	0	-1.78601	1	FALSE	0.0342235	0.0116816	591	0	0	1	1	1	0	0	1	0	0	0	0	0	0	0.0704669	0.0643867	0.0704873	0	0	0.0700897	0	0	0	0	-3.46863	2.31461	0.128163
ENSBTAG00000032801	OR11H7	olfactory receptor, family 11, subfamily H, member 6	-1.77978	1	FALSE	0.644914	0.347017	972	19	0	58	5	9	0	10	0	0	41	0	0	0.802975	0	2.48505	0.195743	0.385722	0	0.38367	0	0	1.69843	0	0	-1.53695	1.99523	0.157795
ENSBTAG00000049980	0	0	-1.77905	1	FALSE	0.0477712	0.0321857	429	1	1	1	0	0	0	0	2	0	0	0	0	0.0957541	0.0937961	0.0970768	0	0	0	0	0.193114	0	0	0	0	-3.46682	2.23984	0.134495
ENSBTAG00000014003	MYF6	myogenic factor 6	-1.77275	1	FALSE	0.010928	0.010918	1897	1	0	1	0	1	0	0	3	0	0	0	0	0.0216545	0	0.0219536	0	0.0219599	0	0	0.0655082	0	0	0	0	-3.46552	2.21372	0.136788
ENSBTAG00000025968	0	0	-1.7649	1	FALSE	0.0577061	0.0210337	591	1	0	3	0	0	1	2	0	0	0	0	0	0.0695068	0	0.211401	0	0	0.0653288	0.126202	0	0	0	0	0	-3.44597	2.19939	0.138065
ENSBTAG00000032944	0	0	-1.76099	1	FALSE	0.0543223	0.0111738	1128	2	0	1	0	4	2	1	0	1	0	0	0	0.0728342	0	0.0369202	0	0.147723	0.0684563	0.0330609	0	0.0339819	0	0	0	-3.17034	3.92505	0.0475718
ENSBTAG00000055118	VPREB1	pre-B lymphocyte 1	-1.75625	1	FALSE	0.0483484	0.00847171	713	0	1	3	0	1	0	0	0	0	0	0	1	0	0.0564355	0.175228	0	0.0584264	0	0	0	0	0	0	0.0508303	-3.44858	2.2478	0.133804
ENSBTAG00000004105	TMEM247	transmembrane protein 247	-1.74805	1	FALSE	0.0415926	0.00727751	830	2	0	0	0	3	0	0	0	0	0	0	1	0.0989844	0	0	0	0.150571	0	0	0	0	0	0	0.0436651	-3.45332	2.18868	0.139029
ENSBTAG00000033377	0	0	-1.73857	1	FALSE	0.141781	0.0426114	612	2	2	2	3	2	2	0	0	0	1	2	1	0.134243	0.131498	0.136098	0.186532	0.136137	0.126174	0	0	0	0.0657929	0.130657	0.0592189	-2.89619	5.58546	0.0181102
ENSBTAG00000014443	ODF4	outer dense fiber of sperm tails 4	-1.73469	1	FALSE	0.0566009	0.0143418	1300	1	2	2	2	2	2	1	0	1	0	0	1	0.0315989	0.0619054	0.0640707	0.0585423	0.0640892	0.059399	0.0286867	0	0.0294859	0	0	0.0278785	-3.00337	5.06131	0.0244658
ENSBTAG00000009387	MYOM2	myomesin 2	-1.73102	1	FALSE	0.00522007	0.0011954	5053	2	0	0	2	0	0	0	0	0	0	0	1	0.0162591	0	0	0.0150614	0	0	0	0	0	0	0	0.00717237	-3.45209	2.18176	0.139655
ENSBTAG00000037509	0	aldo-keto reductase family 1, member C1-like	-1.72915	0.473476	FALSE	1.98063	0.886801	1317	41	84	31	157	13	72	23	98	9	8	22	15	1.27883	2.56647	0.980277	4.53625	0.411203	2.11076	0.651278	3.08235	0.261947	0.244588	0.667867	0.412779	0.650541	10.4697	0.00121348
ENSBTAG00000050942	0	acrosin inhibitor 1	-1.72176	0.624809	FALSE	0.361213	0.151384	671	9	7	6	5	5	4	9	0	4	2	1	0	0.550979	0.419776	0.372393	0.283551	0.310417	0.23016	0.500201	0	0.228505	0.120016	0.0595841	0	-2.0543	9.13164	0.00251226
ENSBTAG00000050106	0	0	-1.72174	0.830118	FALSE	0.663846	0.19206	231	1	8	4	3	2	5	1	1	3	0	0	2	0.177829	1.39354	0.721142	0.494189	0.360675	0.8357	0.16144	0.17932	0.497813	0	0	0.313784	-2.51292	7.281	0.00696877
ENSBTAG00000049168	0	0	-1.70745	1	FALSE	0.342384	0.151962	351	1	4	6	2	0	5	2	5	1	0	0	0	0.117033	0.458559	0.711897	0.216823	0	0.549991	0.212494	0.590071	0.109207	0	0	0	-2.71219	5.08201	0.0241754
ENSBTAG00000037453	20ALPHA-HSD	placental and ovary 20alpha hydroxysteroid dehydrogenase protein	-1.7073	1	FALSE	0.0768611	0.0870828	1102	0	1	3	8	0	1	1	13	0	0	0	0	0	0.0365141	0.113374	0.276243	0	0.0350357	0.033841	0.488656	0	0	0	0	-3.15581	3.21217	0.0730925
ENSBTAG00000022246	C29H11orf86	chromosome 29 C11orf86 homolog	-1.69662	1	FALSE	1.61569	0.280515	1128	0	191	0	80	4	1	2	24	4	15	0	2	0	6.81344	0	2.69876	0.147723	0.0342281	0.0661219	0.88134	0.135928	0.535442	0	0.0642589	-0.616631	2.09537	0.147746
ENSBTAG00000050485	0	0	-1.6812	1	FALSE	84.0691	35.6992	420	99	1885	3069	29	67	6	251	1745	164	10	19	24	9.68279	180.594	304.313	2.62744	6.64544	0.551562	22.2869	172.103	14.9676	0.958697	1.80866	2.07097	3.30065	2.82037	0.0930749
ENSBTAG00000052826	0	Lingual antimicrobial peptide	-1.67454	1	FALSE	0.0955858	0.0476849	564	2	1	1	2	2	0	0	1	0	0	3	0	0.145668	0.0713449	0.0738403	0.134938	0.147723	0	0	0.073445	0	0	0.212665	0	-3.13971	3.50072	0.061342
ENSBTAG00000017180	SLITRK3	SLIT and NTRK like family member 3	-1.66972	1	FALSE	0.060512	0.0195781	2943	0	15	1	8	1	2	6	1	0	2	0	0	0	0.205089	0.0141508	0.103439	0.0141549	0.0262381	0.0760301	0.0140751	0	0.0273634	0	0	-2.63643	3.60671	0.0575469
ENSBTAG00000038426	CD1B	CD1b molecule	-1.66861	0.572823	FALSE	0.440171	0.126003	1908	7	17	29	50	10	14	8	3	7	11	5	3	0.150707	0.358519	0.632983	0.997183	0.218333	0.283297	0.156364	0.0651305	0.14063	0.232137	0.104772	0.0569843	-0.838012	9.55521	0.00199383
ENSBTAG00000007969	CIDEC	cell death inducing DFFA like effector c	-1.6668	1	FALSE	0.0883415	0.039288	1362	4	3	0	0	4	7	0	1	1	5	1	0	0.120642	0.0886311	0	0	0.122344	0.198433	0	0.0304134	0.0281436	0.147817	0.0293546	0	-2.69742	4.95948	0.025948
ENSBTAG00000017471	KBTBD13	kelch repeat and BTB domain containing 13	-1.66579	1	FALSE	0.0489438	0.00952744	1377	0	0	1	0	5	4	1	1	0	0	0	0	0	0	0.030244	0	0.151264	0.112155	0.0270826	0.0300821	0	0	0	0	-3.20024	3.18615	0.0742648
ENSBTAG00000027327	OCSTAMP	osteoclast stimulatory transmembrane protein	-1.65989	1	FALSE	0.153133	0.0418083	1924	6	29	2	4	1	2	0	1	0	5	6	0	0.128103	0.606506	0.043291	0.0791113	0.0216518	0.0401345	0	0.0215296	0	0.104639	0.124681	0	-2.44525	4.26695	0.0388607
ENSBTAG00000039955	FERD3L	Fer3 like bHLH transcription factor	-1.65843	1	FALSE	0.0406697	0.0129063	495	1	0	0	1	1	0	0	0	1	0	0	0	0.0829869	0	0	0.0768738	0.0841576	0	0	0	0.0774376	0	0	0	-3.46515	2.03302	0.153914
ENSBTAG00000053648	0	0	-1.65165	1	FALSE	0.119847	0.0747205	171	1	1	1	0	0	0	0	0	2	0	0	0	0.240225	0.235313	0.243544	0	0	0	0	0	0.448323	0	0	0	-3.46088	1.94491	0.163136
ENSBTAG00000023192	0	growth differentiation factor 3	-1.64959	1	FALSE	0.10475	0.0299248	1095	10	1	1	1	1	3	0	0	2	0	3	0	0.375146	0.0367475	0.0380328	0.0347512	0.0380438	0.105779	0	0	0.0700121	0	0.109537	0	-2.99303	3.83036	0.0503321
ENSBTAG00000047165	KRT9	keratin 9	-1.63931	0.473476	FALSE	1.85296	0.763233	2104	86	104	163	121	24	85	27	8	16	27	97	75	1.67906	1.98898	3.22637	2.18838	0.475186	1.55979	0.478567	0.157502	0.291495	0.516712	1.84323	1.2919	1.42361	10.4754	0.00120977
ENSBTAG00000046425	0	0	-1.63815	1	FALSE	0.0163073	0.00509464	1220	1	1	0	1	0	0	1	0	0	0	0	0	0.0336709	0.0329824	0	0.0311906	0	0	0.0305678	0	0	0	0	0	-3.46474	1.99101	0.158236
ENSBTAG00000049302	0	olfactory receptor 10C1	-1.6378	1	FALSE	0.0923851	0.0135425	951	0	8	0	0	4	1	1	0	0	0	1	0	0	0.338494	0	0	0.175218	0.0405987	0.0392142	0	0	0	0.0420409	0	-3.21525	2.96903	0.0848727
ENSBTAG00000051768	0	0	-1.63756	0.758487	FALSE	0.467706	0.148299	597	9	10	0	11	7	5	5	2	2	1	0	4	0.619274	0.674012	0	0.701135	0.488452	0.323361	0.312335	0.13877	0.128414	0.067446	0	0.242827	-1.93356	8.16805	0.00426347
ENSBTAG00000008026	OXT	oxytocin/neurophysin I prepropeptide	-1.63587	0.958904	FALSE	7.11095	3.98945	512	10	170	109	189	27	45	43	176	9	41	26	9	0.802315	13.3604	8.86603	14.0467	2.19681	3.3934	3.13201	14.2392	0.673798	3.22437	2.03028	0.637066	1.40196	6.52196	0.0106551
ENSBTAG00000026753	CXCR1	chemokine (C-X-C motif) receptor 1	-1.63306	1	FALSE	0.909293	0.0722949	1809	12	206	0	16	5	7	3	5	4	0	6	2	0.272494	4.58216	0	0.336562	0.115141	0.1494	0.0618453	0.114491	0.0847576	0	0.132607	0.0400685	-1.57678	5.28902	0.0214602
ENSBTAG00000001423	0	0	-1.63148	1	FALSE	0.0384366	0.0242318	513	0	0	1	1	0	1	2	0	0	0	0	0	0	0	0.0811812	0.0741764	0	0.0752619	0.145391	0	0	0	0	0	-3.45995	1.90099	0.167968
ENSBTAG00000051093	0	0	-1.63024	1	FALSE	0.124669	0.0260565	477	4	0	0	1	0	4	0	0	1	0	0	1	0.344474	0	0	0.0797747	0	0.323768	0	0	0.0803598	0	0	0.075979	-3.20979	3.10877	0.077872
ENSBTAG00000039647	MGC152010	UDP glucuronosyltransferase 2 family	-1.62884	1	FALSE	0.0068279	0.0043253	2874	1	0	0	1	0	1	2	0	0	0	0	0	0.0142931	0	0	0.0132403	0	0.013434	0.0259518	0	0	0	0	0	-3.4614	1.89739	0.168371
ENSBTAG00000051981	0	tyrosine-protein phosphatase non-receptor type substrate 1-like	-1.62836	0.873568	FALSE	0.664063	0.202657	3971	22	173	80	5	87	21	48	15	25	20	10	7	0.227582	1.75303	0.839002	0.047913	0.912678	0.204179	0.450781	0.156471	0.241322	0.202797	0.100682	0.0638867	0.666392	6.95482	0.00835939
ENSBTAG00000030814	TFF2	trefoil factor 2	-1.62272	1	FALSE	0.0393515	0.0153184	870	0	2	3	0	0	0	0	0	0	0	2	0	0	0.0925023	0.143607	0	0	0	0	0	0	0	0.0919102	0	-3.48735	1.74389	0.186646
ENSBTAG00000053282	0	0	-1.62041	1	FALSE	0.0888878	0.0497708	1485	1	3	1	5	4	6	1	7	0	0	2	1	0.0276623	0.0812899	0.0280444	0.128123	0.11221	0.155997	0.025113	0.19526	0	0	0.0538464	0.0244054	-2.57116	5.86269	0.0154651
ENSBTAG00000007503	STRC	stereocilin	-1.61881	1	FALSE	0.0451716	0.0181192	5432	10	11	1	9	1	5	0	2	8	4	1	0	0.0756232	0.0814845	0.00766678	0.0630472	0.007669	0.0355388	0	0.0152515	0.0564531	0.0296504	0.00736026	0	-2.04044	5.19103	0.0227037
ENSBTAG00000016485	OPN1SW	opsin 1, short wave sensitive	-1.61556	1	FALSE	0.0187809	0.0057527	1050	0	0	0	1	1	1	0	0	0	0	0	1	0	0	0	0.0362405	0.0396743	0.0367708	0	0	0	0	0	0.0345162	-3.46394	1.94487	0.163141
ENSBTAG00000047247	C1H3orf80	chromosome 1 C3orf80 homolog	-1.61321	1	FALSE	0.333875	0.0901417	741	0	13	0	18	2	5	2	4	0	2	2	0	0	0.705939	0	0.924353	0.112437	0.260522	0.100655	0.223606	0	0.108678	0.107911	0	-2.22247	3.4842	0.0619574
ENSBTAG00000054917	0	0	-1.58674	1	FALSE	0.0954865	0.0313506	1195	6	3	1	1	2	4	3	0	2	0	0	1	0.206252	0.101017	0.0348502	0.0318431	0.0697205	0.129236	0.093622	0	0.0641534	0	0	0.030328	-2.73047	5.30265	0.021293
ENSBTAG00000046720	0	uncharacterized LOC782781	-1.57993	1	FALSE	0.111135	0.0404789	767	0	5	0	3	1	4	1	0	0	1	0	3	0	0.262311	0	0.148836	0.0543129	0.201353	0.0486216	0	0	0.0524971	0	0.141755	-2.90083	4.02357	0.0448687
ENSBTAG00000020466	CNTN5	contactin 5	-1.57775	1	FALSE	0.0117993	0.005873	3428	0	0	4	2	0	0	0	0	0	3	0	0	0	0	0.048595	0.022201	0	0	0	0	0	0.035238	0	0	-3.49375	1.61771	0.203412
ENSBTAG00000031197	HMX1	H6 family homeobox 1	-1.57553	1	FALSE	0.0703479	0.103043	1044	0	3	1	2	3	2	0	4	0	0	12	0	0	0.115628	0.0398908	0.0728975	0.119707	0.0739643	0	0.158709	0	0	0.459551	0	-2.9434	3.46939	0.0625142
ENSBTAG00000021235	0	NUT family member 2G	-1.57341	1	FALSE	0.0216399	0.00573956	2196	1	2	1	0	2	1	1	0	1	0	0	0	0.0187061	0.0366471	0.0189645	0	0.0379399	0.0175817	0.0169821	0	0.0174552	0	0	0	-3.20833	3.12514	0.0770934
ENSBTAG00000055050	TPO	thyroid peroxidase	-1.57264	0.625448	FALSE	0.0725771	0.0247284	3223	4	9	6	5	4	7	0	3	2	4	2	1	0.0509817	0.112363	0.0775289	0.0590328	0.0517009	0.0838552	0	0.0385569	0.0237863	0.0499724	0.0248098	0.0112448	-2.08502	9.09746	0.00255965
ENSBTAG00000050683	0	0	-1.57077	1	FALSE	0.149539	0.0906683	1155	7	10	0	2	0	7	4	0	0	11	0	1	0.248961	0.348385	0	0.0658918	0	0.233996	0.129152	0	0	0.383479	0	0.0313784	-2.36462	3.07569	0.0794707
ENSBTAG00000006758	0	0	-1.5666	1	FALSE	0.0421282	0.0114258	1116	1	2	0	0	2	2	0	0	0	1	0	1	0.0368087	0.072112	0	0	0.0746559	0.0691924	0	0	0	0.03608	0	0.0324749	-3.20998	3.08649	0.0789451
ENSBTAG00000053118	0	aralkylamine N-acetyltransferase	-1.56532	1	FALSE	0.96958	0.407433	624	4	32	0	15	8	33	4	2	3	5	19	6	0.263324	2.06351	0	0.914724	0.534077	2.04184	0.239056	0.132766	0.184287	0.322638	1.21737	0.348481	-1.06837	5.01676	0.0251031
ENSBTAG00000001102	SERPINB10	serpin family B member 10	-1.56281	1	FALSE	0.182376	0.0147665	1844	7	43	0	0	0	0	0	2	0	2	0	0	0.155938	0.938317	0	0	0	0	0	0.0449273	0	0.0436717	0	0	-2.90486	1.93334	0.164393
ENSBTAG00000011736	IGF2BP1	insulin like growth factor 2 mRNA binding protein 1	-1.55616	1	FALSE	0.0128306	0.0089431	2085	0	0	2	0	0	2	3	0	0	0	0	0	0	0	0.0399482	0	0	0.0370353	0.0536586	0	0	0	0	0	-3.474	1.6319	0.201441
ENSBTAG00000052313	0	0	-1.55545	1	FALSE	0.0313157	0.0109077	2492	1	1	0	4	1	5	0	2	0	1	1	0	0.0164842	0.0161471	0	0.0610795	0.0167167	0.0774666	0	0.0332448	0	0.0161578	0.0160437	0	-2.96764	3.84876	0.0497829
ENSBTAG00000033887	0	60S ribosomal protein L36a-like	-1.55512	1	FALSE	0.408956	0.144078	315	7	0	8	4	0	0	1	1	4	1	0	0	0.912856	0	1.05767	0.483207	0	0	0.11839	0.131502	0.486751	0.127826	0	0	-2.69498	2.89682	0.0887546
ENSBTAG00000004129	CCL11	chemokine (C-C motif) ligand 11	-1.55508	1	FALSE	0.468287	0.152275	1305	0	13	2	73	4	3	0	22	0	4	3	0	0	0.400843	0.0638252	2.12861	0.127687	0.0887571	0	0.698319	0	0.123418	0.0919102	0	-2.05763	2.66176	0.102787
ENSBTAG00000011992	PTH2R	parathyroid hormone 2 receptor	-1.55106	0.958904	FALSE	0.256008	0.0758174	2231	35	13	6	0	19	11	6	3	2	6	6	3	0.644441	0.234469	0.112002	0	0.354774	0.190364	0.100294	0.055701	0.0343627	0.108289	0.107524	0.0487342	-1.31644	6.51101	0.0107209
ENSBTAG00000038080	0	duodenase-1	-1.55035	0.959256	FALSE	0.593399	0.273834	768	15	2	22	4	14	10	2	2	3	17	4	4	0.802315	0.104788	1.19298	0.19819	0.75939	0.502726	0.0971165	0.107872	0.149733	0.891289	0.208234	0.18876	-1.45332	6.38009	0.0115408
ENSBTAG00000054012	0	0	-1.54806	1	FALSE	0.168326	0.0657237	477	1	3	0	2	4	2	3	0	0	0	1	1	0.0861185	0.253072	0	0.159549	0.349333	0.161884	0.234546	0	0	0	0.0838175	0.075979	-2.92458	4.11592	0.0424815
ENSBTAG00000054278	M-SAA3.2	mammary serum amyloid A3.2	-1.54428	0.639064	FALSE	591.985	263.967	569	2239	8170	15514	17166	2688	4896	2742	3228	942	12050	3012	648	161.643	577.766	1135.49	1148	196.796	332.217	179.713	234.997	63.4594	852.718	211.639	41.2738	7.56944	8.79999	0.00301232
ENSBTAG00000009752	CD70	CD70 molecule	-1.53588	0.958904	FALSE	0.309513	0.108401	777	2	9	8	11	5	1	3	3	0	2	2	3	0.105736	0.466083	0.428787	0.53871	0.268069	0.0496903	0.143987	0.159934	0	0.103643	0.102911	0.13993	-2.03672	6.50565	0.0107532
ENSBTAG00000000066	LRRN4	leucine rich repeat neuronal 4	-1.5358	1	FALSE	0.0420138	0.0114216	2244	3	0	0	1	6	4	1	0	0	1	1	1	0.0549178	0	0	0.0169574	0.111385	0.0688224	0.0166189	0	0	0.0179435	0.0178168	0.0161506	-2.93215	3.99059	0.0457552
ENSBTAG00000046105	PRTN3	proteinase 3	-1.53243	1	FALSE	0.0831251	0.0131646	965	1	8	1	1	0	1	0	0	0	0	1	1	0.0425684	0.333584	0.0431564	0.0394327	0	0.0400097	0	0	0	0	0.041431	0.0375565	-3.23341	2.73082	0.0984286
ENSBTAG00000015865	CAPN14	calpain 14	-1.52795	1	FALSE	0.343858	0.0584883	2058	4	29	1	68	5	2	2	7	2	4	3	0	0.0798416	0.567015	0.0202361	1.25732	0.10121	0.0375212	0.0362417	0.140895	0.0372513	0.078261	0.0582812	0	-1.77354	3.81355	0.0508396
ENSBTAG00000040457	0	olfactory receptor 2W1	-1.5257	1	FALSE	0.0626622	0.0133164	954	0	5	0	0	1	3	0	0	0	0	1	1	0	0.210894	0	0	0.0436667	0.121413	0	0	0	0	0.0419087	0.0379895	-3.23155	2.69265	0.100812
ENSBTAG00000049698	STPG4	sperm-tail PG-rich repeat containing 4	-1.52432	0.227008	FALSE	1.01168	0.358605	582	18	16	13	15	11	15	5	8	5	6	3	5	1.27047	1.10621	0.930236	0.980735	0.78735	0.995086	0.320384	0.569388	0.32931	0.415106	0.206087	0.311357	-1.06122	14.5802	0.000134317
ENSBTAG00000052510	CCL26	C-C motif chemokine ligand 26	-1.51763	0.793254	FALSE	0.481082	0.189522	740	9	17	9	5	5	8	3	8	2	6	2	0	0.499603	0.924398	0.506505	0.257112	0.281473	0.417398	0.151187	0.447816	0.103599	0.326475	0.108057	0	-1.62625	7.52288	0.00609202
ENSBTAG00000014857	0	guanylate-binding protein 6-like	-1.50326	1	FALSE	0.0386091	0.0103537	1917	2	7	1	0	0	1	0	2	0	0	0	1	0.0428571	0.146932	0.0217245	0	0	0.0201405	0	0.0432165	0	0	0	0.0189056	-3.21826	2.5207	0.11236
ENSBTAG00000019416	KCTD4	potassium channel tetramerization domain containing 4	-1.50286	1	FALSE	0.0465807	0.021076	1558	0	2	0	3	3	3	0	0	0	3	1	1	0	0.0516541	0	0.0732719	0.0802144	0.0743441	0	0	0	0.0775326	0.0256617	0.0232619	-2.96856	3.64317	0.0562998
ENSBTAG00000035206	0	0	-1.50023	1	FALSE	0.0769824	0.027309	708	3	1	3	0	0	1	2	1	0	0	0	0	0.174061	0.0568341	0.176466	0	0	0.054533	0.105347	0.058507	0	0	0	0	-3.16656	2.76107	0.0965839
ENSBTAG00000039028	PI3	peptidase inhibitor 3, skin-derived (SKALP)	-1.49925	0.950372	FALSE	1.42708	0.417196	920	27	90	35	8	11	24	2	11	12	16	14	3	1.20556	3.93638	1.58436	0.330891	0.498085	1.0072	0.0810712	0.495275	0.499978	0.700266	0.608405	0.11818	-0.34122	6.64663	0.00993437
ENSBTAG00000015700	ELOVL3	ELOVL fatty acid elongase 3	-1.49682	1	FALSE	0.0616904	0.00838099	1563	1	0	0	11	1	2	0	0	1	1	0	0	0.0262818	0	0	0.267804	0.0266526	0.0494042	0	0	0.0245244	0.0257615	0	0	-3.24119	2.55566	0.1099
ENSBTAG00000002664	WNT9B	Wnt family member 9B	-1.49635	1	FALSE	0.0430631	0.0119964	1079	1	1	0	3	2	0	0	1	0	0	0	1	0.0380709	0.0372924	0	0.105799	0.0772159	0	0	0.0383902	0	0	0	0.0335885	-3.22832	2.70923	0.0997694
ENSBTAG00000037539	0	vascular cell adhesion molecule 1-like	-1.49526	0.396527	FALSE	1.76525	0.657228	3656	203	207	17	180	158	205	43	79	82	107	16	40	2.28089	2.27827	0.193649	1.87348	1.80032	2.16491	0.438618	0.895081	0.859736	1.17844	0.174971	0.396521	2.17472	11.7571	0.000606102
ENSBTAG00000049039	0	0	-1.49414	1	FALSE	0.109469	0.0298342	1678	4	5	0	0	1	18	5	1	0	0	0	2	0.0979225	0.1199	0	0	0.024826	0.414165	0.111123	0.0246859	0	0	0	0.0431967	-2.73396	3.07665	0.0794239
ENSBTAG00000048268	0	immunoglobulin heavy variable 4-38-2	-1.49301	1	FALSE	3.22926	11.6975	684	76	83	94	11	59	0	64	1084	6	4	0	9	4.56428	4.88274	5.72327	0.611956	3.59331	0	3.48938	65.647	0.336242	0.235469	0	0.476868	0.763288	2.4692	0.116097
ENSBTAG00000054091	0	0	-1.49162	1	FALSE	0.0453153	0.0159811	432	0	1	0	0	0	2	0	1	0	0	0	0	0	0.0931447	0	0	0	0.178747	0	0.0958865	0	0	0	0	-3.51377	1.51668	0.218122
ENSBTAG00000049754	FAM177B	family with sequence similarity 177 member B	-1.49127	1	FALSE	0.164963	0.0795253	1312	1	12	0	12	3	5	1	1	3	0	9	2	0.0313098	0.368035	0	0.348041	0.0952546	0.147139	0.0284243	0.0315724	0.0876486	0	0.274259	0.0552469	-2.17454	3.95099	0.0468437
ENSBTAG00000008652	DUSP27	dual specificity phosphatase 27, atypical	-1.48689	0.473476	FALSE	0.109847	0.051351	4603	12	12	10	19	10	13	5	5	5	3	16	2	0.107091	0.104902	0.0904757	0.157071	0.0905018	0.109042	0.0405092	0.0449956	0.0416377	0.0262428	0.138973	0.0157471	-1.1964	10.5268	0.00117657
ENSBTAG00000012061	POU3F1	POU class 3 homeobox 1	-1.4858	1	FALSE	0.0377882	0.0115728	2133	2	3	4	3	0	0	1	0	1	0	0	2	0.0385171	0.0565942	0.0780984	0.0535197	0	0	0.0174837	0	0.0179708	0	0	0.0339822	-2.95173	3.70864	0.0541315
ENSBTAG00000025260	0	WAP four-disulfide core domain protein 18-like	-1.47711	1	FALSE	0.115642	0.0295036	234	0	3	1	0	0	0	0	1	0	0	0	0	0	0.515878	0.177974	0	0	0	0	0.177021	0	0	0	0	-3.51586	1.45113	0.228347
ENSBTAG00000033890	PRAME	preferentially expressed antigen in melanoma	-1.46621	1	FALSE	0.0963573	0.0328675	1390	0	2	7	4	3	4	0	1	0	1	3	2	0	0.0578971	0.209728	0.109504	0.0899093	0.111106	0	0.0298007	0	0.0289678	0.0862898	0.0521468	-2.64035	4.61868	0.0316255
ENSBTAG00000047326	EDA2R	ectodysplasin A2 receptor	-1.46066	1	FALSE	0.109073	0.0386573	501	4	0	2	0	1	1	0	0	0	0	2	1	0.327972	0	0.166251	0	0.0831497	0.0770646	0	0	0	0	0.159605	0.0723393	-3.20823	2.45911	0.116845
ENSBTAG00000054468	0	0	-1.45517	1	FALSE	0.0800494	0.027962	240	0	0	0	1	0	2	0	0	0	1	0	0	0	0	0	0.158552	0	0.321745	0	0	0	0.167772	0	0	-3.5118	1.44733	0.228957
ENSBTAG00000053270	0	allergen Bos d 2-like	-1.45217	1	FALSE	0.0306295	0.0103661	666	2	1	0	0	0	0	0	1	0	0	0	0	0.123359	0.0604182	0	0	0	0	0	0.0621967	0	0	0	0	-3.51802	1.43016	0.231738
ENSBTAG00000004944	ANXA10	annexin A10	-1.45203	1	FALSE	0.259139	0.0871425	1410	0	37	3	12	2	1	0	11	0	6	1	0	0	1.0559	0.0886084	0.323851	0.0590893	0.0273825	0	0.323158	0	0.171342	0.0283553	0	-2.14139	2.00497	0.156784
ENSBTAG00000015737	KPNA7	karyopherin subunit alpha 7	-1.45059	1	FALSE	0.0621091	0.0561194	1804	5	1	0	2	1	8	12	0	0	0	4	0	0.113854	0.0223052	0	0.0421868	0.023092	0.171217	0.248067	0	0	0	0.0886495	0	-2.74458	2.7389	0.097932
ENSBTAG00000007633	ANKRD34B	ankyrin repeat domain 34B	-1.44792	1	FALSE	0.0101013	0.00865055	4590	0	3	1	0	0	3	0	0	1	0	5	0	0	0.0262997	0.00907319	0	0	0.0252349	0	0	0.00835112	0	0.0435522	0	-3.1974	2.37334	0.123423
ENSBTAG00000012320	CETN1	centrin 1	-1.44692	1	FALSE	0.023024	0.0155843	886	2	1	0	0	0	0	0	2	0	0	0	0	0.092728	0.0454159	0	0	0	0	0	0.0935056	0	0	0	0	-3.5153	1.39043	0.238333
ENSBTAG00000038128	BOLA-DQA5	major histocompatibility complex, class II, DQ alpha 5	-1.44421	1	FALSE	4.29355	1.63917	1701	450	0	45	441	0	173	163	53	63	0	84	74	10.8673	0	1.10174	9.86547	0	3.92676	3.57361	1.29066	1.41969	0	1.97437	1.57667	2.35692	2.00262	0.157028
ENSBTAG00000000791	CALY	calcyon neuron specific vesicular protein	-1.44123	0.414697	FALSE	0.492698	0.216785	2052	29	23	30	14	27	27	11	8	27	10	5	8	0.580544	0.451016	0.608859	0.259618	0.548131	0.508018	0.199912	0.161493	0.504364	0.196225	0.0974194	0.141294	-0.327274	11.3449	0.000756559
ENSBTAG00000009968	TBX4	T-box 4	-1.43979	1	FALSE	0.0117153	0.00398772	1671	0	1	0	0	0	2	0	0	0	0	1	0	0	0.0240805	0	0	0	0.0462111	0	0	0	0	0.0239263	0	-3.51158	1.4189	0.233585
ENSBTAG00000013888	FOXA1	forkhead box A1	-1.43905	1	FALSE	0.0413659	0.0113972	2861	0	3	0	9	5	1	1	1	2	1	0	0	0	0.0421935	0	0.119704	0.0728032	0.0134951	0.0130349	0.0144785	0.026796	0.0140738	0	0	-2.84047	3.43538	0.0638137
ENSBTAG00000004574	UGT8	UDP glycosyltransferase 8	-1.43397	1	FALSE	0.163782	0.0932411	4502	11	1	8	0	28	63	9	1	0	44	2	8	0.10037	0.00893792	0.0740043	0	0.25909	0.540291	0.0745524	0.00920102	0	0.39353	0.0177614	0.0644016	-1.11614	2.38634	0.1224
ENSBTAG00000046944	0	0	-1.43211	1	FALSE	1.66628	0.473693	264	1	38	5	12	6	4	2	8	1	4	0	4	0.1556	5.79191	0.788749	1.72966	0.946773	0.58499	0.282521	1.25524	0.145196	0.61008	0	0.549121	-1.86018	4.39943	0.035951
ENSBTAG00000013507	0	cornifin-B-like	-1.42904	1	FALSE	0.0487169	0.00881715	783	0	0	0	5	0	1	0	1	0	0	0	0	0	0	0	0.242992	0	0.0493095	0	0.0529029	0	0	0	0	-3.52308	1.3442	0.246295
ENSBTAG00000038976	ZGLP1	zinc finger, GATA-like protein 1	-1.42789	1	FALSE	0.024971	0.0087835	786	0	0	0	2	1	0	0	1	0	0	0	0	0	0	0	0.0968257	0.053	0	0	0.052701	0	0	0	0	-3.52028	1.37866	0.24033
ENSBTAG00000046463	0	0	-1.42654	1	FALSE	0.0667593	0.0455698	303	0	0	0	1	2	0	0	2	0	0	0	0	0	0	0	0.125586	0.27497	0	0	0.273419	0	0	0	0	-3.51721	1.34762	0.245695
ENSBTAG00000052553	0	0	-1.42236	1	FALSE	0.0248481	0.017567	786	1	0	0	2	0	0	0	2	0	0	0	0	0.0522627	0	0	0.0968257	0	0	0	0.105402	0	0	0	0	-3.51785	1.33941	0.247138
ENSBTAG00000018531	JCHAIN	joining chain of multimeric IgA and IgM	-1.42051	1	FALSE	68.7826	24.1424	1204	1737	1810	6343	777	1234	196	904	2068	1067	81	115	173	59.2636	60.4914	219.402	24.5571	42.696	6.28524	28.0005	71.1485	33.97	2.70888	3.81878	5.20753	5.24988	5.14967	0.0232508
ENSBTAG00000054181	0	0	-1.41993	1	FALSE	0.100824	0.0289469	477	0	0	0	0	6	1	0	2	0	0	0	0	0	0	0	0	0.524	0.080942	0	0.173681	0	0	0	0	-3.52106	1.30344	0.253586
ENSBTAG00000034657	0	myelin and lymphocyte protein	-1.41806	1	FALSE	0.0771926	0.0345573	943	1	2	3	5	0	0	0	0	3	2	0	0	0.0435615	0.0853415	0.13249	0.201763	0	0	0	0	0.121946	0.0853983	0	0	-3.01581	2.72337	0.0988889
ENSBTAG00000020155	RP1L1	RP1 like 1	-1.41668	1	FALSE	0.0292572	0.0104324	6141	2	3	3	3	6	10	4	0	3	1	2	0	0.0133784	0.0196573	0.0203449	0.0185894	0.0407015	0.0628714	0.024291	0	0.0187258	0.00655679	0.013021	0	-2.36021	5.57085	0.0182619
ENSBTAG00000021814	0	DEAD-box helicase 43	-1.41365	1	FALSE	0.0102732	0.00344901	1932	0	2	0	0	0	1	0	0	0	0	1	0	0	0.0416548	0	0	0	0.0199841	0	0	0	0	0.0206941	0	-3.51461	1.363	0.243018
ENSBTAG00000052138	0	0	-1.41116	0.977658	FALSE	0.185232	0.0976126	1011	4	8	2	3	5	6	2	2	1	1	8	1	0.162526	0.318406	0.0823857	0.112915	0.206024	0.229136	0.073774	0.0819446	0.0379146	0.0398272	0.316367	0.0358477	-2.25693	6.2564	0.0123746
ENSBTAG00000051612	SMIM18	small integral membrane protein 18	-1.40901	1	FALSE	0.181974	1.92684	297	3	0	3	2	0	0	91	0	0	0	1	0	0.414934	0	0.420666	0.256246	0	0	11.4264	0	0	0	0.134616	0	-3.11617	2.28169	0.130909
ENSBTAG00000001785	TGM3	transglutaminase 3	-1.40433	1	FALSE	0.949869	0.0767751	2917	6	356	11	22	8	11	0	10	6	8	4	6	0.0844947	4.91084	0.157047	0.286992	0.114249	0.145596	0	0.142005	0.0788446	0.110429	0.0548247	0.0745464	-1.09193	5.23128	0.0221841
ENSBTAG00000053322	0	0	-1.40319	1	FALSE	0.320434	0.18895	228	4	3	0	2	0	2	1	0	0	0	1	5	0.720676	0.529454	0	0.333794	0	0.338678	0.163565	0	0	0	0.175355	0.794781	-2.95516	3.12546	0.0770783
ENSBTAG00000049739	0	0	-1.40103	1	FALSE	0.134875	0.0435522	153	2	0	0	0	1	0	0	0	0	0	1	0	0.536974	0	0	0	0.272274	0	0	0	0	0	0.261313	0	-3.51546	1.33608	0.247727
ENSBTAG00000051418	0	0	-1.40087	1	FALSE	0.0477172	0.0482861	414	0	2	0	1	0	0	0	0	0	0	3	0	0	0.194389	0	0.0919143	0	0	0	0	0	0	0.289717	0	-3.5098	1.29863	0.254464
ENSBTAG00000004771	0	0	-1.39985	1	FALSE	0.0721424	0.0238835	279	2	0	0	0	0	1	0	0	0	0	1	0	0.29447	0	0	0	0	0.138385	0	0	0	0	0.143301	0	-3.51608	1.33409	0.24808
ENSBTAG00000046392	0	0	-1.39868	1	FALSE	0.0308062	0.00760871	882	0	0	0	1	3	0	0	0	0	1	0	0	0	0	0	0.0431434	0.141694	0	0	0	0	0.0456522	0	0	-3.51923	1.30213	0.253824
ENSBTAG00000046499	0	0	-1.39592	1	FALSE	0.0751	0.0670472	798	1	1	3	2	0	2	0	6	0	0	0	2	0.0514768	0.0504242	0.156564	0.0953697	0	0.0967653	0	0.311451	0	0	0	0.0908321	-3.06602	2.63689	0.104408
ENSBTAG00000026505	0	0	-1.39352	1	FALSE	0.0488896	0.0315065	426	0	0	1	0	2	0	0	0	0	2	0	0	0	0	0.0977604	0	0.195577	0	0	0	0	0.189039	0	0	-3.51389	1.28454	0.257056
ENSBTAG00000048690	0	0	-1.39321	1	FALSE	0.019372	0.00631315	1063	0	1	0	0	2	0	0	0	0	1	0	0	0	0.0378537	0	0	0.0783782	0	0	0	0	0.0378789	0	0	-3.51871	1.31631	0.251254
ENSBTAG00000024507	KCNJ9	potassium voltage-gated channel subfamily J member 9	-1.38755	1	FALSE	0.0262307	0.00937806	4029	4	5	0	3	0	4	1	0	2	1	0	2	0.0407828	0.0499361	0	0.028334	0	0.0383314	0.00925608	0	0.0190279	0.00999386	0	0.0179906	-2.73697	4.14722	0.0417028
ENSBTAG00000008238	S100A7	S100 calcium binding protein A7	-1.3856	1	FALSE	0.433184	0.188176	417	3	1	7	2	4	10	0	5	3	0	1	3	0.295529	0.0964952	0.699093	0.182506	0.399597	0.925884	0	0.496679	0.275767	0	0.0958775	0.260734	-2.27987	4.32421	0.0375739
ENSBTAG00000022571	AKR1C3	aldo-keto reductase family 1, member C3 (3-alpha hydroxysteroid dehydrogenase, type II)	-1.38201	1	FALSE	0.205852	0.0888964	1103	3	10	10	8	0	3	3	6	5	0	0	1	0.111728	0.36481	0.37757	0.275993	0	0.105012	0.101431	0.225329	0.173761	0	0	0.0328577	-2.0483	3.45709	0.062981
ENSBTAG00000049066	0	apolipoprotein L6	-1.38071	1	FALSE	0.0119589	0.00801758	3962	0	3	1	0	2	1	4	1	0	0	0	0	0	0.0304683	0.0105113	0	0.0210288	0.00974491	0.0376504	0.0104551	0	0	0	0	-3.1889	2.23074	0.135289
ENSBTAG00000004418	PLA2G2E	phospholipase A2 group IIE	-1.3807	1	FALSE	0.0168304	0.00431853	1543	0	0	0	3	1	0	0	0	0	0	1	0	0	0	0	0.0739842	0.0269981	0	0	0	0	0	0.0259112	0	-3.51895	1.26998	0.25977
ENSBTAG00000006624	SLC36A3	solute carrier family 36 member 3	-1.38045	1	FALSE	0.14052	0.052045	2170	7	17	2	1	1	18	5	0	6	0	2	5	0.132511	0.315233	0.0383834	0.0175357	0.0191972	0.320262	0.085928	0	0.105986	0	0.0368488	0.0835069	-1.83351	3.41705	0.0645262
ENSBTAG00000048641	0	0	-1.37747	1	FALSE	0.0217431	0.00682248	1869	0	0	2	0	2	2	0	0	0	1	0	1	0	0	0.044565	0	0.0445778	0.0413155	0	0	0	0.0215438	0	0.0193911	-3.25041	2.24177	0.134327
ENSBTAG00000019199	MGC133647	uncharacterized protein MGC133647	-1.37607	1	FALSE	0.0269604	0.00915314	728	0	0	0	2	1	0	0	0	0	0	1	0	0	0	0	0.10454	0.0572225	0	0	0	0	0	0.0549189	0	-3.51807	1.28496	0.256979
ENSBTAG00000020514	0	family with sequence similarity 169 member B	-1.37256	1	FALSE	0.0147299	0.00953289	1398	0	1	0	0	2	0	0	0	0	0	2	0	0	0.0287829	0	0	0.0595966	0	0	0	0	0	0.0571973	0	-3.51512	1.24796	0.263943
ENSBTAG00000050668	0	0	-1.37142	1	FALSE	0.0720714	0.0347057	384	1	0	0	0	3	0	0	0	0	0	2	0	0.106975	0	0	0	0.325453	0	0	0	0	0	0.208234	0	-3.5167	1.22933	0.267537
ENSBTAG00000047563	CLDN9	claudin 9	-1.36797	1	FALSE	0.207732	0.104388	558	4	3	2	0	6	2	0	0	4	0	4	1	0.29447	0.216336	0.149269	0	0.447935	0.138385	0	0	0.274779	0	0.286602	0.0649498	-2.66217	3.55592	0.0593334
ENSBTAG00000006692	IL19	interleukin 19	-1.36659	1	FALSE	0.0746212	0.024568	534	2	0	0	1	1	2	1	1	0	0	0	0	0.153852	0	0	0.0712594	0.0780112	0.144604	0.0698366	0.0775711	0	0	0	0	-3.25336	2.23762	0.134688
ENSBTAG00000050965	0	0	-1.35853	1	FALSE	0.00687292	0.0033457	3819	0	0	0	0	1	3	0	0	2	0	0	0	0	0	0	0	0.0109081	0.0303294	0	0	0.0200742	0	0	0	-3.50652	1.21501	0.270342
ENSBTAG00000003357	CLRN2	clarin 2	-1.35609	1	FALSE	0.0662234	0.0392309	699	0	0	0	3	3	1	0	3	0	1	0	0	0	0	0	0.163316	0.17879	0.0552351	0	0.177781	0	0.0576041	0	0	-3.23753	1.99688	0.157623
ENSBTAG00000052315	0	0	-1.35025	1	FALSE	0.0286744	0.00681519	912	1	0	0	0	0	3	1	0	0	0	0	0	0.0450422	0	0	0	0	0.127004	0.0408912	0	0	0	0	0	-3.50874	1.23429	0.266574
ENSBTAG00000050139	0	0	-1.34894	1	FALSE	0.0634961	0.0199213	312	0	0	1	0	0	2	1	0	0	0	0	0	0	0	0.133481	0	0	0.247496	0.119528	0	0	0	0	0	-3.506	1.25877	0.261885
ENSBTAG00000022588	C14H8orf34	chromosome 14 C8orf34 homolog	-1.34387	1	FALSE	0.309795	0.0908078	2077	5	50	7	21	4	10	1	4	10	2	8	4	0.098889	0.968669	0.140357	0.384739	0.0802272	0.18589	0.0179551	0.0797747	0.184553	0.0387725	0.153995	0.0697968	-1.32477	4.95793	0.0259712
ENSBTAG00000047331	GYPB	glycophorin B	-1.34243	1	FALSE	0.234294	0.0821728	756	4	8	2	1	10	1	4	0	1	1	0	4	0.217347	0.425804	0.110174	0.050334	0.551032	0.0510706	0.197316	0	0.0507032	0.0532609	0	0.191757	-2.3983	3.78683	0.0516573
ENSBTAG00000031497	FGFBP1	fibroblast growth factor binding protein 1	-1.34098	1	FALSE	1.54728	0.390229	1125	12	159	17	54	6	14	13	25	11	8	2	8	0.438171	5.68704	0.629317	1.82652	0.222176	0.480472	0.430938	0.920511	0.374798	0.286331	0.0710772	0.257721	-0.444951	4.65235	0.0310111
ENSBTAG00000051536	0	0	-1.33948	1	FALSE	0.270508	0.128157	438	0	4	0	5	4	5	1	0	1	0	2	5	0	0.367475	0	0.434389	0.380438	0.440746	0.0851433	0	0.0875151	0	0.182561	0.413721	-2.62611	3.60383	0.0576466
ENSBTAG00000009774	MOBP	myelin-associated oligodendrocyte basic protein	-1.33836	1	FALSE	0.0368927	0.0143366	1819	3	0	0	0	3	4	0	0	0	1	2	1	0.0677491	0	0	0	0.0687048	0.0849024	0	0	0	0.0221359	0.0439592	0.0199241	-3.01397	2.74822	0.097363
ENSBTAG00000020127	TKTL1	transketolase like 1	-1.33699	1	FALSE	0.140759	0.0402177	2581	5	26	3	19	1	1	0	1	5	4	3	3	0.0795787	0.405347	0.0484068	0.280123	0.0161403	0.0149591	0	0.0160492	0.0742573	0.0624026	0.0464714	0.0421255	-1.97736	3.29771	0.0693767
ENSBTAG00000012628	SLC1A2	solute carrier family 1 member 2	-1.33353	1	FALSE	0.00455127	0.00240803	2867	0	1	0	1	0	0	0	1	0	0	0	0	0	0.0140351	0	0.0132726	0	0	0	0.0144482	0	0	0	0	-3.52668	1.2324	0.266941
ENSBTAG00000021397	NKX2-3	NK2 homeobox 3	-1.33351	1	FALSE	0.0065277	0.00330169	2091	0	1	0	0	1	0	0	1	0	0	0	0	0	0.0192437	0	0	0.0199225	0	0	0.0198101	0	0	0	0	-3.52671	1.23237	0.266946
ENSBTAG00000000534	PNOC	prepronociceptin	-1.33332	1	FALSE	0.00830953	0.00423288	1631	1	1	0	0	0	0	0	1	0	0	0	0	0.0251861	0.0246711	0	0	0	0	0	0.0253973	0	0	0	0	-3.52689	1.23217	0.266985
ENSBTAG00000006912	0	0	-1.33299	1	FALSE	0.0116192	0.00610418	1131	0	1	0	0	0	1	0	1	0	0	0	0	0	0.0355778	0	0	0	0.0341374	0	0.0366251	0	0	0	0	-3.52721	1.23181	0.267056
ENSBTAG00000049470	0	0	-1.32879	1	FALSE	0.0203546	0.00479391	1260	0	0	0	1	0	3	0	0	0	0	0	1	0	0	0	0.0302004	0	0.091927	0	0	0	0	0	0.0287635	-3.50748	1.19892	0.273538
ENSBTAG00000015132	RXFP2	relaxin family peptide receptor 2	-1.32843	1	FALSE	0.00823069	0.00584709	3189	0	0	0	0	1	3	3	0	0	0	0	0	0	0	0	0	0.013063	0.0363211	0.0350825	0	0	0	0	0	-3.50428	1.15397	0.282721
ENSBTAG00000017718	CCL22	C-C motif chemokine ligand 22	-1.32597	1	FALSE	1.00988	0.293032	2086	18	175	34	27	7	55	24	9	35	17	3	7	0.354465	3.37571	0.678793	0.49253	0.139792	1.01798	0.429063	0.178719	0.643148	0.328145	0.0574989	0.121617	0.0641922	5.11457	0.0237258
ENSBTAG00000054705	0	0	-1.32537	1	FALSE	2.27855	1.00164	951	78	73	0	19	88	64	2	48	5	2	22	69	3.36922	3.08876	0	0.76025	3.85479	2.59832	0.0784285	2.09075	0.201533	0.0846799	0.924901	2.62955	0.649725	2.73844	0.0979603
ENSBTAG00000046313	CCDC54	coiled-coil domain containing 54	-1.32469	1	FALSE	0.0110096	0.0112166	1231	1	1	0	0	0	0	0	2	0	0	0	0	0.03337	0.0326877	0	0	0	0	0	0.0672997	0	0	0	0	-3.5252	1.19523	0.274278
ENSBTAG00000044009	PPP1R1C	protein phosphatase 1 regulatory inhibitor subunit 1C	-1.32456	1	FALSE	0.0817142	0.0188347	330	1	3	0	0	0	0	1	0	0	0	0	0	0.12448	0.365805	0	0	0	0	0.113008	0	0	0	0	0	-3.51131	1.18468	0.276406
ENSBTAG00000006263	GP2	glycoprotein 2	-1.32312	1	FALSE	0.00871603	0.00268937	2246	0	1	0	0	0	2	0	0	0	0	0	1	0	0.0179156	0	0	0	0.0343805	0	0	0	0	0	0.0161362	-3.50676	1.21569	0.270208
ENSBTAG00000046593	0	0	-1.32282	1	FALSE	0.0869862	0.0544832	903	0	1	1	5	2	3	5	0	0	0	0	3	0	0.0445609	0.0461195	0.210701	0.0922658	0.12827	0.206494	0	0	0	0	0.120405	-2.93902	2.59345	0.107306
ENSBTAG00000040387	0	T cell receptor beta variable 5-5	-1.32204	1	FALSE	0.0749112	0.0139988	444	0	4	0	0	0	1	1	0	0	0	0	0	0	0.362509	0	0	0	0.086958	0.0839927	0	0	0	0	0	-3.51263	1.17218	0.278954
ENSBTAG00000054702	0	0	-1.32193	1	FALSE	0.177039	0.322447	660	0	5	1	0	11	0	1	29	1	0	0	0	0	0.304837	0.0630999	0	0.6943	0	0.0565042	1.8201	0.0580782	0	0	0	-3.0123	1.93981	0.163689
ENSBTAG00000018917	EN2	engrailed homeobox 2	-1.32153	1	FALSE	0.0329043	0.0393145	975	0	0	0	1	0	4	0	0	6	0	0	0	0	0	0	0.0390282	0	0.158397	0	0	0.235887	0	0	0	-3.50399	1.12859	0.288077
ENSBTAG00000048947	0	0	-1.31953	1	FALSE	0.0837457	0.0262256	237	0	2	0	0	0	1	1	0	0	0	0	0	0	0.339565	0	0	0	0.162909	0.157353	0	0	0	0	0	-3.51069	1.20035	0.273251
ENSBTAG00000008851	0	sialic acid binding Ig like lectin 8	-1.31676	1	FALSE	0.820894	0.123837	1858	16	172	10	14	2	14	3	11	6	7	3	5	0.353744	3.72499	0.224144	0.286725	0.0448418	0.290921	0.0602143	0.245238	0.123784	0.151699	0.0645548	0.0975296	-1.13529	5.19724	0.0226227
ENSBTAG00000015647	CYP4X1	cytochrome P450 4X1	-1.31191	1	FALSE	0.0238479	0.0180469	1416	0	4	0	0	1	0	0	0	4	0	0	0	0	0.113668	0	0	0.0294195	0	0	0	0.108281	0	0	0	-3.50792	1.11137	0.291783
ENSBTAG00000002158	0	PR domain containing 7	-1.30532	1	FALSE	0.0254244	0.0154994	2394	1	0	0	0	5	3	0	1	0	0	0	5	0.0171589	0	0	0	0.087005	0.0483826	0	0.0173028	0	0	0	0.0756934	-3.20498	1.86933	0.171552
ENSBTAG00000012684	CCL19	C-C motif chemokine ligand 19	-1.30451	1	FALSE	0.681067	0.100257	650	4	50	1	3	5	3	2	2	4	1	1	0	0.252791	3.09527	0.0640707	0.175627	0.320446	0.178197	0.114747	0.127455	0.235887	0.0619466	0.0615091	0	-2.42482	4.06823	0.043697
ENSBTAG00000049382	TMEM229A	transmembrane protein 229A	-1.30424	1	FALSE	0.0612025	0.0523419	1098	2	0	2	0	2	4	0	0	7	1	0	1	0.0748242	0	0.0758578	0	0.0758798	0.140653	0	0	0.244373	0.0366715	0	0.0330073	-2.99474	2.55729	0.109786
ENSBTAG00000007238	0	0	-1.30104	1	FALSE	0.0547514	0.00982168	615	1	4	0	0	0	0	0	0	0	0	0	1	0.0667943	0.261714	0	0	0	0	0	0	0	0	0	0.0589301	-3.51119	1.1383	0.286012
ENSBTAG00000040393	0	aldo-keto reductase family 1, member C1 (dihydrodiol dehydrogenase 1; 20-alpha (3-alpha)-hydroxysteroid dehydrogenase)-like	-1.29956	1	FALSE	0.218287	0.0462575	1283	4	28	2	5	0	3	3	3	0	0	3	0	0.12807	0.878159	0.0649196	0.148295	0	0.0902791	0.0872005	0.0968581	0	0	0.0934862	0	-2.48533	3.03699	0.0813869
ENSBTAG00000045770	KRT77	keratin 77	-1.2991	1	FALSE	0.0534924	0.0164051	2435	2	0	0	14	4	0	0	1	1	0	4	0	0.03374	0	0	0.218782	0.068432	0	0	0.0170115	0.0157419	0	0.0656771	0	-3.01792	2.09639	0.147648
ENSBTAG00000005007	0	0	-1.29707	1	FALSE	0.0179808	0.0181919	759	0	1	1	0	0	0	0	2	0	0	0	0	0	0.0530152	0.0548695	0	0	0	0	0.109151	0	0	0	0	-3.52758	1.13868	0.285931
ENSBTAG00000030910	0	0	-1.29663	1	FALSE	0.0177608	0.0105416	1146	0	2	1	0	0	0	0	0	0	0	0	2	0	0.0702243	0.0363403	0	0	0	0	0	0	0	0	0.0632496	-3.50343	1.12262	0.289354
ENSBTAG00000047499	IRX2	iroquois homeobox 2	-1.29649	1	FALSE	0.020003	0.0101306	1997	0	0	1	2	2	1	0	1	0	0	2	0	0	0	0.0208543	0.0381097	0.0417206	0.0193337	0	0.0207426	0	0	0.040041	0	-3.23489	1.945	0.163127
ENSBTAG00000018180	C5H12orf50	chromosome 5 C12orf50 homolog	-1.29626	1	FALSE	0.0118794	0.00584063	1149	0	1	0	0	1	0	0	0	0	1	0	0	0	0.0350205	0	0	0.0362559	0	0	0	0	0.0350438	0	0	-3.52519	1.16706	0.280007
ENSBTAG00000050331	0	0	-1.29602	1	FALSE	3.70478	1.10596	1017	69	238	11	21	171	47	30	14	44	15	11	64	2.78704	9.41668	0.450448	0.785745	7.00444	1.78431	1.10008	0.570228	1.6584	0.593883	0.432439	2.28072	0.867117	5.37156	0.0204677
ENSBTAG00000052991	0	0	-1.29555	1	FALSE	0.140664	0.0703472	2115	5	12	0	1	18	8	7	3	0	0	0	14	0.0971123	0.228304	0	0.0179917	0.354536	0.14604	0.123428	0.058756	0	0	0	0.2399	-1.85453	2.12843	0.144589
ENSBTAG00000040248	0	0	-1.29542	1	FALSE	0.0361031	0.0130475	1488	1	3	0	0	2	2	0	0	0	1	1	1	0.0276065	0.081126	0	0	0.0559919	0.0518943	0	0	0	0.02706	0.0268689	0.0243562	-3.12517	2.46972	0.116059
ENSBTAG00000009348	OIT3	oncoprotein induced transcript 3	-1.29495	1	FALSE	0.0344448	0.0215913	2475	0	2	3	5	0	3	1	5	0	0	1	1	0	0.032516	0.0504799	0.0768738	0	0.0467992	0.0150678	0.0836828	0	0	0.0161539	0.0146432	-2.86185	2.87063	0.0902095
ENSBTAG00000050959	0	0	-1.29453	1	FALSE	0.203827	0.0682768	297	1	1	0	1	4	2	0	1	0	1	1	0	0.138311	0.135483	0	0.128123	0.56105	0.259996	0	0.139471	0	0.135573	0.134616	0	-3.1291	2.41353	0.120291
ENSBTAG00000012638	S100A12	S100 calcium binding protein A12	-1.29196	1	FALSE	18.4794	2.26773	719	39	1645	84	180	11	29	35	92	36	51	10	23	2.22818	92.0617	4.86545	9.52636	0.637327	1.55726	1.81536	5.3003	1.91925	2.85609	0.556063	1.15934	1.31778	4.31962	0.0376753
ENSBTAG00000047869	0	phytanoyl-CoA dioxygenase, peroxisomal-like	-1.29074	1	FALSE	0.0191735	0.0301414	1002	0	0	0	1	0	2	0	0	0	0	0	5	0	0	0	0.0379766	0	0.0770646	0	0	0	0	0	0.180848	-3.49931	1.10357	0.293484
ENSBTAG00000011241	HPDL	4-hydroxyphenylpyruvate dioxygenase like	-1.28872	0.830118	FALSE	0.307224	0.118319	1652	12	27	8	15	7	7	8	8	4	4	3	3	0.298391	0.657651	0.201675	0.345513	0.176517	0.163599	0.180594	0.200596	0.0928127	0.0974946	0.0726046	0.0658148	-1.297	7.2641	0.00703463
ENSBTAG00000004153	SCGB3A2	secretoglobin family 3A member 2	-1.28805	1	FALSE	1.19427	0.420532	881	0	15	65	22	1	55	6	5	17	12	11	6	0	0.685105	3.07263	0.950233	0.0472849	2.41034	0.25398	0.235091	0.739657	0.548449	0.499194	0.246824	-0.537038	2.90602	0.0882492
ENSBTAG00000009625	DMBX1	diencephalon/mesencephalon homeobox 1	-1.2876	1	FALSE	0.0185129	0.00552485	1125	0	0	1	0	2	0	1	0	0	0	0	0	0	0	0.0370186	0	0.0740587	0	0.0331491	0	0	0	0	0	-3.51251	1.1365	0.286393
ENSBTAG00000054870	0	uncharacterized LOC785168	-1.28695	0.793254	FALSE	0.282262	0.105139	1473	10	23	8	7	6	8	5	1	5	4	6	3	0.278877	0.6283	0.226183	0.180833	0.169686	0.209691	0.126588	0.0281215	0.130114	0.109342	0.162855	0.0738126	-1.56595	7.47366	0.00626083
ENSBTAG00000052405	0	0	-1.28653	1	FALSE	0.040685	0.00911061	663	3	0	0	0	0	1	0	0	0	0	0	1	0.185876	0	0	0	0	0.0582343	0	0	0	0	0	0.0546636	-3.51217	1.11992	0.289936
ENSBTAG00000015784	HAPLN2	hyaluronan and proteoglycan link protein 2	-1.28644	1	FALSE	0.0153573	0.00367561	1691	0	0	0	3	1	0	1	0	0	0	0	0	0	0	0	0.0675089	0.0246351	0	0.0220537	0	0	0	0	0	-3.51487	1.11321	0.291386
ENSBTAG00000021764	GLRB	glycine receptor beta	-1.28374	0.490048	FALSE	1.30604	0.534749	3710	89	305	118	92	44	75	122	27	55	31	43	32	0.985441	3.30802	1.32459	0.94362	0.494057	0.780512	1.22634	0.301461	0.568259	0.336448	0.463391	0.312599	1.54621	10.1724	0.00142561
ENSBTAG00000032651	0	FK506 binding protein 1A, 12kDa-like	-1.28359	1	FALSE	0.0431383	0.0318369	602	0	0	0	3	1	0	0	0	3	0	0	0	0	0	0	0.18963	0.0691993	0	0	0	0.191021	0	0	0	-3.51191	1.07045	0.300844
ENSBTAG00000053318	0	C-type lectin domain containing 17A	-1.28317	1	FALSE	0.0231511	0.00876976	2952	5	0	2	1	2	0	0	2	0	0	0	2	0.0695774	0	0.0282154	0.0128904	0.0282236	0	0	0.0280644	0	0	0	0.0245542	-3.09569	2.20726	0.137362
ENSBTAG00000014296	NCCRP1	non-specific cytotoxic cell receptor protein 1 homolog (zebrafish)	-1.28297	1	FALSE	0.0172991	0.0202458	1535	0	3	0	0	0	1	5	0	0	0	0	0	0	0.078642	0	0	0	0.0251527	0.121475	0	0	0	0	0	-3.50618	1.06948	0.301063
ENSBTAG00000051061	0	0	-1.28197	1	FALSE	0.0885672	0.0444233	150	0	0	0	1	1	0	0	0	0	0	1	0	0	0	0	0.253683	0.27772	0	0	0	0	0	0.26654	0	-3.52427	1.14248	0.28513
ENSBTAG00000025718	HMGCLL1	3-hydroxymethyl-3-methylglutaryl-CoA lyase like 1	-1.28164	1	FALSE	0.00977052	0.00476986	1397	0	1	0	0	1	0	0	0	0	0	1	0	0	0.0288035	0	0	0.0298196	0	0	0	0	0	0.0286191	0	-3.52459	1.14212	0.285204
ENSBTAG00000051568	0	0	-1.28164	1	FALSE	0.0113461	0.00553906	1203	0	1	0	0	1	0	0	0	0	0	1	0	0	0.0334485	0	0	0.0346284	0	0	0	0	0	0.0332344	0	-3.52459	1.14212	0.285204
ENSBTAG00000010326	AADAT	aminoadipate aminotransferase	-1.28155	1	FALSE	0.0160746	0.0051156	1215	1	0	0	2	0	0	1	0	0	0	0	0	0.0338095	0	0	0.0626379	0	0	0.0306936	0	0	0	0	0	-3.51435	1.12598	0.288634
ENSBTAG00000004456	TECTA	tectorin alpha	-1.28116	1	FALSE	0.0177593	0.00689339	6441	4	4	0	3	5	1	1	0	2	0	2	2	0.0255106	0.024989	0	0.0177236	0.0323381	0.00599431	0.0057899	0	0.0119024	0	0.0124145	0.0112535	-2.67151	3.93823	0.0472003
ENSBTAG00000049430	0	0	-1.28081	1	FALSE	0.0169947	0.00552485	1125	0	0	0	2	0	1	1	0	0	0	0	0	0	0	0	0.0676489	0	0.0343194	0.0331491	0	0	0	0	0	-3.51474	1.12486	0.288875
ENSBTAG00000037768	MMP3	matrix metallopeptidase 3	-1.27951	1	FALSE	70.7104	20.2145	1793	70	14468	378	2357	910	837	67	3281	442	1164	327	60	1.60373	324.691	8.77979	50.0222	21.1427	18.0234	1.39354	75.7997	9.44929	26.1399	7.29156	1.21278	5.08363	2.92768	0.0870727
ENSBTAG00000053538	0	0	-1.27838	1	FALSE	0.019681	0.030366	663	0	1	0	1	0	0	0	0	0	3	0	0	0	0.0606916	0	0.0573944	0	0	0	0	0	0.182196	0	0	-3.52244	1.10075	0.294102
ENSBTAG00000031052	CDK5R2	cyclin dependent kinase 5 regulatory subunit 2	-1.27803	0.950661	FALSE	0.474467	0.179837	1122	8	21	4	8	27	11	3	7	4	7	3	7	0.292895	0.753127	0.14847	0.271319	1.00247	0.378523	0.0997132	0.258432	0.136655	0.251209	0.106901	0.226109	-1.26394	6.6377	0.00998426
ENSBTAG00000011719	HCRTR2	hypocretin receptor 2	-1.27707	1	FALSE	0.0110831	0.00669048	1858	0	1	0	0	2	0	2	0	0	0	0	0	0	0.0216569	0	0	0.0448418	0	0.0401429	0	0	0	0	0	-3.51052	1.08334	0.297951
ENSBTAG00000049947	0	olfactory receptor 51F2	-1.2761	1	FALSE	0.0215036	0.0131544	945	0	0	0	0	2	1	2	0	0	0	0	0	0	0	0	0	0.0881651	0.0408564	0.0789264	0	0	0	0	0	-3.51082	1.08192	0.298268
ENSBTAG00000052047	0	0	-1.27515	1	FALSE	0.188534	0.0884263	2506	17	23	4	2	1	24	0	4	6	15	1	8	0.278665	0.369308	0.066474	0.0303691	0.0166233	0.369762	0	0.0661181	0.0917757	0.241013	0.0159541	0.115697	-1.28903	2.86552	0.0904963
ENSBTAG00000011271	SNX31	sorting nexin 31	-1.27293	1	FALSE	0.0145503	0.00946036	1314	0	0	0	2	0	1	2	0	0	0	0	0	0	0	0	0.0579186	0	0.0293831	0.0567622	0	0	0	0	0	-3.51116	1.07605	0.299582
ENSBTAG00000049295	0	0	-1.27221	1	FALSE	0.0204341	0.00444469	1359	0	0	1	0	3	0	0	0	0	0	0	1	0	0	0.0306446	0	0.0919602	0	0	0	0	0	0	0.0266681	-3.5121	1.09091	0.29627
ENSBTAG00000049081	0	0	-1.27212	1	FALSE	0.012851	0.0128021	1041	0	0	0	0	1	1	0	0	0	0	2	0	0	0	0	0	0.0400173	0.0370887	0	0	0	0	0.0768125	0	-3.52285	1.10201	0.293826
ENSBTAG00000049997	0	0	-1.27144	1	FALSE	0.020306	0.031286	1021	1	0	0	0	2	0	0	0	5	0	0	0	0.0402336	0	0	0	0.0816023	0	0	0	0.187716	0	0	0	-3.5088	1.0606	0.303077
ENSBTAG00000017733	CA2	carbonic anhydrase II	-1.26986	0.473476	FALSE	33.4884	13.8762	1568	443	938	2133	1772	520	2103	431	633	351	742	916	229	11.6057	24.0713	56.6523	43.0032	13.8152	51.7828	10.2507	16.7224	8.58061	19.0541	23.3562	5.293	5.17444	10.3779	0.00127532
ENSBTAG00000010177	GOLT1A	golgi transport 1A	-1.2661	1	FALSE	0.390652	0.179271	2300	13	41	32	22	11	15	11	1	11	9	21	11	0.232183	0.717295	0.579422	0.363981	0.199234	0.2518	0.178357	0.01801	0.183325	0.15756	0.365043	0.173331	-0.430247	6.07416	0.0137174
ENSBTAG00000038043	ABCD2	ATP binding cassette subfamily D member 2	-1.26576	1	FALSE	0.101962	0.0389735	2601	4	2	5	16	9	4	3	1	6	0	2	4	0.0631734	0.0309408	0.0800576	0.234079	0.144145	0.0593762	0.0430135	0.0159258	0.0884236	0	0.0307427	0.0557355	-2.03371	4.67318	0.0306372
ENSBTAG00000006566	FFAR2	free fatty acid receptor 2	-1.26248	1	FALSE	0.479116	0.189187	1123	24	34	3	10	7	2	14	7	6	1	3	2	0.877902	1.21826	0.111254	0.338847	0.259667	0.0687611	0.464914	0.258202	0.204799	0.0358551	0.106806	0.064545	-1.29648	3.65026	0.0560604
ENSBTAG00000039446	0	elafin-like	-1.26154	0.958904	FALSE	1.29876	0.402132	1306	18	126	30	11	37	30	12	22	16	7	17	6	0.566166	3.88212	0.956645	0.320504	1.1802	0.886892	0.342659	0.697784	0.469607	0.215817	0.520426	0.166502	-0.104047	6.45242	0.0110801
ENSBTAG00000021280	TMPRSS3	transmembrane serine protease 3	-1.2591	1	FALSE	0.0779369	0.044453	1362	1	6	1	4	2	2	1	5	1	2	0	0	0.0301604	0.177262	0.0305771	0.111755	0.0611718	0.0566951	0.0273809	0.152067	0.0281436	0.0591267	0	0	-2.72289	3.30193	0.0691985
ENSBTAG00000054610	0	olfactory receptor 11G2-like	-1.25526	1	FALSE	0.0592237	0.0143395	936	1	0	7	0	0	0	0	0	0	2	0	0	0.0438873	0	0.311455	0	0	0	0	0	0	0.0860369	0	0	-3.52996	1.01662	0.313323
ENSBTAG00000020351	SLC34A1	solute carrier family 34 member 1	-1.25494	1	FALSE	0.00463409	0.00930005	2866	1	0	0	0	0	1	0	0	0	0	4	0	0.014333	0	0	0	0	0.0134715	0	0	0	0	0.0558003	0	-3.5216	1.05855	0.303546
ENSBTAG00000005098	0	0	-1.25383	1	FALSE	0.0229754	0.011218	594	0	1	1	0	0	0	0	0	0	0	1	0	0	0.0677416	0.070111	0	0	0	0	0	0	0	0.067308	0	-3.52712	1.08592	0.297377
ENSBTAG00000055069	0	0	-1.25226	1	FALSE	0.049883	0.0218853	552	0	1	0	0	3	0	0	0	0	0	0	2	0	0.0728959	0	0	0.226402	0	0	0	0	0	0	0.131312	-3.51104	1.02879	0.310444
ENSBTAG00000006689	TECTB	tectorin beta	-1.24703	1	FALSE	0.0224709	0.0103931	2990	4	1	1	1	1	2	3	0	1	0	0	1	0.0549545	0.0134577	0.0139284	0.0127266	0.0139324	0.0258256	0.0374175	0	0.0128199	0	0	0.0121211	-3.02423	2.47122	0.115948
ENSBTAG00000035868	0	sialic acid-binding Ig-like lectin 14	-1.24588	1	FALSE	0.317943	0.172142	1137	15	4	9	0	17	8	16	3	5	2	0	5	0.541933	0.14156	0.329651	0	0.622855	0.271658	0.524788	0.109295	0.168565	0.0708272	0	0.159376	-1.55916	3.27693	0.0702601
ENSBTAG00000014218	DKK1	dickkopf WNT signaling pathway inhibitor 1	-1.2428	1	FALSE	1.30718	0.488788	1965	47	185	43	20	54	32	22	56	1	10	31	26	0.982539	3.78836	0.911336	0.387303	1.1448	0.628753	0.417527	1.1805	0.0195072	0.204912	0.630742	0.479538	0.559396	4.8612	0.0274673
ENSBTAG00000021885	RSPO4	R-spondin 4	-1.24212	1	FALSE	0.0570774	0.0187403	699	0	1	0	0	2	3	0	0	1	1	0	0	0	0.0575658	0	0	0.119193	0.165705	0	0	0.0548378	0.0576041	0	0	-3.28331	1.73905	0.187259
ENSBTAG00000001809	DUSP21	dual specificity phosphatase 21	-1.2418	1	FALSE	0.0440533	0.0146691	893	2	0	0	1	0	3	0	0	1	1	0	0	0.0920011	0	0	0.042612	0	0.129707	0	0	0.0429246	0.0450899	0	0	-3.2834	1.7381	0.18738
ENSBTAG00000051821	0	0	-1.23932	1	FALSE	0.105056	0.0436192	748	1	3	0	4	1	3	2	2	1	0	0	0	0.0549178	0.161384	0	0.203489	0.0556925	0.15485	0.0997132	0.110757	0.0512455	0	0	0	-2.89805	2.95277	0.0857303
ENSBTAG00000053653	0	0	-1.23568	1	FALSE	0.164082	0.0408084	321	1	1	0	0	1	5	0	0	1	1	0	0	0.12797	0.125354	0	0	0.129776	0.601392	0	0	0.119413	0.125437	0	0	-3.29092	1.67327	0.195821
ENSBTAG00000032003	ZCCHC13	zinc finger CCHC-type containing 13	-1.2345	1	FALSE	0.429118	0.215673	742	12	5	14	5	6	5	12	3	5	2	2	1	0.664342	0.271149	0.785773	0.256419	0.336857	0.260171	0.603117	0.167478	0.258299	0.108532	0.107765	0.0488437	-1.75551	5.01004	0.0252008
ENSBTAG00000004272	ISG12(B)	TLH29 protein precursor-like	-1.23447	0.793254	FALSE	2.41556	1.22083	957	23	117	53	87	37	30	24	16	25	16	70	29	0.987258	4.91944	2.30641	3.45932	1.6106	1.21032	0.935241	0.692547	1.00135	0.673192	2.92441	1.09824	0.76156	7.46653	0.00628567
ENSBTAG00000031632	ADRA1A	adrenoceptor alpha 1A	-1.23292	1	FALSE	0.0116537	0.00764	3387	1	2	0	1	0	2	0	0	3	1	0	0	0.0121283	0.0237606	0	0.0112349	0	0.0227985	0	0	0.0339518	0.0118882	0	0	-3.23147	1.75416	0.185355
ENSBTAG00000049504	MGC140461	proteoglycan 3-like	-1.23291	1	FALSE	0.0322794	0.010847	1233	1	1	0	0	1	3	0	0	0	1	1	0	0.0333159	0.0326346	0	0	0.0337859	0.09394	0	0	0	0.0326563	0.0324257	0	-3.28453	1.72221	0.189409
ENSBTAG00000002937	ADGRE3	adhesion G protein-coupled receptor E3	-1.23176	1	FALSE	1.13658	0.10298	1984	5	298	5	12	4	13	6	4	15	1	1	5	0.103524	6.04389	0.104955	0.230156	0.0839879	0.252985	0.11278	0.0835141	0.289806	0.020295	0.0201517	0.0913357	-1.50759	3.83198	0.0502834
ENSBTAG00000031188	ADIG	adipogenin	-1.23163	1	FALSE	0.0290056	0.0328985	1375	2	2	0	1	0	1	0	1	6	0	0	0	0.0597506	0.0585287	0	0.0276746	0	0.0280795	0	0.0301258	0.167265	0	0	0	-3.22728	1.71401	0.190466
ENSBTAG00000008924	TNFSF11	TNF superfamily member 11	-1.23125	1	FALSE	0.18689	0.0784488	1594	6	16	0	11	5	7	6	6	2	5	0	0	0.154624	0.4039	0	0.262596	0.130671	0.169552	0.140374	0.155921	0.0480949	0.126303	0	0	-1.79554	3.24771	0.0715234
ENSBTAG00000032687	0	cystatin-9-like	-1.22929	1	FALSE	0.124328	0.0254714	759	0	0	9	3	0	2	0	1	1	0	0	1	0	0	0.493825	0.150405	0	0.101737	0	0.0545757	0.0505028	0	0	0.0477497	-3.15273	1.97141	0.160298
ENSBTAG00000050408	0	0	-1.22927	1	FALSE	0.345096	0.141062	327	1	1	0	3	6	6	1	2	2	0	2	0	0.125622	0.123054	0	0.349106	0.764367	0.708428	0.114045	0.253352	0.234444	0	0.244532	0	-2.68062	3.15292	0.0757912
ENSBTAG00000003327	RUFY4	RUN and FYVE domain containing 4	-1.22914	1	FALSE	0.0294646	0.00524813	2487	0	8	0	2	1	0	0	0	1	0	1	0	0	0.129436	0	0.0306011	0.0167503	0	0	0	0.0154128	0	0.016076	0	-3.29374	1.60896	0.204638
ENSBTAG00000045991	0	0	-1.22755	1	FALSE	0.127746	0.0795908	318	2	1	2	1	0	0	3	0	0	0	1	0	0.258355	0.126536	0.261924	0.119662	0	0	0.351818	0	0	0	0.125726	0	-3.22516	1.73352	0.187962
ENSBTAG00000007851	IL24	interleukin 24	-1.2275	1	FALSE	0.241324	0.0955297	672	4	7	8	4	1	0	2	2	3	1	0	2	0.244515	0.419151	0.495785	0.226503	0.0619911	0	0.11099	0.123283	0.171123	0.0599186	0	0.107863	-2.43329	3.53853	0.0599587
ENSBTAG00000034973	0	0	-1.22457	1	FALSE	0.611379	0.253855	555	11	8	14	3	8	6	1	1	5	5	3	7	0.814169	0.580015	1.05053	0.205689	0.600476	0.417398	0.0671941	0.074636	0.34533	0.36275	0.216113	0.457106	-1.68794	5.61534	0.017804
ENSBTAG00000000597	TMPRSS15	transmembrane serine protease 15	-1.22252	1	FALSE	0.199316	0.104412	3863	18	5	13	58	14	9	8	30	1	17	3	1	0.191409	0.0520819	0.140149	0.57133	0.150974	0.0899519	0.0772306	0.32169	0.00992276	0.177196	0.0310491	0.00938183	-0.939441	3.04886	0.0807936
ENSBTAG00000013768	NPSR1	neuropeptide S receptor 1	-1.22172	1	FALSE	0.027922	0.00925562	1445	0	3	0	1	2	0	0	0	0	1	1	0	0	0.0835402	0	0.0263339	0.0576581	0	0	0	0	0.0278652	0.0276685	0	-3.28598	1.66777	0.196557
ENSBTAG00000007782	MYOT	myotilin	-1.22053	1	FALSE	0.0195862	0.0203302	2666	0	0	0	3	2	3	0	6	2	0	0	0	0	0	0	0.0428198	0.0312513	0.0434464	0	0.093225	0.0287559	0	0	0	-3.09755	1.92182	0.165656
ENSBTAG00000030505	0	orphan sodium- and chloride-dependent neurotransmitter transporter NTT5-like	-1.21528	1	FALSE	0.0812445	0.0332285	2082	9	6	5	1	1	3	4	0	2	2	0	3	0.177573	0.115961	0.100014	0.0182769	0.0200086	0.0556331	0.0716479	0	0.0368219	0.0386794	0	0.0522219	-2.36303	3.70824	0.0541445
ENSBTAG00000049689	0	0	-1.21464	1	FALSE	0.0381116	0.0128803	1032	0	3	0	1	0	2	0	1	1	0	0	0	0	0.116972	0	0.0368726	0	0.0748243	0	0.0401386	0.0371431	0	0	0	-3.28862	1.64988	0.198975
ENSBTAG00000037773	SERPINB7	serpin family B member 7	-1.21362	1	FALSE	0.855845	0.137434	1966	15	195	2	29	7	4	8	15	7	3	6	2	0.313417	3.9911	0.0423662	0.561304	0.148324	0.0785541	0.151751	0.316045	0.136481	0.0614424	0.122017	0.0368688	-1.06014	3.24916	0.0714599
ENSBTAG00000049070	0	0	-1.21299	1	FALSE	0.143966	0.046331	279	3	0	0	2	1	0	1	0	0	1	0	0	0.441704	0	0	0.272778	0.149312	0	0.133666	0	0	0.14432	0	0	-3.28915	1.63595	0.200882
ENSBTAG00000010273	EREG	epiregulin	-1.21174	1	FALSE	0.210826	0.0569417	2193	5	39	0	19	2	5	0	6	3	3	3	4	0.0936583	0.715596	0	0.329684	0.0379918	0.0880286	0	0.113332	0.0524373	0.0550825	0.0546935	0.0661049	-1.84416	2.73055	0.0984455
ENSBTAG00000011956	CNNM1	cyclin and CBS domain divalent metal cation transport mediator 1	-1.21086	1	FALSE	0.0143086	0.00474275	5441	1	1	0	6	1	3	2	0	0	1	1	0	0.00754981	0.00739543	0	0.041962	0.00765631	0.021288	0.013708	0	0	0.00740034	0.00734808	0	-3.04265	2.31085	0.128474
ENSBTAG00000046047	0	zinc finger protein 75D-like	-1.21039	0.958904	FALSE	1.09425	0.64907	2615	72	64	75	164	36	20	31	32	20	18	23	146	1.13103	0.984805	1.19443	2.38647	0.573494	0.295291	0.442094	0.506897	0.293167	0.277161	0.351649	2.02345	0.982191	6.54948	0.0104915
ENSBTAG00000020491	SOX30	SRY-box 30	-1.20931	1	FALSE	0.0540791	0.0206829	2769	3	5	2	0	9	3	1	1	0	0	3	4	0.0445054	0.0726589	0.0300801	0	0.1354	0.0418303	0.0134679	0.0149595	0	0	0.0433163	0.0523539	-2.55153	3.20777	0.0732894
ENSBTAG00000048772	0	0	-1.20751	1	FALSE	0.00335264	0.00155327	4113	1	0	0	0	1	0	0	0	1	0	0	0	0.00998748	0	0	0	0.0101284	0	0	0	0.00931963	0	0	0	-3.52148	1.02118	0.31224
ENSBTAG00000021257	OTOP2	otopetrin 2	-1.20742	1	FALSE	0.00631889	0.00309376	2065	0	1	0	1	0	0	0	0	1	0	0	0	0	0.019486	0	0.0184274	0	0	0	0	0.0185625	0	0	0	-3.52157	1.02108	0.312262
ENSBTAG00000032560	SPINK2B	serine peptidase inhibitor, Kazal type 2 B	-1.20739	1	FALSE	0.0242011	0.0113273	564	0	1	0	0	1	0	0	0	1	0	0	0	0	0.0713449	0	0	0.0738617	0	0	0	0.0679639	0	0	0	-3.5216	1.02106	0.312269
ENSBTAG00000046696	0	0	-1.2072	1	FALSE	0.0209803	0.0104903	609	0	0	0	1	0	1	0	0	1	0	0	0	0	0	0	0.0624836	0	0.0633979	0	0	0.0629419	0	0	0	-3.52178	1.02086	0.312316
ENSBTAG00000039260	RPTN	repetin	-1.20687	1	FALSE	0.00291059	0.00141497	4515	0	1	0	0	0	1	0	0	1	0	0	0	0	0.00891218	0	0	0	0.00855135	0	0	0.00848984	0	0	0	-3.52211	1.02052	0.312397
ENSBTAG00000031731	HIGD1A	HIG1 domain family member 1A, mitochondrial	-1.20596	1	FALSE	0.139006	0.119346	282	1	1	0	1	0	3	0	4	0	0	0	1	0.145668	0.14269	0	0.134938	0	0.410738	0	0.58756	0	0	0	0.128518	-3.27258	1.54693	0.213589
ENSBTAG00000049741	0	0	-1.20484	1	FALSE	0.0614845	0.0149252	879	5	0	0	0	1	2	1	1	0	0	0	0	0.233666	0	0	0	0.0473925	0.0878483	0.0424263	0.0471251	0	0	0	0	-3.2957	1.5703	0.210164
ENSBTAG00000000923	HOXC13	homeobox C13	-1.2045	1	FALSE	0.019353	0.0114928	2358	1	1	0	1	0	4	0	3	1	0	0	0	0.0174209	0.0170647	0	0.0161376	0	0.0654951	0	0.052701	0.016256	0	0	0	-3.27667	1.52345	0.217098
ENSBTAG00000021328	SPHKAP	SPHK1 interactor, AKAP domain containing	-1.20136	1	FALSE	0.14355	0.039651	5911	0	14	1	76	29	10	3	6	8	7	6	6	0	0.0953035	0.0070455	0.489256	0.204379	0.0653178	0.0189271	0.0420467	0.0518784	0.0476835	0.0405829	0.0367877	-1.14985	2.87021	0.090233
ENSBTAG00000052233	0	0	-1.20037	1	FALSE	3.48605	1.36076	432	50	101	19	11	41	0	32	25	1	5	2	27	4.75446	9.40761	1.83165	0.96893	3.95365	0	2.76243	2.39716	0.0887306	0.466033	0.185097	2.26512	0.0304403	2.30765	0.128738
ENSBTAG00000007073	CPB2	carboxypeptidase B2	-1.197	1	FALSE	0.0770184	0.00747589	1789	0	2	0	1	17	0	0	0	0	1	1	0	0	0.0449844	0	0.0212703	0.395856	0	0	0	0	0.0225071	0.0223482	0	-3.29918	1.49802	0.220977
ENSBTAG00000022699	CAV3	caveolin 3	-1.19047	1	FALSE	0.188947	0.0806704	1031	8	7	0	6	7	1	3	1	0	3	2	4	0.318747	0.2732	0	0.22145	0.282838	0.0374484	0.108514	0.0401775	0	0.117164	0.0775576	0.140609	-2.21206	3.77193	0.0521196
ENSBTAG00000040504	TRAV16	T cell receptor alpha variable 16	-1.19032	1	FALSE	0.0334566	0.0226658	1188	0	3	0	2	1	0	1	3	0	0	0	0	0	0.101612	0	0.0640615	0.0350656	0	0.0313912	0.104604	0	0	0	0	-3.27458	1.49915	0.220802
ENSBTAG00000053508	0	0	-1.18863	1	FALSE	0.697986	0.573484	1328	50	23	54	0	8	0	2	76	24	7	0	4	1.54663	0.696902	1.69343	0	0.250952	0	0.0561638	2.37059	0.69274	0.212242	0	0.109163	-0.438767	1.32656	0.249419
ENSBTAG00000048775	TRBV15	T cell receptor beta variable 15	-1.18855	1	FALSE	0.134484	0.0795945	698	4	6	1	0	0	3	1	0	1	1	0	6	0.235407	0.34589	0.0596647	0	0	0.165943	0.053428	0	0.0549164	0.0576866	0	0.311536	-2.84382	2.35863	0.124592
ENSBTAG00000050638	0	0	-1.18761	1	FALSE	0.00915868	0.00431629	1440	1	0	0	1	0	0	1	0	0	0	0	0	0.0285267	0	0	0.0264254	0	0	0.0258977	0	0	0	0	0	-3.52065	0.990234	0.319685
ENSBTAG00000011804	ARNTL2	aryl hydrocarbon receptor nuclear translocator like 2	-1.18728	1	FALSE	0.00709944	0.00325587	1909	1	1	0	0	0	0	1	0	0	0	0	0	0.0215183	0.0210783	0	0	0	0	0.0195352	0	0	0	0	0	-3.52098	0.989892	0.319769
ENSBTAG00000025531	PSORS1C2	psoriasis susceptibility 1 candidate 2	-1.18728	1	FALSE	0.0148443	0.00680773	913	1	1	0	0	0	0	1	0	0	0	0	0	0.0449929	0.0440728	0	0	0	0	0.0408464	0	0	0	0	0	-3.52098	0.989892	0.319769
ENSBTAG00000011384	TBX5	T-box 5	-1.18694	1	FALSE	0.00467662	0.00221191	2810	0	1	0	0	0	1	1	0	0	0	0	0	0	0.0143198	0	0	0	0.01374	0.0132714	0	0	0	0	0	-3.52131	0.989547	0.319853
ENSBTAG00000013715	BRINP2	BMP/retinoic acid inducible neural specific 2	-1.18609	1	FALSE	0.279005	0.122191	2355	32	30	1	5	10	20	13	0	5	15	3	9	0.558179	0.512593	0.0176841	0.0807909	0.176892	0.327893	0.205862	0	0.0813835	0.256467	0.0509311	0.138504	-0.896303	3.12906	0.0769081
ENSBTAG00000053307	0	0	-1.18551	1	FALSE	0.0775986	0.025425	516	0	0	0	1	3	2	1	1	0	0	0	0	0	0	0	0.0737452	0.242198	0.149649	0.0722728	0.0802771	0	0	0	0	-3.29448	1.55446	0.212478
ENSBTAG00000020427	DNTT	DNA nucleotidylexotransferase	-1.18289	1	FALSE	0.0953932	0.048466	1907	8	1	4	5	6	3	0	3	0	6	2	3	0.172327	0.0211004	0.0873538	0.0997706	0.131069	0.0607383	0	0.0651646	0	0.126687	0.0419307	0.0570142	-2.24087	3.77021	0.0521731
ENSBTAG00000007063	GPHA2	glycoprotein hormone alpha 2	-1.18139	1	FALSE	0.309194	0.130212	390	4	5	0	3	4	2	2	1	0	0	2	3	0.421318	0.515878	0	0.292712	0.427261	0.197997	0.191245	0.106213	0	0	0.20503	0.278785	-2.6138	3.62934	0.0567693
ENSBTAG00000020494	RPE65	RPE65, retinoid isomerohydrolase	-1.18097	1	FALSE	0.017672	0.0106195	3105	2	2	3	0	1	0	0	2	3	0	0	0	0.0264596	0.0259185	0.0402376	0	0.0134164	0	0	0.0266815	0.0370354	0	0	0	-3.12467	1.78061	0.182075
ENSBTAG00000013596	NR1H4	nuclear receptor subfamily 1 group H member 4	-1.17961	1	FALSE	0.0048122	0.00225268	2836	0	1	1	0	0	0	0	0	1	0	0	0	0	0.0141885	0.0146847	0	0	0	0	0	0.0135161	0	0	0	-3.52409	0.967796	0.325231
ENSBTAG00000020620	RGS2	regulator of G-protein signaling 2, 24kDa	-1.17914	0.639064	FALSE	68.4022	44.6715	636	1252	195	524	1584	1557	1419	2206	452	389	540	161	728	80.8652	12.3373	34.3121	94.7723	101.983	86.1425	129.352	29.439	23.445	34.1875	10.121	41.4845	5.07857	8.90878	0.00283803
ENSBTAG00000004583	MS4A5	membrane spanning 4-domains A5	-1.17693	1	FALSE	0.0188638	0.0170054	731	1	0	0	0	1	0	2	0	0	0	0	0	0.056195	0	0	0	0.0569877	0	0.102032	0	0	0	0	0	-3.5182	0.945257	0.330929
ENSBTAG00000027348	OOSP2	oocyte secreted protein 2	-1.17232	1	FALSE	1.21041	0.134281	806	119	5	5	0	5	9	4	1	4	2	2	4	6.06494	0.249619	0.25835	0	0.258424	0.431122	0.185076	0.0513933	0.190231	0.0999138	0.0992083	0.179861	-2.01513	3.57955	0.0584951
ENSBTAG00000011457	0	0	-1.17142	1	FALSE	0.0429577	0.099511	321	1	0	0	0	1	0	0	0	5	0	0	0	0.12797	0	0	0	0.129776	0	0	0	0.597066	0	0	0	-3.51688	0.919266	0.337668
ENSBTAG00000019961	ATP4B	ATPase H+/K+ transporting subunit beta	-1.17113	1	FALSE	0.154222	0.0979231	1494	9	10	8	4	3	0	13	1	1	3	3	2	0.247461	0.269334	0.223004	0.101881	0.0836506	0	0.324502	0.0277262	0.025657	0.080854	0.080283	0.0485167	-1.99556	3.25822	0.0710664
ENSBTAG00000044146	NPC1L1	NPC1 like intracellular cholesterol transporter 1	-1.17048	1	FALSE	0.0612536	0.0287394	4151	10	10	0	7	7	4	0	6	2	7	0	3	0.0989605	0.0969369	0	0.0641695	0.0702496	0.0372049	0	0.0598742	0.0184686	0.067901	0	0.0261927	-1.94052	3.0736	0.0795733
ENSBTAG00000001530	FGF8	fibroblast growth factor 8	-1.1699	1	FALSE	0.014237	0.0136948	933	0	0	1	1	0	0	0	0	2	0	0	0	0	0	0.0446366	0.0407851	0	0	0	0	0.0821686	0	0	0	-3.52138	0.926778	0.335702
ENSBTAG00000052373	0	RNA polymerase II subunit A C-terminal domain phosphatase SSU72-like	-1.16985	1	FALSE	0.0236122	0.02173	588	0	0	1	0	1	0	0	0	2	0	0	0	0	0	0.0708264	0	0.0708469	0	0	0	0.13038	0	0	0	-3.52142	0.926711	0.335719
ENSBTAG00000009876	C4BPA	complement component 4 binding protein alpha	-1.16766	1	FALSE	0.0388084	0.0121016	3165	3	1	1	1	10	2	3	1	0	1	0	1	0.038937	0.0127136	0.0131583	0.0120229	0.131621	0.0243977	0.0353486	0.0130878	0	0.012722	0	0.0114509	-2.88235	2.50561	0.113441
ENSBTAG00000016149	C9	complement C9	-1.16726	1	FALSE	0.104093	0.0213988	2698	4	29	1	5	2	1	2	2	0	1	1	3	0.0609022	0.432512	0.0154359	0.0705199	0.0308806	0.0143104	0.0276447	0.0307064	0	0.0149241	0.0148187	0.0402987	-2.55267	3.04996	0.0807392
ENSBTAG00000007041	SERPINA3-8	SERPINA3-8	-1.16709	1	FALSE	0.00569804	0.00814252	2290	0	1	0	1	0	0	3	0	0	0	0	0	0	0.0175714	0	0.0166168	0	0	0.0488551	0	0	0	0	0	-3.51721	0.916773	0.338324
ENSBTAG00000011962	PLA2G3	phospholipase A2 group III	-1.16693	1	FALSE	0.733622	0.313683	2606	17	158	10	56	30	16	13	61	11	12	22	3	0.267972	2.43963	0.159808	0.817706	0.479562	0.237049	0.186034	0.969609	0.161799	0.185412	0.337521	0.0417214	-0.00655547	3.84666	0.0498453
ENSBTAG00000038900	0	0	-1.16524	1	FALSE	0.031556	0.0143476	421	0	0	0	1	1	0	0	0	0	0	0	1	0	0	0	0.090386	0.0989501	0	0	0	0	0	0	0.0860855	-3.51957	0.956076	0.328177
ENSBTAG00000054862	0	0	-1.16502	1	FALSE	0.0134794	0.00590453	1023	1	0	0	0	1	0	0	0	0	0	0	1	0.0401549	0	0	0	0.0407214	0	0	0	0	0	0	0.0354272	-3.51978	0.955858	0.328233
ENSBTAG00000046084	MGC151921	odorant-binding protein-like	-1.1649	1	FALSE	0.0172777	0.00764599	790	0	1	0	0	1	0	0	0	0	0	0	1	0	0.0509348	0	0	0.0527316	0	0	0	0	0	0	0.0458759	-3.51989	0.955737	0.328263
ENSBTAG00000001041	0	primary amine oxidase, liver isozyme	-1.16471	1	FALSE	0.00573301	0.00255513	2364	1	1	0	0	0	0	0	0	0	0	0	1	0.0173767	0.0170214	0	0	0	0	0	0	0	0	0	0.0153308	-3.52008	0.955547	0.328311
ENSBTAG00000052608	0	0	-1.16468	1	FALSE	0.0107109	0.00483613	1249	0	0	0	0	1	1	0	0	0	0	0	1	0	0	0	0	0.0333531	0.0309122	0	0	0	0	0	0.0290168	-3.5201	0.955515	0.32832
ENSBTAG00000038947	ZSCAN4	zinc finger and SCAN domain containing 4	-1.1645	1	FALSE	0.0106166	0.0048284	1251	1	0	0	0	0	1	0	0	0	0	0	1	0.0328365	0	0	0	0	0.0308628	0	0	0	0	0	0.0289704	-3.52029	0.955325	0.328368
ENSBTAG00000009539	0	0	-1.16438	1	FALSE	0.0117438	0.00539797	1119	0	1	0	0	0	1	0	0	0	0	0	1	0	0.0359593	0	0	0	0.0345034	0	0	0	0	0	0.0323878	-3.5204	0.955205	0.328398
ENSBTAG00000048416	SPEM2	SPEM family member 2	-1.16217	1	FALSE	0.0668969	0.0723286	1494	2	5	3	3	0	2	1	0	13	1	0	2	0.0549913	0.134667	0.0836264	0.0764107	0	0.0516859	0.0249617	0	0.333542	0.0269513	0	0.0485167	-2.71161	2.71438	0.0994476
ENSBTAG00000039808	SERPINA6	serpin family A member 6	-1.16214	1	FALSE	0.0172518	0.00393383	1580	0	0	3	0	0	1	1	0	0	0	0	0	0	0	0.0790746	0	0	0.0244363	0.023603	0	0	0	0	0	-3.52694	0.902071	0.342227
ENSBTAG00000003272	0	cytochrome P450 2G1	-1.16073	1	FALSE	0.0136189	0.00418549	1485	0	0	2	1	0	0	1	0	0	0	0	0	0	0	0.0560888	0.0256246	0	0	0.025113	0	0	0	0	0	-3.52601	0.912161	0.339542
ENSBTAG00000012909	CRABP1	cellular retinoic acid binding protein 1	-1.16014	0.880233	FALSE	22.9104	9.42379	928	161	868	461	1279	282	166	478	201	76	233	213	152	7.12677	37.6369	20.6883	52.4452	12.659	6.90641	19.209	8.97201	3.13923	10.1097	9.17666	5.93619	3.68408	6.85205	0.00885398
ENSBTAG00000054752	0	left-right determination factor 2-like	-1.16009	1	FALSE	0.207687	0.0799839	1104	2	17	10	0	0	5	6	0	4	1	1	2	0.0744176	0.619615	0.377228	0	0	0.174861	0.202678	0	0.138883	0.0364722	0.0362146	0.0656558	-2.20847	1.96024	0.161488
ENSBTAG00000047764	0	multidrug resistance-associated protein 4-like	-1.15852	1	FALSE	0.783008	0.354574	3997	19	148	8	109	150	34	70	12	7	46	23	65	0.195269	1.48994	0.0833544	1.03771	1.56335	0.328426	0.653113	0.124362	0.0671307	0.463398	0.230063	0.589374	1.2112	3.79022	0.051553
ENSBTAG00000017478	GSDMC	gasdermin C	-1.156	1	FALSE	0.109697	0.0500836	3583	14	17	13	2	6	6	3	2	5	2	8	8	0.160508	0.190917	0.151102	0.0212406	0.0697594	0.0646542	0.0312247	0.023122	0.053491	0.0224757	0.0892681	0.0809199	-1.45387	4.58089	0.0323304
ENSBTAG00000051626	0	0	-1.15494	1	FALSE	0.111724	0.0979007	1011	0	7	1	4	3	2	1	1	0	1	1	12	0	0.278605	0.0411928	0.150554	0.123614	0.0763785	0.036887	0.0409723	0	0.0398272	0.0395459	0.430172	-2.69513	2.57264	0.108726
ENSBTAG00000053908	0	0	-1.15404	1	FALSE	0.0354604	0.0233134	1155	2	0	0	0	3	1	1	3	0	0	0	0	0.0711316	0	0	0	0.108203	0.033428	0.0322881	0.107592	0	0	0	0	-3.28265	1.39499	0.237564
ENSBTAG00000005522	PLSCR5	phospholipid scramblase family member 5	-1.15389	1	FALSE	0.0169769	0.0150257	804	0	1	0	0	1	0	0	0	0	0	0	2	0	0.0500479	0	0	0.0518134	0	0	0	0	0	0	0.0901542	-3.51728	0.909637	0.340211
ENSBTAG00000055114	DLEU7	deleted in lymphocytic leukemia 7	-1.15389	1	FALSE	0.0216657	0.0191757	630	0	1	0	0	1	0	0	0	0	0	0	2	0	0.0638707	0	0	0.0661238	0	0	0	0	0	0	0.115054	-3.51728	0.909637	0.340211
ENSBTAG00000000029	LYZL6	lysozyme like 6	-1.1537	1	FALSE	0.00841698	0.00795828	1518	0	0	0	1	0	1	0	0	0	0	0	2	0	0	0	0.0250675	0	0.0254344	0	0	0	0	0	0.0477497	-3.51747	0.909447	0.340261
ENSBTAG00000050469	0	0	-1.15367	1	FALSE	0.0214389	0.01936	624	0	0	0	0	1	1	0	0	0	0	0	2	0	0	0	0	0.0667596	0.0618739	0	0	0	0	0	0.11616	-3.5175	0.909419	0.340269
ENSBTAG00000047917	0	PNMA family member 6E	-1.15348	1	FALSE	0.0126489	0.0115054	1050	1	0	0	0	0	1	0	0	0	0	0	2	0.0391224	0	0	0	0	0.0367708	0	0	0	0	0	0.0690324	-3.51769	0.909234	0.340318
ENSBTAG00000004741	IL12B	interleukin 12B	-1.15295	1	FALSE	0.0946485	0.0416609	2577	10	6	2	1	11	6	6	1	6	1	0	3	0.159404	0.0936869	0.0323213	0.0147662	0.177818	0.0898937	0.0868283	0.0160741	0.0892471	0.0156249	0	0.0421909	-1.99645	3.62306	0.056984
ENSBTAG00000049630	0	0	-1.15236	1	FALSE	0.0600746	0.0314457	651	0	1	1	3	0	1	0	2	0	0	1	0	0	0.0618103	0.0639723	0.175357	0	0.0593077	0	0.12726	0	0	0.0614146	0	-3.28317	1.41584	0.23409
ENSBTAG00000011941	LYZ1	lysozyme 1	-1.14693	1	FALSE	4.78884	2.50965	1261	22	430	114	179	19	147	92	234	16	81	28	24	0.716675	13.7213	3.76498	5.40159	0.627678	4.50085	2.7208	7.68674	0.486365	2.58643	0.887761	0.689776	1.88145	3.52163	0.060573
ENSBTAG00000013241	BSND	barttin CLCNK type accessory beta subunit	-1.14627	1	FALSE	0.0400189	0.0458193	2479	0	6	3	5	0	1	0	1	2	13	1	0	0	0.0973905	0.0503985	0.0767497	0	0.0155746	0	0.0167096	0.0309251	0.211153	0.0161278	0	-2.70831	1.99938	0.157364
ENSBTAG00000052511	0	WC1 isolate CH120	-1.14275	1	FALSE	0.0320758	0.0140215	4619	3	8	1	4	6	0	3	3	0	0	2	2	0.0266801	0.0696922	0.00901623	0.032953	0.054113	0	0.0242213	0.0269039	0	0	0.0173115	0.0156926	-2.45105	2.9972	0.0834083
ENSBTAG00000049036	0	0	-1.14117	0.958904	FALSE	0.298421	0.138448	1434	8	17	12	10	6	11	5	5	8	4	1	8	0.229169	0.477026	0.348502	0.265359	0.174301	0.296167	0.13003	0.144432	0.213845	0.112316	0.0278807	0.202187	-1.34567	6.46228	0.0110188
ENSBTAG00000048444	0	olfactory receptor 2G3	-1.1396	1	FALSE	0.0290286	0.00643273	939	0	0	3	0	0	1	0	0	0	0	0	1	0	0	0.133054	0	0	0.0411175	0	0	0	0	0	0.0385964	-3.52597	0.869653	0.351051
ENSBTAG00000051845	0	uncharacterized LOC618541	-1.13951	1	FALSE	4.34091	1.85633	2320	596	35	20	357	279	220	236	30	133	83	87	107	10.5529	0.607047	0.359017	5.85549	5.00973	3.66123	3.79357	0.535642	2.19746	1.44052	1.49928	1.67151	2.6875	4.51823	0.0335354
ENSBTAG00000050912	0	0	-1.13813	1	FALSE	0.00479728	0.00139146	4341	0	0	2	0	1	0	0	0	0	0	0	1	0	0	0.0191873	0	0.0095964	0	0	0	0	0	0	0.00834877	-3.52509	0.879398	0.348366
ENSBTAG00000017507	SV2C	synaptic vesicle glycoprotein 2C	-1.13769	1	FALSE	0.00538139	0.00234121	2580	0	0	1	0	1	0	0	0	0	0	0	1	0	0	0.0161418	0	0.0161465	0	0	0	0	0	0	0.0140473	-3.52204	0.904868	0.34148
ENSBTAG00000027727	0	0	-1.13759	1	FALSE	0.0048753	0.00143034	4223	0	1	2	0	0	0	0	0	0	0	0	1	0	0.00952842	0.0197234	0	0	0	0	0	0	0	0	0.00858205	-3.52542	0.878722	0.348552
ENSBTAG00000054169	0	defensin beta 108B	-1.13759	1	FALSE	0.0927405	0.0272087	222	0	1	2	0	0	0	0	0	0	0	0	1	0	0.181255	0.375189	0	0	0	0	0	0	0	0	0.163252	-3.52542	0.878722	0.348552
ENSBTAG00000045673	0	H3 histone, family 3A-like	-1.13714	1	FALSE	0.0332054	0.0146967	411	0	1	1	0	0	0	0	0	0	0	0	1	0	0.0979039	0.101328	0	0	0	0	0	0	0	0	0.08818	-3.52237	0.904133	0.341676
ENSBTAG00000046489	0	olfactory receptor 52H1	-1.13674	1	FALSE	0.0141995	0.00641224	942	0	0	1	0	0	1	0	0	0	0	0	1	0	0	0.0442101	0	0	0.0409866	0	0	0	0	0	0.0384735	-3.5226	0.903608	0.341816
ENSBTAG00000032093	SPINK4	serine peptidase inhibitor, Kazal type 4	-1.13618	1	FALSE	0.0871916	0.0340167	380	0	2	0	1	1	1	1	0	0	1	0	0	0	0.211782	0	0.100138	0.109626	0.101604	0.0981388	0	0	0.105961	0	0	-3.29941	1.46309	0.226439
ENSBTAG00000044204	CD79B	CD79b molecule	-1.1352	1	FALSE	0.437549	0.334833	1401	32	13	30	6	5	4	7	44	5	7	1	6	0.938267	0.373377	0.891776	0.162966	0.148672	0.110234	0.186331	1.30094	0.136801	0.201183	0.0285374	0.155212	-1.09602	2.96611	0.0850262
ENSBTAG00000017714	C4BPB	complement component 4 binding protein beta	-1.13463	1	FALSE	0.0552418	0.0282689	1109	0	3	3	0	2	1	3	0	0	0	1	1	0	0.108851	0.112658	0	0.0751271	0.0348146	0.100882	0	0	0	0.0360513	0.0326799	-3.04632	1.9428	0.163365
ENSBTAG00000021368	0	dihydrodiol dehydrogenase 3	-1.13439	1	FALSE	0.671854	0.314975	975	1	35	16	22	4	21	16	12	6	10	2	1	0.0421318	1.44446	0.683421	0.858621	0.170905	0.831586	0.611984	0.509821	0.235887	0.412977	0.0820122	0.0371713	-0.824821	2.86577	0.0904823
ENSBTAG00000034064	MGC133764	melanoma antigen family B-like	-1.13401	1	FALSE	0.0274733	0.0110899	1206	0	2	0	1	1	1	0	0	0	1	1	0	0	0.0667305	0	0.0315527	0.0345423	0.0320144	0	0	0	0.0333875	0.0331517	0	-3.29852	1.4583	0.227201
ENSBTAG00000054627	0	CKLF like MARVEL transmembrane domain containing 1	-1.12849	1	FALSE	0.123448	0.0588025	966	2	5	2	3	1	5	1	0	1	1	2	4	0.0850487	0.208274	0.0862235	0.118176	0.0431242	0.199841	0.0386053	0	0.0396808	0.0416825	0.0827763	0.15007	-2.5947	3.36261	0.0666924
ENSBTAG00000038757	HBM	hemoglobin subunit mu	-1.12795	1	FALSE	0.0492232	0.042591	1366	4	0	1	3	2	0	4	0	0	0	5	0	0.120288	0	0.0304875	0.0835707	0.0609927	0	0.109203	0	0	0	0.146343	0	-2.95928	1.75121	0.185725
ENSBTAG00000000214	0	putative olfactory receptor 2W6	-1.12649	1	FALSE	0.146467	0.0671409	972	5	6	5	0	2	3	2	3	0	1	2	2	0.211309	0.248386	0.214228	0	0.085716	0.119165	0.076734	0.127849	0	0.0414252	0.0822653	0.074572	-2.45471	3.47334	0.0623651
ENSBTAG00000013997	0	GPI-linked NAD(P)(+)--arginine ADP-ribosyltransferase 1	-1.12639	1	FALSE	0.01497	0.0131169	921	1	0	1	0	0	0	0	0	0	0	0	2	0.0446021	0	0.0452182	0	0	0	0	0	0	0	0	0.0787014	-3.51965	0.860592	0.353573
ENSBTAG00000016777	TEX101	testis expressed 101	-1.12258	1	FALSE	0.0864902	0.0503849	1006	2	0	4	0	1	6	0	0	5	0	1	2	0.081667	0	0.16559	0	0.0414095	0.230274	0	0	0.190515	0	0.0397425	0.0720517	-2.87577	1.89387	0.168767
ENSBTAG00000046279	0	0	-1.1214	1	FALSE	0.00875391	0.0115054	1575	1	0	1	0	0	0	0	0	0	0	0	3	0.0260816	0	0.0264419	0	0	0	0	0	0	0	0	0.0690324	-3.51798	0.840655	0.359209
ENSBTAG00000037686	SRPX2	sushi repeat containing protein X-linked 2	-1.12033	0.863418	FALSE	1.72524	0.944566	3116	59	233	111	253	60	96	58	171	34	85	46	51	0.777802	3.00885	1.48354	3.08963	0.802144	1.1895	0.694153	2.27321	0.418253	1.09838	0.590219	0.593178	1.95906	7.05365	0.00791037
ENSBTAG00000050633	PLA2G2F	phospholipase A2 group IIF	-1.11797	1	FALSE	0.825976	0.685392	5025	113	106	170	32	43	153	148	20	55	10	269	29	0.923756	0.848812	1.40892	0.242324	0.356476	1.17557	1.09837	0.164868	0.41955	0.0801299	2.14027	0.209158	1.67444	4.02172	0.0449179
ENSBTAG00000050088	0	0	-1.11684	1	FALSE	1.15491	2.35754	1052	18	44	19	59	40	2	28	303	19	4	9	1	0.702864	1.68298	0.752161	2.13412	1.58395	0.0734018	0.992583	11.9308	0.692301	0.1531	0.342042	0.0344506	0.0170349	2.47029	0.116016
ENSBTAG00000009788	0	acyl-CoA thioesterase 2	-1.11534	1	FALSE	0.0730412	0.0318513	2610	2	4	2	10	4	7	4	0	2	2	3	2	0.0314778	0.0616682	0.0319126	0.145795	0.0638437	0.10355	0.0571536	0	0.0293729	0.0308546	0.0459551	0.0277716	-2.25891	4.10707	0.0427042
ENSBTAG00000003743	0	0	-1.11483	1	FALSE	1.17564	0.72185	654	4	32	16	10	35	17	5	2	36	9	16	5	0.251245	1.96886	1.01886	0.581843	2.2294	1.00361	0.285113	0.126676	2.11	0.554109	0.978127	0.277079	-0.611363	3.52934	0.0602918
ENSBTAG00000019017	0	interferon-induced transmembrane protein 1-like	-1.11359	1	FALSE	31.8979	18.7999	734	312	1047	459	904	16	812	24	682	336	986	24	3	17.4612	57.3974	26.0429	46.8658	0.908076	42.7122	1.21938	38.4884	17.5469	54.0893	1.30728	0.148128	4.1611	1.67746	0.195263
ENSBTAG00000002134	INSYN2B	inhibitory synaptic factor family member 2B	-1.11074	1	FALSE	0.0260932	0.0111109	2857	4	1	0	2	4	0	1	0	2	1	0	1	0.0575128	0.0140842	0	0.0266381	0.0583241	0	0.0130531	0	0.0268335	0.0140936	0	0.0126853	-2.93503	2.23918	0.134552
ENSBTAG00000003020	SSC4D	scavenger receptor cysteine rich family member with 4 domains	-1.10867	1	FALSE	1.03198	0.760213	2610	23	126	49	36	69	100	16	11	26	24	90	146	0.361995	1.94255	0.781859	0.524862	1.1013	1.47929	0.228615	0.17458	0.381848	0.370255	1.37865	2.02733	1.08714	4.58635	0.0322275
ENSBTAG00000001241	ISL1	ISL LIM homeobox 1	-1.10746	1	FALSE	0.0240251	0.0216628	2188	2	2	0	3	0	1	1	5	0	0	1	0	0.0375489	0.0367811	0	0.0521744	0	0.017646	0.0170442	0.0946595	0	0	0.0182728	0	-3.08936	1.7597	0.184661
ENSBTAG00000002674	GNGT1	G protein subunit gamma transducin 1	-1.1059	1	FALSE	0.0517296	0.0420157	645	1	1	0	0	1	2	0	3	1	0	0	0	0.0636876	0.0623853	0	0	0.064586	0.119719	0	0.192665	0.0594289	0	0	0	-3.28857	1.31105	0.252205
ENSBTAG00000020516	0	chromosome 8 C9orf153 homolog	-1.10501	1	FALSE	0.0614438	0.0200964	962	0	1	0	1	2	5	0	1	1	0	0	1	0	0.041828	0	0.0395556	0.0866071	0.200672	0	0.0430592	0.0398458	0	0	0.0376736	-3.18048	1.62543	0.202337
ENSBTAG00000054470	0	0	-1.10495	1	FALSE	0.427785	0.207148	282	3	3	6	3	0	3	0	1	2	0	4	2	0.437005	0.428069	0.886084	0.404814	0	0.410738	0	0.14689	0.271856	0	0.567105	0.257035	-2.63998	2.79731	0.0944225
ENSBTAG00000050352	0	0	-1.10359	1	FALSE	1.53453	0.741692	234	4	8	13	9	4	16	3	2	9	2	6	5	0.702197	1.37568	2.31366	1.46356	0.712102	2.63996	0.478112	0.354043	1.47429	0.344148	1.02515	0.774402	-1.52196	4.691	0.0303209
ENSBTAG00000030504	0	Histone H4	-1.1028	1	FALSE	1.67273	0.930529	267	19	10	13	3	10	11	17	4	2	3	6	7	2.92319	1.50706	2.02771	0.427556	1.56022	1.59065	2.37444	0.620569	0.287128	0.452419	0.898448	0.950165	-1.27552	4.58024	0.0323426
ENSBTAG00000050871	0	mast cell protease 2	-1.10037	1	FALSE	2.68829	1.39927	1220	37	254	49	71	35	45	151	25	13	35	10	35	1.24582	8.37753	1.67267	2.21453	1.19511	1.42412	4.61574	0.848832	0.408452	1.15515	0.327713	1.03973	0.824964	5.12646	0.0235638
ENSBTAG00000017593	TREM1	triggering receptor expressed on myeloid cells 1	-1.09892	1	FALSE	0.482669	0.0658408	1279	2	77	4	5	4	0	0	2	6	0	3	2	0.0642354	2.42249	0.130245	0.148759	0.130283	0	0	0.064774	0.17982	0	0.0937786	0.0566724	-2.35064	2.12917	0.144519
ENSBTAG00000050194	0	interferon omega-1	-1.09866	1	FALSE	0.331577	0.154907	588	5	4	3	4	8	5	3	3	4	3	0	1	0.349307	0.273731	0.212479	0.258861	0.566775	0.328311	0.190269	0.211342	0.260759	0.205435	0	0.061636	-2.18068	4.58275	0.0322954
ENSBTAG00000050423	0	0	-1.09845	1	FALSE	0.0945078	0.0437696	1331	0	5	0	4	5	5	3	2	1	1	1	1	0	0.151159	0	0.114358	0.156491	0.145039	0.0840558	0.0622434	0.0287991	0.0302519	0.0300383	0.0272291	-2.55342	3.0759	0.0794606
ENSBTAG00000003377	TMEM174	transmembrane protein 174	-1.09786	1	FALSE	0.080742	0.033725	732	1	1	1	0	0	6	3	0	0	0	0	1	0.0561182	0.0549706	0.0568934	0	0	0.31647	0.152839	0	0	0	0	0.0495109	-3.26716	1.26833	0.26008
ENSBTAG00000005377	SOSTDC1	sclerostin domain containing 1	-1.09737	0.902414	FALSE	6.06645	3.2874	1738	123	245	365	285	148	418	260	274	34	133	82	91	2.90717	5.67229	8.74613	6.23991	3.5474	9.28579	5.57889	6.53044	0.749871	3.08129	1.88633	1.8976	3.03695	6.78153	0.00921058
ENSBTAG00000032812	0	0	-1.09603	1	FALSE	0.172632	0.126754	312	1	2	2	1	1	1	0	0	0	4	1	1	0.131662	0.257939	0.266961	0.121963	0.133519	0.123748	0	0	0	0.516221	0.128144	0.11616	-3.08434	1.77652	0.182578
ENSBTAG00000015789	BCAN	brevican	-1.09564	1	FALSE	0.0725065	0.0347987	4317	4	11	9	7	4	12	4	4	4	3	6	2	0.0380621	0.10253	0.0868227	0.061702	0.038599	0.107323	0.0345543	0.0383813	0.0355169	0.0279814	0.0555677	0.0167904	-1.68172	5.50576	0.0189539
ENSBTAG00000039337	0	docosahexaenoic acid omega-hydroxylase CYP4F3	-1.09451	1	FALSE	0.0552014	0.00597766	3165	0	22	0	1	3	0	1	0	0	0	1	1	0	0.279699	0	0.0120229	0.0394862	0	0.0117829	0	0	0	0.0126322	0.0114509	-3.19066	1.44181	0.229846
ENSBTAG00000046742	CLEC2A	C-type lectin domain family 2 member A	-1.09313	1	FALSE	0.760996	0.386783	431	16	0	1	0	11	21	0	0	13	3	5	5	1.52496	0	0.0966263	0	1.0632	1.8812	0	0	1.15617	0.280269	0.463816	0.420441	-1.67134	1.33447	0.248011
ENSBTAG00000005562	GALNT13	polypeptide N-acetylgalactosaminyltransferase 13	-1.08471	1	FALSE	0.0174229	0.00814612	2310	2	3	0	0	0	1	0	0	2	0	0	1	0.0355658	0.0522578	0	0	0	0.016714	0	0	0.0331876	0	0	0.0156892	-3.27125	1.29842	0.254502
ENSBTAG00000051134	VPREB3	V-set pre-B cell surrogate light chain 3	-1.08422	1	FALSE	0.339402	0.418002	1200	9	21	20	4	4	2	9	55	3	3	4	0	0.308089	0.704174	0.694099	0.126842	0.13886	0.0643489	0.279696	1.89855	0.0958291	0.100663	0.13327	0	-1.42014	2.19786	0.138203
ENSBTAG00000005644	GALNT9	polypeptide N-acetylgalactosaminyltransferase 9	-1.08389	1	FALSE	0.0307369	0.0136768	2890	5	4	0	0	4	0	0	0	2	2	2	0	0.0710701	0.0556934	0	0	0.0576581	0	0	0	0.0265271	0.0278652	0.0276685	0	-2.82622	1.87014	0.171459
ENSBTAG00000020883	IL2	interleukin 2	-1.08258	1	FALSE	0.0523459	0.0166057	786	0	0	3	0	2	1	0	0	1	0	1	0	0	0	0.158954	0	0.106	0.0491213	0	0	0.048768	0	0.0508663	0	-3.3127	1.252	0.263172
ENSBTAG00000047594	CCNO	cyclin O	-1.0803	1	FALSE	1.58093	0.546544	1056	2	110	99	30	4	2	38	6	9	1	19	18	0.0778002	4.19151	3.90431	1.08104	0.157795	0.0731238	1.34197	0.235358	0.32669	0.03813	0.719354	0.617761	-0.163889	1.6732	0.19583
ENSBTAG00000045592	0	0	-1.07918	1	FALSE	0.140931	0.0689386	282	1	3	0	1	0	1	0	0	2	0	1	0	0.145668	0.428069	0	0.134938	0	0.136913	0	0	0.271856	0	0.141776	0	-3.27111	1.29157	0.255759
ENSBTAG00000044068	VWC2	von Willebrand factor C domain containing 2	-1.0769	1	FALSE	0.21832	0.0974632	1402	0	8	11	4	18	4	2	4	4	5	2	4	0	0.229606	0.326751	0.108566	0.534839	0.110155	0.0531994	0.118183	0.109363	0.143599	0.0570341	0.103401	-1.80514	3.18952	0.0741117
ENSBTAG00000049778	0	0	-1.0742	1	FALSE	0.308731	0.192464	174	4	1	0	2	1	0	0	3	2	0	0	0	0.944334	0.231256	0	0.437385	0.239414	0	0	0.714189	0.440593	0	0	0	-3.16734	1.41151	0.234806
ENSBTAG00000054538	0	0	-1.07345	1	FALSE	0.721454	0.34808	327	8	3	9	0	4	11	2	0	4	5	0	7	1.00498	0.369161	1.14622	0	0.509578	1.29879	0.22809	0	0.468888	0.615677	0	0.775823	-1.97892	2.44457	0.117932
ENSBTAG00000054409	0	0	-1.07275	1	FALSE	0.665931	0.311145	414	3	11	11	5	5	6	3	4	4	3	1	5	0.29767	1.06914	1.10653	0.459571	0.503116	0.559556	0.270237	0.400222	0.370354	0.291777	0.0965723	0.437705	-1.85551	4.68532	0.0304214
ENSBTAG00000002559	MIOX	myo-inositol oxygenase	-1.07259	1	FALSE	0.0482268	0.0106365	1280	0	1	6	0	1	1	0	1	0	1	0	0	0	0.0314363	0.195215	0	0.0325453	0.0301635	0	0.0323617	0	0.0314572	0	0	-3.3153	1.21559	0.270228
ENSBTAG00000045974	0	0	-1.07178	1	FALSE	0.319107	0.209472	564	5	4	1	5	6	6	0	5	9	2	1	1	0.364171	0.28538	0.0738403	0.337345	0.44317	0.410738	0	0.367225	0.611675	0.142785	0.0708882	0.0642589	-2.22283	3.29922	0.0693127
ENSBTAG00000034346	BTG4	BTG anti-proliferation factor 4	-1.06831	1	FALSE	0.808547	0.366889	669	7	26	3	8	5	33	8	0	7	5	14	4	0.42982	1.56383	0.186753	0.455038	0.311345	1.9045	0.445952	0	0.401078	0.300936	0.836671	0.216694	-1.23683	2.94344	0.0862269
ENSBTAG00000052169	0	0	-1.06796	1	FALSE	0.0410564	0.0194529	966	0	2	0	0	1	3	0	0	0	1	0	2	0	0.0833095	0	0	0.0431242	0.119905	0	0	0	0.0416825	0	0.0750352	-3.26212	1.28512	0.256949
ENSBTAG00000034883	CCR4	C-C motif chemokine receptor 4	-1.0677	1	FALSE	0.431441	0.202439	2611	41	24	9	16	50	27	26	13	14	3	17	9	0.645047	0.369868	0.143552	0.233183	0.79774	0.399254	0.371356	0.206242	0.205532	0.0462642	0.260312	0.124925	-0.19163	5.00643	0.0252533
ENSBTAG00000027412	0	0	-1.06601	0.554807	FALSE	6.61427	3.30641	459	58	48	81	111	105	50	42	48	38	31	44	30	5.19075	4.20795	7.34928	9.20224	9.52961	4.20581	3.41241	4.33182	3.17342	2.71944	3.83259	2.36876	1.2601	9.73692	0.00180604
ENSBTAG00000013763	C26H10orf82	chromosome 26 C10orf82 homolog	-1.06172	1	FALSE	0.0931207	0.0434124	1813	6	9	3	0	3	4	0	3	3	2	2	2	0.135947	0.19975	0.0689122	0	0.0689321	0.0851833	0	0.0685433	0.063428	0.0444184	0.0441047	0.0399801	-2.33555	3.26926	0.0705895
ENSBTAG00000014882	0	DNA methyltransferase 3 like	-1.05827	1	FALSE	0.126593	0.0483848	1350	4	6	0	13	3	0	0	2	2	0	4	2	0.121714	0.178838	0	0.366432	0.0925733	0	0	0.0613674	0.0567876	0	0.118462	0.0536918	-2.50918	2.01906	0.155335
ENSBTAG00000045939	0	0	-1.05527	1	FALSE	0.14079	0.0561051	2377	16	2	0	7	0	26	9	1	4	4	0	3	0.276507	0.0338566	0	0.11206	0	0.422315	0.141201	0.0174266	0.0645042	0.0677581	0	0.0457408	-1.84458	1.59352	0.206824
ENSBTAG00000004314	HOXD12	homeobox D12	-1.05445	1	FALSE	0.188925	0.104908	810	7	4	0	5	3	4	0	2	6	3	1	1	0.354999	0.198709	0	0.234892	0.154289	0.190663	0	0.102279	0.283938	0.149131	0.0493592	0.0447432	-2.37769	3.05011	0.0807315
ENSBTAG00000021672	RGS1	regulator of G protein signaling 1	-1.05352	0.775087	FALSE	38.0185	25.3538	1352	1951	931	569	1056	1992	1138	2209	1293	410	214	733	444	59.2782	27.7086	17.527	29.7215	61.3778	32.4981	60.9317	39.6153	11.6242	6.37335	21.6761	11.902	5.30212	7.98846	0.00470765
ENSBTAG00000046967	0	interferon alpha-2	-1.05043	1	FALSE	0.495049	0.250224	561	1	4	15	3	10	8	4	0	10	4	1	3	0.0732237	0.286906	1.11353	0.203489	0.742567	0.550579	0.265902	0	0.683273	0.287096	0.0712673	0.193807	-1.93585	2.67235	0.102105
ENSBTAG00000004414	SLC30A10	solute carrier family 30 member 10	-1.0499	1	FALSE	0.584884	0.332751	1609	29	45	0	6	20	41	35	4	9	2	3	33	0.740383	1.12538	0	0.141899	0.517812	0.98383	0.811216	0.102978	0.214409	0.0500501	0.0745449	0.74331	-0.384717	2.00567	0.156713
ENSBTAG00000048462	0	0	-1.04941	1	FALSE	0.0422879	0.0182095	1089	0	1	1	3	1	1	1	1	0	1	0	0	0	0.03695	0.0382424	0.104828	0.0382534	0.0354539	0.0342449	0.0380376	0	0.0369745	0	0	-3.183	1.50568	0.219799
ENSBTAG00000050258	0	0	-1.04815	1	FALSE	0.0424462	0.0281677	1434	0	0	1	1	5	2	0	4	2	0	0	0	0	0	0.0290418	0.0265359	0.145251	0.0538485	0	0.115545	0.0534611	0	0	0	-3.16906	1.31122	0.252173
ENSBTAG00000054234	0	galectin 7	-1.04563	0.958904	FALSE	11.9216	4.82614	1303	266	860	553	208	142	280	125	212	256	69	230	69	8.38594	26.558	17.6748	6.07438	4.53986	8.29671	3.57758	6.73958	7.531	2.13224	7.05726	1.91918	3.21167	6.52507	0.0106364
ENSBTAG00000020105	AQP7	aquaporin 7	-1.04537	1	FALSE	0.0155329	0.00845075	3048	0	1	2	0	2	2	2	0	0	0	2	0	0	0.0132016	0.0273267	0	0.0273346	0.0253342	0.0244703	0	0	0	0.0262342	0	-3.14522	1.48022	0.223741
ENSBTAG00000003774	C8A	complement C8 alpha chain	-1.04256	1	FALSE	0.649123	0.326932	2248	19	61	23	32	8	78	14	24	22	39	12	0	0.347194	1.09188	0.426093	0.541673	0.148249	1.33965	0.23225	0.442238	0.375132	0.698552	0.213421	0	0.213992	2.93936	0.0864452
ENSBTAG00000001804	GPR179	G protein-coupled receptor 179	-1.04149	1	FALSE	0.00653833	0.0027584	7065	0	0	2	4	1	0	0	0	2	1	0	0	0	0	0.0117894	0.0215442	0.00589639	0	0	0	0.0108511	0.00569926	0	0	-3.2765	1.14977	0.283598
ENSBTAG00000012785	TEPP	testis, prostate and placenta expressed	-1.03888	1	FALSE	0.0887262	0.0620338	976	1	1	1	3	4	3	1	5	1	2	0	0	0.0420886	0.041228	0.04267	0.116965	0.170729	0.118676	0.0382098	0.212208	0.0392742	0.0825108	0	0	-2.79859	2.22986	0.135366
ENSBTAG00000055227	0	0	-1.03653	1	FALSE	0.0185672	0.013261	2799	1	2	0	5	0	0	5	0	0	0	0	1	0.0146761	0.0287521	0	0.0679752	0	0	0.066618	0	0	0	0	0.0129482	-3.27425	1.10247	0.293725
ENSBTAG00000010407	GSC	goosecoid homeobox	-1.03442	1	FALSE	1.55313	0.882736	1045	39	25	95	39	35	6	15	5	21	4	67	31	1.53307	0.962644	3.786	1.42014	1.39524	0.22168	0.535303	0.198196	0.770301	0.154125	2.56337	1.07512	0.138043	3.04068	0.081202
ENSBTAG00000023970	0	UL16-binding protein 27-like	-1.03215	1	FALSE	0.500307	0.277633	1374	23	20	0	32	25	3	28	5	0	1	5	22	0.687632	0.585713	0	0.88623	0.757969	0.0842999	0.759969	0.150739	0	0.0293051	0.145491	0.580294	-0.754928	1.56131	0.211473
ENSBTAG00000013170	CTLA4	cytotoxic T-lymphocyte associated protein 4	-1.03127	1	FALSE	0.0707517	0.0435221	1824	0	7	4	2	6	0	4	6	1	1	0	0	0	0.154424	0.0913288	0.0417242	0.137033	0	0.0817823	0.13626	0.0210151	0.0220753	0	0	-2.51049	1.61534	0.203743
ENSBTAG00000048762	0	0	-1.02748	1	FALSE	0.0914388	0.0377951	1032	3	1	0	3	6	1	1	0	0	2	2	1	0.119414	0.0389908	0	0.110618	0.242198	0.0374122	0.0361364	0	0	0.0780335	0.0774824	0.0351182	-2.859	2.09705	0.147584
ENSBTAG00000053387	0	0	-1.02676	1	FALSE	0.345485	0.123877	255	0	4	6	2	1	0	1	1	1	0	0	2	0	0.631192	0.979905	0.298451	0.163365	0	0.146246	0.162443	0.15032	0	0	0.284251	-2.96794	1.76586	0.183895
ENSBTAG00000022893	0	T-cell surface glycoprotein CD1b-2-like	-1.02468	1	FALSE	4.77286	2.89	987	26	25	161	368	0	142	70	20	38	231	34	43	1.08211	1.01921	6.79331	14.1878	0	5.55474	2.64488	0.839372	1.47579	9.42379	1.37726	1.57893	1.61173	1.88866	0.169353
ENSBTAG00000012710	GHRH	growth hormone releasing hormone	-1.02447	1	FALSE	0.808526	0.491743	408	3	2	24	4	2	14	3	18	0	5	0	4	0.302048	0.197248	2.44976	0.373064	0.204206	1.32483	0.274211	1.82748	0	0.493447	0	0.355314	-1.93991	1.79632	0.180158
ENSBTAG00000051608	0	0	-1.02243	1	FALSE	0.0622879	0.0268787	948	3	1	0	4	0	1	0	0	2	0	1	1	0.129995	0.0424457	0	0.160559	0	0.0407272	0	0	0.0808684	0	0.042174	0.03823	-3.09241	1.56758	0.210558
ENSBTAG00000052214	0	0	-1.02215	1	FALSE	0.00926172	0.0842445	1434	1	0	0	0	0	1	0	0	0	0	0	20	0.0286461	0	0	0	0	0.0269242	0	0	0	0	0	0.505467	-3.5099	0.706035	0.400763
ENSBTAG00000053015	GZMB	granzyme B (granzyme 2, cytotoxic T-lymphocyte-associated serine esterase 1)	-1.02174	1	FALSE	3.00208	1.1758	1815	37	453	85	107	65	68	143	50	23	51	39	25	0.837413	10.043	1.95036	2.24332	1.49188	1.44652	2.93822	1.14113	0.485745	1.13142	0.859094	0.499201	1.42928	5.24506	0.0220091
ENSBTAG00000009012	PTX3	pentraxin 3	-1.02159	1	FALSE	9.58771	4.27606	1842	855	133	97	163	721	653	125	224	275	92	148	363	19.0674	2.90539	2.19308	3.3673	16.3059	13.6872	2.53072	5.03732	5.72269	2.01108	3.21237	7.14215	3.53129	5.34977	0.020725
ENSBTAG00000015615	THEMIS	thymocyte selection associated	-1.02148	1	FALSE	0.0840492	0.0431795	4017	8	7	13	5	9	8	10	6	6	2	0	3	0.0818093	0.0701194	0.134777	0.0473643	0.0933338	0.0768919	0.0928373	0.0618715	0.0572541	0.0200474	0	0.0270665	-1.58809	3.93524	0.0472843
ENSBTAG00000000720	CTSL	cathepsin L	-1.01999	1	FALSE	1.00298	0.394228	1816	49	123	29	20	22	28	30	29	12	17	9	13	1.1084	2.72541	0.665051	0.419081	0.504667	0.595298	0.61607	0.66149	0.253293	0.376933	0.198143	0.259442	0.159066	4.97908	0.0256556
ENSBTAG00000049324	0	olfactory receptor 4D9	-1.0195	1	FALSE	0.121952	0.0698903	936	2	7	1	0	3	4	0	5	2	0	0	3	0.0877746	0.300929	0.0444935	0	0.133519	0.164997	0	0.221277	0.0819052	0	0	0.11616	-2.67939	2.04038	0.153171
ENSBTAG00000002214	TAT	tyrosine aminotransferase	-1.01925	0.793254	FALSE	3.79268	2.46642	3378	117	469	274	477	127	475	187	78	222	117	494	188	1.42279	5.5867	3.37803	5.37331	1.56618	5.42908	2.06446	0.956481	2.51913	1.39462	5.84683	2.01702	3.35653	7.51258	0.00612697
ENSBTAG00000018571	IL1RL1	interleukin 1 receptor like 1	-1.01868	1	FALSE	1.50657	1.01265	2332	144	163	7	73	81	56	187	69	30	34	21	27	2.53658	2.81255	0.125009	1.19118	1.44695	0.927154	2.99046	1.22564	0.493117	0.587058	0.360034	0.419611	1.45081	3.93369	0.047328
ENSBTAG00000049909	AGBL1	ATP/GTP binding protein like 1	-1.01772	1	FALSE	0.0518705	0.0261036	3147	8	0	0	10	0	7	0	1	6	1	0	5	0.104426	0	0	0.120917	0	0.0858803	0	0.0131627	0.0730822	0.0127948	0	0.0575818	-2.31384	1.1819	0.27697
ENSBTAG00000050484	0	0	-1.01693	1	FALSE	0.0161799	0.0222898	2469	0	0	0	2	3	1	0	0	0	1	0	8	0	0	0	0.0308242	0.0506172	0.0156376	0	0	0	0.0163083	0	0.117431	-3.26423	1.08328	0.297966
ENSBTAG00000000154	0	0	-1.01646	1	FALSE	0.080692	0.0378286	1671	5	3	6	3	1	2	2	1	1	0	2	4	0.122916	0.0722415	0.149537	0.0683169	0.02493	0.0462111	0.0446352	0.0247893	0.0229393	0	0.0478527	0.0867552	-2.5222	2.83863	0.0920228
ENSBTAG00000017663	GAST	gastrin	-1.01004	1	FALSE	0.120617	0.0857888	448	3	3	0	0	1	1	1	0	4	0	1	0	0.275079	0.269454	0	0	0.0929866	0.0861816	0.0832427	0	0.342247	0	0.0892431	0	-3.08169	1.48709	0.222669
ENSBTAG00000008121	RSPO3	R-spondin 3	-1.0093	1	FALSE	3.4368	3.15481	2817	159	101	98	539	382	181	76	684	51	349	103	56	2.3186	1.4427	1.44881	7.2809	5.64904	2.48076	1.00612	10.058	0.69397	4.98849	1.46185	0.720466	2.77241	3.95347	0.0467749
ENSBTAG00000043993	C1H21orf62	chromosome 1 C21orf62 homolog	-1.00698	1	FALSE	9.39703	7.11192	1566	238	674	159	623	262	263	201	835	73	313	84	165	6.24309	17.3185	4.22842	15.1384	6.9696	6.4842	4.78662	22.087	1.78685	8.04791	2.14457	3.8186	3.41724	5.68317	0.0171283
ENSBTAG00000000606	SYT10	synaptotagmin 10	-1.00625	1	FALSE	0.0533352	0.0328929	1964	0	0	3	8	2	3	1	0	0	6	0	3	0	0	0.063614	0.155	0.0424216	0.0589756	0.0189882	0	0	0.12301	0	0.0553595	-2.79818	1.55998	0.211668
ENSBTAG00000040567	MMP27	matrix metallopeptidase 27	-1.00517	1	FALSE	0.0222478	0.0105921	1845	1	0	3	0	1	1	1	0	0	0	2	0	0.0222648	0	0.067717	0	0.0225789	0.0209265	0.0202129	0	0	0	0.0433398	0	-3.30138	1.05438	0.304501
ENSBTAG00000031764	0	0	-1.00377	1	FALSE	0.122557	0.119759	273	0	1	2	0	0	2	0	0	0	0	4	1	0	0.147394	0.305099	0	0	0.282852	0	0	0	0	0.585801	0.132755	-3.29544	1.04285	0.30716
ENSBTAG00000006213	0	0	-0.999475	1	FALSE	0.059728	0.0550841	561	1	0	1	1	1	1	4	0	0	0	0	1	0.0732237	0	0.0742352	0.0678298	0.0742567	0.0688224	0.265902	0	0	0	0	0.0646025	-3.2756	1.08373	0.297864
ENSBTAG00000019221	0	RNA polymerase II subunit A C-terminal domain phosphatase SSU72	-0.998881	1	FALSE	0.138755	0.0344061	588	0	0	9	2	0	1	0	1	0	0	2	0	0	0	0.637438	0.12943	0	0.0656621	0	0.0704473	0	0	0.13599	0	-3.30059	1.01455	0.313814
ENSBTAG00000051399	0	0	-0.995904	1	FALSE	0.14073	0.102861	240	2	1	1	0	0	1	3	0	0	0	0	1	0.342321	0.16766	0.173525	0	0	0.160872	0.466159	0	0	0	0	0.151008	-3.27743	1.08388	0.297831
ENSBTAG00000006673	TMEM179	transmembrane protein 179	-0.992815	1	FALSE	0.195176	0.123237	1070	7	4	7	2	4	7	1	4	4	9	0	2	0.268738	0.150424	0.27245	0.0711262	0.155731	0.252584	0.034853	0.154852	0.143296	0.33868	0	0.067742	-2.0638	3.09251	0.0786533
ENSBTAG00000048852	TRBV3-1	T cell receptor beta variable 3-1	-0.989199	1	FALSE	0.243773	0.112343	1169	1	6	19	0	6	10	1	0	7	0	3	10	0.0351399	0.206528	0.67688	0	0.213813	0.330277	0.0319014	0	0.229531	0	0.102603	0.310026	-1.98605	1.44056	0.230049
ENSBTAG00000051322	0	0	-0.988703	1	FALSE	0.196504	0.180714	171	1	0	0	0	2	2	4	0	0	0	0	1	0.240225	0	0	0	0.487228	0.451571	0.872345	0	0	0	0	0.211941	-3.27747	1.05258	0.304914
ENSBTAG00000019716	CXCL8	C-X-C motif chemokine ligand 8	-0.983413	1	FALSE	3.44501	1.02935	1870	55	475	18	356	29	46	19	125	23	25	79	17	1.20819	10.221	0.40087	7.24422	0.646033	0.949749	0.37891	2.76892	0.471459	0.538306	1.68903	0.329473	1.16651	2.49319	0.11434
ENSBTAG00000006505	S100A9	S100 calcium binding protein A9	-0.981735	1	FALSE	3.39394	0.4237	1122	14	478	34	25	5	12	12	17	10	10	12	12	0.512566	17.1426	1.262	0.847872	0.185642	0.412934	0.398853	0.627621	0.341637	0.358871	0.427604	0.387615	-0.404019	3.24794	0.0715132
ENSBTAG00000033509	OR4D9	olfactory receptor, family 4, subfamily D, member 9	-0.980142	1	FALSE	0.140258	0.05567	936	4	5	0	10	1	0	1	3	1	1	0	2	0.175549	0.214949	0	0.406544	0.0445064	0	0.0398427	0.132766	0.0409526	0.0430185	0	0.0774402	-2.6987	1.79811	0.179941
ENSBTAG00000047098	0	0	-0.979657	1	FALSE	0.120244	0.0827591	1014	3	4	4	3	4	0	1	1	7	1	2	1	0.121534	0.158732	0.164284	0.112581	0.164331	0	0.0367779	0.0408511	0.264617	0.0397093	0.0788578	0.0357416	-2.52888	2.47159	0.11592
ENSBTAG00000047449	NK2B	antimicrobial peptide NK-lysin	-0.977562	1	FALSE	8.00037	3.06629	997	38	145	481	12	93	417	110	35	65	167	74	17	1.56568	5.85214	20.092	0.458004	3.88585	16.1485	4.11455	1.45417	2.49905	6.74453	2.96749	0.617968	2.03822	2.54193	0.110859
ENSBTAG00000020580	TCN1	transcobalamin 1	-0.977097	1	FALSE	1.0268	0.290758	1520	41	151	5	22	6	8	5	24	6	10	11	11	1.10804	3.99738	0.136993	0.55076	0.164439	0.203207	0.122674	0.654047	0.151309	0.264903	0.289336	0.262278	-0.598215	2.54377	0.11073
ENSBTAG00000021739	NPPB	natriuretic peptide B	-0.975436	1	FALSE	0.125261	0.128954	690	0	6	3	4	0	0	0	9	0	4	0	0	0	0.3499	0.181069	0.220594	0	0	0	0.5403	0	0.233422	0	0	-2.77929	0.898065	0.343301
ENSBTAG00000038058	0	glycine-N-acyltransferase-like	-0.975205	1	FALSE	0.0780447	0.0329545	1599	0	0	5	0	0	14	0	0	1	6	0	1	0	0	0.130225	0	0	0.338043	0	0	0.0239723	0.151089	0	0.0226654	-3.09938	0.913879	0.339087
ENSBTAG00000005404	MSC	musculin	-0.973848	0.775087	FALSE	5.07312	2.60253	1676	122	387	209	282	175	96	109	146	89	118	144	59	2.9902	9.29135	5.19332	6.40263	4.34973	2.21151	2.42536	3.60845	2.03551	2.83491	3.43512	1.27582	2.68654	7.99898	0.00468037
ENSBTAG00000016399	AKAP4	A-kinase anchoring protein 4	-0.9714	1	FALSE	1.30238	0.769424	3804	197	207	51	120	67	99	140	33	143	36	44	63	2.12736	2.18964	0.558345	1.20039	0.733724	1.00482	1.3725	0.359348	1.44096	0.381059	0.46245	0.600222	1.9534	6.05586	0.0138603
ENSBTAG00000051891	0	0	-0.969842	1	FALSE	0.594956	0.205814	541	1	22	0	20	4	2	2	7	1	1	2	4	0.0759307	1.63632	0	1.40675	0.308007	0.142733	0.137866	0.535972	0.0708533	0.0744275	0.147804	0.267963	-2.16438	1.57922	0.208873
ENSBTAG00000015150	IL12A	interleukin 12A	-0.968712	0.473476	FALSE	6.11121	3.65701	2192	427	371	268	129	501	284	426	117	136	143	226	203	8.00206	6.81044	5.09175	2.2394	9.52128	5.00231	7.24759	2.21099	2.37824	2.62679	4.12212	3.35635	3.40172	10.3654	0.00128402
ENSBTAG00000051811	0	0	-0.968505	1	FALSE	0.206801	0.101081	1179	12	21	1	0	2	0	3	2	0	2	11	0	0.418102	0.716716	0.0353231	0	0.0706667	0	0.0948925	0.070268	0	0.0683041	0.37302	0	-2.33213	1.02423	0.311518
ENSBTAG00000054176	0	0	-0.968256	1	FALSE	1.74036	0.916673	288	17	8	13	13	8	16	6	3	12	9	4	7	2.42477	1.11774	1.87985	1.71765	1.15717	2.14496	0.776932	0.431489	1.59715	1.25829	0.555291	0.880882	-1.11166	5.15881	0.0231287
ENSBTAG00000001051	OSCAR	osteoclast associated, immunoglobulin-like receptor	-0.967911	1	FALSE	1.24225	0.663945	1572	41	78	35	8	75	52	47	27	19	18	24	27	1.07139	1.99657	0.927232	0.193651	1.9875	1.27715	1.11499	0.711464	0.463296	0.461053	0.610396	0.622477	0.663641	5.26634	0.0217417
ENSBTAG00000012462	MAP1LC3C	microtubule associated protein 1 light chain 3 gamma	-0.967138	1	FALSE	0.636868	0.337778	1559	1	51	35	12	19	30	16	15	5	20	20	4	0.0263493	1.31633	0.934964	0.292899	0.507698	0.742964	0.382735	0.398553	0.122937	0.516553	0.512905	0.0929878	-0.233401	2.56232	0.109438
ENSBTAG00000015712	POU3F4	POU class 3 homeobox 4	-0.96637	1	FALSE	0.106393	0.0240099	1092	0	2	0	13	2	1	1	1	1	1	0	0	0	0.0736969	0	0.453006	0.0762967	0.0353565	0.0341509	0.0379331	0.0351022	0.036873	0	0	-3.09406	1.37685	0.240639
ENSBTAG00000040167	0	0	-0.966198	1	FALSE	0.261701	0.145215	792	5	6	5	5	4	6	7	2	2	3	1	3	0.259334	0.304837	0.262916	0.240231	0.210394	0.292495	0.329608	0.104604	0.0967971	0.15252	0.050481	0.13728	-2.0759	3.90693	0.0480872
ENSBTAG00000051477	0	0	-0.965884	1	FALSE	0.0548715	0.02062	1239	1	1	1	1	5	1	1	1	1	0	0	1	0.0331546	0.0324766	0.0336125	0.0307123	0.168111	0.0311617	0.0300991	0.0334326	0.0309376	0	0	0.029251	-3.09083	1.45866	0.227143
ENSBTAG00000009217	WNT10A	Wnt family member 10A	-0.963849	1	FALSE	1.24482	0.715832	2270	91	137	20	100	43	33	34	38	29	30	93	24	1.64676	2.42849	0.366925	1.67632	0.789116	0.561281	0.55857	0.693424	0.489699	0.53214	1.63799	0.383175	1.08933	4.75341	0.0292403
ENSBTAG00000033604	0	0	-0.963325	1	FALSE	0.293987	0.212935	321	3	0	1	0	5	5	0	1	3	0	0	7	0.383911	0	0.129738	0	0.648878	0.601392	0	0.129044	0.35824	0	0	0.790324	-2.7413	1.43902	0.230299
ENSBTAG00000055316	0	0	-0.960582	1	FALSE	1.20412	0.511688	351	6	4	13	31	7	3	8	2	1	3	8	6	0.702197	0.458559	1.54244	3.36076	0.830786	0.329994	0.849977	0.236028	0.109207	0.344148	0.911246	0.619521	-1.57788	2.62608	0.105121
ENSBTAG00000051616	0	uncharacterized LOC784741	-0.959783	1	FALSE	0.0518564	0.0429627	906	0	0	1	1	3	2	0	0	0	4	0	2	0	0	0.0459668	0.0420006	0.13794	0.0852303	0	0	0	0.177772	0	0.0800044	-3.15618	1.17226	0.278937
ENSBTAG00000046004	0	0	-0.95887	1	FALSE	0.311643	0.156468	561	3	4	7	4	4	4	5	0	3	1	1	4	0.219671	0.286906	0.519646	0.271319	0.297027	0.275289	0.332377	0	0.204982	0.0717741	0.0712673	0.25841	-2.26368	3.18444	0.0743425
ENSBTAG00000037925	0	0	-0.957266	1	FALSE	0.269397	0.139275	420	1	4	3	3	2	4	1	3	2	1	0	2	0.097806	0.383224	0.297471	0.271804	0.198371	0.367708	0.0887923	0.295878	0.182532	0.0958697	0	0.172581	-2.60437	2.56625	0.109166
ENSBTAG00000007547	CACNG1	calcium voltage-gated channel auxiliary subunit gamma 1	-0.956671	1	FALSE	0.0504284	0.0299356	1313	3	3	0	2	0	2	1	0	1	1	3	0	0.093858	0.0919387	0	0.0579627	0	0.0588109	0.0284027	0	0.0291939	0.0306666	0.0913502	0	-2.95951	1.64531	0.199599
ENSBTAG00000048417	0	0	-0.954185	1	FALSE	0.54472	0.306483	321	1	2	6	0	7	10	2	5	7	1	0	0	0.12797	0.250707	0.778429	0	0.90843	1.20278	0.232354	0.645218	0.835892	0.125437	0	0	-2.23588	1.46277	0.22649
ENSBTAG00000022807	KIR3DS1	killer cell immunoglobulin-like receptor, three domains, short cytoplasmic tail, 1	-0.952688	1	FALSE	0.0666515	0.0773181	1299	3	2	2	4	1	1	12	0	1	2	0	1	0.0948695	0.0619531	0.06412	0.117175	0.0320693	0.0297224	0.344506	0	0.0295086	0.0619943	0	0.0278999	-2.77845	1.83226	0.175861
ENSBTAG00000050377	0	0	-0.949349	0.793254	FALSE	7.28845	3.70015	1149	195	376	274	108	115	176	102	158	114	61	145	70	6.97155	13.1677	9.93124	3.57674	4.16942	5.91405	3.31058	5.69611	3.80314	2.13767	5.04546	2.20795	2.60454	7.46322	0.00629722
ENSBTAG00000006252	0	0	-0.94666	1	FALSE	0.190006	0.0952289	1102	4	3	1	11	3	10	2	2	3	4	4	1	0.149105	0.109542	0.0377912	0.379835	0.113407	0.350357	0.0676819	0.0751778	0.104351	0.146153	0.145121	0.0328875	-2.12631	2.8877	0.089258
ENSBTAG00000002478	AGMAT	agmatinase	-0.94018	1	FALSE	0.375054	0.199454	1203	11	17	17	8	6	8	2	10	3	4	6	12	0.375614	0.568624	0.588513	0.253051	0.207771	0.256754	0.0619996	0.344331	0.0955901	0.133883	0.199406	0.361516	-1.23404	3.51983	0.0606388
ENSBTAG00000011161	0	0	-0.937115	1	FALSE	0.402542	0.186618	384	0	2	9	6	4	2	4	1	1	4	1	0	0	0.209576	0.976077	0.594571	0.433937	0.20109	0.388466	0.107872	0.099822	0.41943	0.104117	0	-2.47129	1.86436	0.172122
ENSBTAG00000048347	0	0	-0.936768	1	FALSE	0.0958888	0.0477046	1053	5	2	0	2	4	2	2	1	2	0	0	3	0.195055	0.0764264	0	0.0722745	0.158245	0.0733321	0.0708314	0.0393381	0.0728046	0	0	0.103254	-2.70484	2.14038	0.143466
ENSBTAG00000021003	GALR1	galanin receptor 1	-0.934458	1	FALSE	1.54241	0.64887	1050	34	104	7	21	49	26	20	10	16	28	17	14	1.33016	3.98553	0.27764	0.76105	1.94404	0.956041	0.710338	0.394505	0.584101	1.07374	0.64731	0.483227	0.0521714	4.05859	0.0439473
ENSBTAG00000011938	SLC25A2	solute carrier family 25 (mitochondrial carrier; ornithine transporter) member 2	-0.933926	1	FALSE	0.0796413	0.0351998	906	2	0	2	5	0	2	0	0	1	2	0	2	0.090681	0	0.0919337	0.210003	0	0.0852303	0	0	0.0423086	0.0888858	0	0.0800044	-2.9889	1.48157	0.223529
ENSBTAG00000003369	SYT12	synaptotagmin 12	-0.932325	1	FALSE	0.155746	0.0790364	4038	5	34	12	14	3	27	15	10	6	10	5	3	0.0508649	0.338809	0.123762	0.13193	0.0309495	0.258161	0.138532	0.102583	0.0569564	0.0997159	0.0495059	0.0269257	-0.904953	2.81554	0.0933555
ENSBTAG00000052371	0	0	-0.931926	1	FALSE	0.0494427	0.02356	1939	4	4	0	0	6	0	3	1	0	3	0	0	0.0847416	0.0830088	0	0	0.128906	0	0.0576989	0.0213631	0	0.062298	0	0	-2.79092	1.23436	0.26656
ENSBTAG00000018147	NXPH2	neurexophilin 2	-0.93158	1	FALSE	0.0295056	0.0140116	1366	1	1	2	0	0	2	0	0	1	1	0	1	0.0300721	0.0294572	0.060975	0	0	0.0565291	0	0	0.0280612	0.0294768	0	0.0265315	-3.20718	1.16527	0.280375
ENSBTAG00000050783	SNTG2	syntrophin gamma 2	-0.93091	1	FALSE	0.0406559	0.0441925	1982	1	0	3	1	3	4	0	9	0	1	1	2	0.0207258	0	0.0630362	0.019199	0.0630545	0.07792	0	0.188096	0	0.0203155	0.020172	0.0365711	-2.82669	1.62361	0.202589
ENSBTAG00000003668	RADX	RPA1 related single stranded DNA binding protein, X-linked	-0.930904	1	FALSE	1.76664	0.999591	4493	70	263	190	176	450	21	54	69	268	115	57	135	0.639995	2.35538	1.76112	1.49059	4.17229	0.180458	0.44821	0.636142	2.28642	1.0306	0.507214	1.08895	2.51192	3.67274	0.0553091
ENSBTAG00000055022	LEFTY2	left-right determination factor 2	-0.929739	1	FALSE	0.176479	0.0932771	1104	5	4	2	0	8	10	2	2	3	2	3	4	0.186044	0.145792	0.0754456	0	0.30187	0.349722	0.0675593	0.0750416	0.104162	0.0729443	0.108644	0.131312	-2.14338	2.88346	0.0894937
ENSBTAG00000015702	PITX3	paired like homeodomain 3	-0.929415	1	FALSE	0.258845	0.145345	1861	13	5	17	16	9	12	4	2	14	3	12	7	0.286954	0.10811	0.38043	0.327158	0.201463	0.248959	0.0801564	0.0445169	0.288363	0.0649091	0.257803	0.136321	-1.12383	3.40966	0.0648156
ENSBTAG00000055250	0	zinc finger protein 551	-0.929046	1	FALSE	0.162156	0.0968237	1636	6	4	1	8	9	12	1	3	6	1	3	11	0.150655	0.0983827	0.025456	0.186076	0.22917	0.283198	0.0227951	0.075959	0.140581	0.024612	0.0733147	0.243681	-1.82847	2.80986	0.0936863
ENSBTAG00000007108	LGALS12	galectin 12	-0.928954	1	FALSE	0.0357237	0.0173335	1506	3	4	0	0	0	1	0	0	2	0	2	0	0.0818297	0.106875	0	0	0	0.025637	0	0	0.0509052	0	0.0530955	0	-3.15911	1.11024	0.29203
ENSBTAG00000000198	0	lysozyme C, tracheal isozyme	-0.928345	1	FALSE	1.60489	0.794529	444	3	22	13	41	15	14	2	13	5	4	17	13	0.277557	1.9938	1.21936	3.51386	1.40736	1.21741	0.167985	1.21284	0.431663	0.36275	1.5308	1.06114	-0.789561	2.63692	0.104406
ENSBTAG00000049253	SEC14L6	SEC14 like lipid binding 6	-0.928089	1	FALSE	0.0415734	0.0223042	4356	2	3	6	4	6	6	1	3	0	1	5	5	0.0188607	0.0277125	0.0573636	0.0349426	0.0573802	0.0531809	0.00856124	0.0285282	0	0.00924364	0.0458918	0.0416001	-2.19511	2.78497	0.0951527
ENSBTAG00000038891	0	0	-0.92801	1	FALSE	1.97031	0.793381	615	22	7	17	100	9	31	18	3	24	4	0	29	1.46948	0.457999	1.15119	6.1874	0.609629	1.94616	1.09149	0.202063	1.49587	0.261888	0	1.70897	-0.43815	1.86731	0.171783
ENSBTAG00000027017	SIX3	SIX homeobox 3	-0.92632	1	FALSE	0.091497	0.27455	2249	11	5	0	12	3	0	1	80	2	3	3	1	0.200918	0.0894587	0	0.203037	0.0555687	0	0.0165819	1.47347	0.0340877	0.0537109	0.0533316	0.0161147	-2.09928	1.38072	0.239978
ENSBTAG00000049831	0	0	-0.926048	1	FALSE	0.106904	0.0567049	1368	5	2	0	5	5	5	4	2	2	2	1	1	0.150141	0.0588282	0	0.139081	0.152259	0.141116	0.109043	0.0605599	0.0560404	0.0588674	0.0292258	0.0264927	-2.39503	2.77464	0.0957679
ENSBTAG00000009812	CXCL5	chemokine (C-X-C motif) ligand 5	-0.924682	1	FALSE	4.44615	2.14927	1482	92	254	52	491	68	48	33	223	50	38	91	43	2.55008	6.89648	1.46126	12.6071	1.91143	1.25051	0.830405	6.23301	1.29324	1.03244	2.45497	1.05156	1.72527	3.67355	0.0552822
ENSBTAG00000019588	BLA-DQB	MHC class II antigen	-0.920199	0.639064	FALSE	136.515	78.953	1185	4925	3389	5344	1037	6425	2649	1667	1316	2356	2295	3829	3004	170.727	115.079	187.811	33.3	225.867	86.309	52.4616	46.0022	76.2104	77.9821	129.187	91.8742	6.97685	8.91832	0.00282324
ENSBTAG00000053242	0	0	-0.920133	1	FALSE	0.205176	0.109884	1349	16	8	3	4	6	4	10	5	2	1	3	2	0.487217	0.238627	0.0926152	0.112832	0.185284	0.114483	0.276447	0.153532	0.0568297	0.0298482	0.0889124	0.0537316	-1.91926	2.8388	0.0920131
ENSBTAG00000010802	KCNK7	potassium two pore domain channel subfamily K member 7	-0.919792	1	FALSE	1.93914	1.02493	1087	40	72	78	48	32	44	26	25	45	29	32	14	1.51163	2.66529	2.98839	1.68033	1.22636	1.56284	0.892007	0.952691	1.58687	1.07423	1.17699	0.466778	0.720436	5.85818	0.0155048
ENSBTAG00000010836	PRRT3	proline rich transmembrane protein 3	-0.917936	1	FALSE	0.141237	0.0746082	1818	3	6	3	12	5	10	2	3	4	2	5	5	0.0677863	0.1328	0.0687227	0.251172	0.114571	0.212373	0.0410261	0.0683548	0.084338	0.0442962	0.109959	0.0996755	-1.88108	3.56491	0.0590129
ENSBTAG00000001321	IL1B	interleukin 1 beta	-0.915514	1	FALSE	3.03458	0.767191	1930	36	571	70	156	19	27	27	49	45	41	31	34	0.766231	11.9048	1.51047	3.07575	0.410105	0.540131	0.521712	1.05167	0.893743	0.855376	0.642181	0.63846	1.07814	3.34889	0.0672505
ENSBTAG00000005877	FAM83A	family with sequence similarity 83 member A	-0.914322	1	FALSE	0.0554965	0.0234864	3889	6	15	2	2	5	2	3	3	5	1	2	0	0.0633765	0.155201	0.0214173	0.0195693	0.0535587	0.0198557	0.0287679	0.031954	0.0492821	0.0103536	0.020561	0	-2.27577	2.33947	0.126132
ENSBTAG00000039504	WFDC18	extracellular proteinase inhibitor	-0.911245	1	FALSE	1.30043	0.581858	1334	6	64	102	25	36	23	22	28	22	15	9	24	0.184761	1.93048	3.18432	0.713128	1.1242	0.665678	0.615023	0.869448	0.632156	0.452758	0.269736	0.65203	0.207069	3.28831	0.0697748
ENSBTAG00000004565	0	0	-0.910478	1	FALSE	0.221292	0.136833	519	4	2	5	3	2	1	1	0	3	5	0	2	0.316597	0.155062	0.401213	0.219957	0.160532	0.0743918	0.071855	0	0.22157	0.387912	0	0.139661	-2.59706	2.01639	0.155609
ENSBTAG00000020285	PRG3	proteoglycan 3	-0.909965	1	FALSE	0.114617	0.0629779	1035	2	0	3	6	2	5	1	0	4	2	3	0	0.0793788	0	0.120713	0.220594	0.0804985	0.186519	0.0360316	0	0.148142	0.0778073	0.115887	0	-2.54812	1.93241	0.164496
ENSBTAG00000046951	FGF17	fibroblast growth factor 17	-0.909901	1	FALSE	0.135111	0.0862664	1255	4	2	5	1	8	5	5	0	8	1	2	1	0.130928	0.0641251	0.16592	0.0303207	0.265549	0.153822	0.148577	0	0.244345	0.0320839	0.0637146	0.0288781	-2.25475	2.16859	0.140855
ENSBTAG00000053621	0	0	-0.909608	1	FALSE	0.368874	0.223959	423	2	6	5	0	6	4	1	0	2	3	2	7	0.194225	0.570759	0.492269	0	0.590893	0.3651	0.0881625	0	0.181237	0.285569	0.189035	0.599749	-2.32672	2.1773	0.14006
ENSBTAG00000003548	GSTP1	glutathione S-transferase pi 1	-0.908999	1	FALSE	1.71451	0.805583	1439	32	154	67	41	15	60	45	30	41	18	19	27	0.91349	4.30628	1.93904	1.08419	0.434239	1.60984	1.16621	0.863579	1.09215	0.503666	0.527893	0.68001	0.748075	4.32652	0.0375229
ENSBTAG00000001725	CXCL10	C-X-C motif chemokine ligand 10	-0.908656	0.639064	FALSE	3.08911	1.52471	1750	157	270	114	72	98	92	74	51	56	72	88	71	3.68533	6.20823	2.71294	1.56559	2.33285	2.02975	1.57695	1.20718	1.22661	1.65663	2.01047	1.47039	1.92602	8.80176	0.0030094
ENSBTAG00000008623	FGF3	fibroblast growth factor 3	-0.90665	1	FALSE	0.0769928	0.0364112	711	2	0	4	1	1	0	0	2	0	0	0	2	0.115551	0	0.234295	0.0535197	0.0585907	0	0	0.11652	0	0	0	0.101947	-3.19216	1.01188	0.314454
ENSBTAG00000051234	0	0	-0.906128	1	FALSE	0.198588	0.107254	531	0	0	0	6	6	4	3	0	4	1	0	1	0	0	0	0.429972	0.470712	0.290843	0.210693	0	0.288751	0.0758291	0	0.0682523	-2.64709	1.23422	0.266588
ENSBTAG00000023026	0	serpin family B member 2-like	-0.905736	1	FALSE	0.0365638	0	2201	0	12	0	0	0	0	0	0	0	0	0	0	0	0.219383	0	0	0	0	0	0	0	0	0	0	-3.63408	0.868114	0.351478
ENSBTAG00000039037	SERPINB4	Bos taurus serpin peptidase inhibitor, clade B like (LOC786410), mRNA.	-0.905677	1	FALSE	0.0482187	0	1669	0	12	0	0	0	0	0	0	0	0	0	0	0	0.289312	0	0	0	0	0	0	0	0	0	0	-3.63408	0.868043	0.351498
ENSBTAG00000005078	UCHL1	ubiquitin C-terminal hydrolase L1	-0.905596	1	FALSE	5.779	3.10832	1579	205	409	361	38	150	185	167	74	82	67	145	235	5.33318	10.4228	9.52133	0.915767	3.95738	4.52358	3.9442	1.94129	1.99062	1.70853	3.67146	5.39384	2.75434	4.94921	0.0261026
ENSBTAG00000050251	0	0	-0.902509	1	FALSE	0.0338868	0.0223539	2820	4	1	1	0	6	2	0	0	0	3	1	6	0.0582674	0.014269	0.0147681	0	0.088634	0.0273825	0	0	0	0.0428354	0.0141776	0.0771106	-2.80029	1.37283	0.241327
ENSBTAG00000010233	0	solute carrier family 22 member 20, pseudogene	-0.901774	1	FALSE	0.143936	0.0786181	1803	5	8	6	8	4	8	5	3	6	4	1	3	0.113917	0.17854	0.138589	0.168841	0.0924193	0.171312	0.103419	0.0689234	0.12756	0.0893295	0.0221747	0.0603028	-1.83759	3.96581	0.0464332
ENSBTAG00000048931	0	0	-0.90016	1	FALSE	0.736379	0.407252	1281	12	27	28	14	34	25	8	12	12	15	20	13	0.38481	0.848119	0.910294	0.415874	1.10568	0.7535	0.232898	0.388037	0.359079	0.47149	0.624214	0.367795	-0.291624	4.7336	0.0295789
ENSBTAG00000024132	SMC1B	structural maintenance of chromosomes 1B	-0.900065	1	FALSE	0.031071	0.0156996	3708	9	1	2	2	2	1	0	1	5	0	2	1	0.0997051	0.0108518	0.0224628	0.0205245	0.0224693	0.0104124	0	0.0111712	0.0516877	0	0.0215647	0.009774	-2.81445	1.55453	0.212467
ENSBTAG00000008259	ACOD1	aconitate decarboxylase 1	-0.897433	1	FALSE	0.465916	0.258931	2270	16	56	15	29	28	14	13	29	19	5	11	13	0.28954	0.992668	0.275193	0.486133	0.513843	0.238119	0.213571	0.529192	0.320837	0.08869	0.19374	0.207553	-0.269507	3.75347	0.0526982
ENSBTAG00000031647	LRG1	leucine rich alpha-2-glycoprotein 1	-0.896928	1	FALSE	0.0854952	0.0384347	1813	2	10	1	1	6	3	2	0	1	1	3	4	0.0453155	0.221944	0.0229707	0.0209887	0.137864	0.0638875	0.0411393	0	0.0211427	0.0222092	0.0661571	0.0799603	-2.49333	2.03573	0.15364
ENSBTAG00000012834	ARSI	arylsulfatase family member I	-0.894463	1	FALSE	1.21699	0.399899	2493	21	226	19	120	36	36	21	18	36	24	40	14	0.346028	3.64778	0.317398	1.83165	0.601559	0.557536	0.314139	0.299083	0.553525	0.387632	0.641491	0.203525	0.513394	3.3646	0.0666118
ENSBTAG00000016550	MAEL	maelstrom spermatogenic transposon silencer	-0.893743	1	FALSE	0.110811	0.0492301	1697	12	4	1	2	3	6	1	1	4	2	2	3	0.290479	0.0948462	0.0245409	0.0448468	0.0736441	0.136509	0.0219757	0.0244095	0.0903515	0.0474547	0.0471195	0.0640695	-2.35625	2.48771	0.114739
ENSBTAG00000008352	ART4	ADP-ribosyltransferase 4	-0.892335	1	FALSE	0.591816	0.302295	1328	23	40	12	5	14	23	13	7	14	14	7	7	0.71145	1.212	0.376319	0.14327	0.439166	0.668686	0.365065	0.218344	0.404099	0.424483	0.210743	0.191035	-0.652791	3.83945	0.05006
ENSBTAG00000034925	KHDC3L	KH domain containing 3 like, subcortical maternal complex member	-0.8898	1	FALSE	0.700669	0.423103	1165	15	13	37	21	22	13	7	9	3	29	7	21	0.528908	0.449013	1.32266	0.685925	0.786675	0.430834	0.224077	0.320006	0.0987081	1.00231	0.240229	0.653289	-0.565474	2.98189	0.0842008
ENSBTAG00000009911	HDC	histidine decarboxylase	-0.88973	1	FALSE	0.285204	0.161273	2323	15	31	11	23	2	18	17	6	7	13	8	7	0.265251	0.536975	0.197204	0.376758	0.0358657	0.299168	0.272913	0.10699	0.115506	0.225333	0.137687	0.10921	-0.730613	3.32087	0.0684056
ENSBTAG00000010166	MIC2	Bos taurus CD99 molecule (MIC2), mRNA.	-0.886338	1	FALSE	9.22436	8.69843	1156	348	271	96	219	545	97	7	86	132	60	581	712	12.3662	9.43308	3.45849	7.20891	19.6398	3.23971	0.225821	3.08164	4.37697	2.08989	20.0942	22.3221	3.02988	2.10635	0.146688
ENSBTAG00000006484	0	0	-0.882046	1	FALSE	2.53332	1.44635	411	6	33	55	17	12	32	40	3	4	11	23	12	0.599686	3.23083	5.57306	1.57395	1.21629	3.00608	3.62946	0.302358	0.373057	1.07766	2.23738	1.05816	-0.332201	2.21981	0.13625
ENSBTAG00000018882	BSP5	binder of sperm 5	-0.878813	1	FALSE	0.334194	0.139028	552	3	7	12	0	3	2	4	0	1	2	3	2	0.223253	0.510271	0.905347	0	0.226402	0.139889	0.270237	0	0.0694414	0.145889	0.217288	0.131312	-2.42918	1.8378	0.175208
ENSBTAG00000049568	SPAG11	sperm-associated antigen 11	-0.878755	1	FALSE	0.263291	0.121191	692	4	12	3	0	4	4	2	2	4	0	3	2	0.237448	0.697778	0.180546	0	0.240798	0.223175	0.107783	0.11972	0.22157	0	0.173328	0.104746	-2.36024	2.20746	0.137344
ENSBTAG00000003006	0	0	-0.876886	1	FALSE	1.28361	0.78581	627	10	21	8	35	18	30	10	25	15	11	6	8	0.65516	1.3477	0.531368	2.12414	1.19592	1.84734	0.594781	1.65163	0.917025	0.706408	0.382593	0.462418	-0.507749	3.59322	0.0580156
ENSBTAG00000007690	AGXT2	alanine--glyoxylate aminotransferase 2	-0.874373	1	FALSE	0.0586219	0.0211433	1846	0	1	1	1	9	4	1	0	2	1	2	0	0	0.0217977	0.0225601	0.0206135	0.2031	0.0836606	0.0202019	0	0.0415294	0.0218122	0.0433163	0	-2.90888	1.37828	0.240395
ENSBTAG00000001001	ANKRD55	ankyrin repeat domain 55	-0.872944	1	FALSE	0.0836038	0.0461055	2091	6	5	6	4	2	3	5	0	3	3	3	1	0.117872	0.0962183	0.119501	0.072793	0.039845	0.0553936	0.0891744	0	0.0549952	0.0577694	0.0573614	0.0173324	-2.22039	2.69965	0.10037
ENSBTAG00000021276	TFF3	trefoil factor 3	-0.872798	0.959256	FALSE	21.3074	13.0054	824	303	714	642	274	385	284	182	133	377	115	556	295	15.1053	34.8669	32.4474	12.6534	19.464	13.3071	8.23699	6.68599	17.5377	5.61955	26.9774	12.975	3.69596	6.38545	0.0115059
ENSBTAG00000015810	C15H11orf34	chromosome 15 open reading frame, human C11orf34	-0.872774	1	FALSE	0.410293	0.227226	1486	8	20	16	29	7	12	10	7	11	6	3	16	0.221149	0.541568	0.448409	0.742613	0.196235	0.311785	0.250961	0.195128	0.283747	0.162579	0.0807152	0.390223	-0.875052	3.45689	0.0629885
ENSBTAG00000038706	MT1E	metallothionein 1E	-0.87258	1	FALSE	0.903834	0.446362	1589	21	74	60	18	16	24	10	3	26	19	30	22	0.542888	1.87391	1.57253	0.431054	0.419464	0.583149	0.234693	0.0782058	0.627201	0.48146	0.754832	0.501777	0.0578411	2.8027	0.0941056
ENSBTAG00000002135	CD69	CD69 molecule	-0.871417	1	FALSE	0.832038	0.620394	1702	48	55	25	29	27	27	49	60	13	9	20	10	1.1585	1.3003	0.611721	0.648368	0.660849	0.612487	1.07365	1.46027	0.29278	0.212919	0.469811	0.212938	0.274571	3.38022	0.0659834
ENSBTAG00000014760	FOXE1	forkhead box E1	-0.871241	1	FALSE	0.147937	0.240496	1122	3	7	3	6	2	4	0	8	0	29	3	0	0.109836	0.251042	0.111353	0.203489	0.0742567	0.137645	0	0.295351	0	1.04072	0.106901	0	-2.23376	1.36621	0.242464
ENSBTAG00000007762	ASIC3	acid sensing ion channel subunit 3	-0.86842	1	FALSE	0.106921	0.099603	2164	6	9	1	3	2	14	1	20	1	2	5	3	0.113896	0.167351	0.0192449	0.052753	0.0385009	0.249783	0.0172332	0.382837	0.0177133	0.0372137	0.0923774	0.0502431	-2.03325	1.84741	0.174085
ENSBTAG00000053113	0	0	-0.868115	1	FALSE	0.763431	0.430626	863	12	25	19	8	15	19	17	5	8	13	4	11	0.571196	1.16566	0.916886	0.352746	0.724067	0.850032	0.73462	0.239994	0.355334	0.606545	0.185311	0.461949	-0.749956	3.95601	0.0467043
ENSBTAG00000054057	NRG1	neuregulin 1	-0.866443	1	FALSE	2.02867	0.957715	1720	74	131	6	216	46	58	39	62	45	32	54	19	1.76733	3.06468	0.145277	4.77869	1.11411	1.30194	0.845591	1.49315	1.00286	0.749121	1.25522	0.400348	1.22621	3.22051	0.0727212
ENSBTAG00000000229	0	cytochrome P450 4A25-like	-0.862891	1	FALSE	0.0321154	0	2345	11	0	0	0	0	0	0	0	0	0	0	0	0.192692	0	0	0	0	0	0	0	0	0	0	0	-3.63608	0.81545	0.366514
ENSBTAG00000051454	0	0	-0.862049	1	FALSE	0.0502583	0.0237899	534	1	1	0	1	1	0	0	0	0	0	1	1	0.076926	0.075353	0	0.0712594	0.0780112	0	0	0	0	0	0.0748707	0.0678689	-3.34648	0.789314	0.374308
ENSBTAG00000017121	ALB	albumin	-0.859876	1	FALSE	0.257848	0.149031	2105	20	13	20	0	12	15	17	0	7	1	9	16	0.390295	0.248504	0.395686	0	0.23748	0.275126	0.301177	0	0.127469	0.0191284	0.17094	0.275474	-0.981314	1.49918	0.220797
ENSBTAG00000000611	C25H16orf90	chromosome 25 C16orf90 homolog	-0.858966	1	FALSE	0.141477	0.0687081	929	4	3	0	8	2	3	3	1	2	2	0	2	0.176872	0.129941	0	0.327686	0.0896835	0.12468	0.120429	0.0445888	0.0825224	0.0866852	0	0.0780237	-2.57737	1.99314	0.158013
ENSBTAG00000051390	CNBD1	cyclic nucleotide binding domain containing 1	-0.856883	1	FALSE	0.0341946	0	1569	0	8	0	0	0	0	0	0	0	0	0	0	0	0.205168	0	0	0	0	0	0	0	0	0	0	-3.63642	0.807166	0.36896
ENSBTAG00000047402	FAM170B	family with sequence similarity 170 member B	-0.854866	1	FALSE	0.222812	0.167467	1423	10	9	9	6	8	5	17	3	0	11	3	3	0.288675	0.254495	0.263397	0.160446	0.234198	0.135662	0.445521	0.0873289	0	0.311257	0.0842887	0.0764062	-1.5801	2.30639	0.128843
ENSBTAG00000001997	MROH2B	maestro heat like repeat family member 2B	-0.854392	1	FALSE	0.00665449	0	4835	0	0	0	0	0	5	0	0	0	0	0	0	0	0	0	0	0	0.0399269	0	0	0	0	0	0	-3.63659	0.804537	0.36974
ENSBTAG00000014885	MYOM3	myomesin 3	-0.854345	1	FALSE	3.88262	2.24033	5523	398	580	44	1170	404	668	684	179	330	218	318	198	2.96021	4.22566	0.33178	8.0611	3.04723	4.66975	4.61855	1.34252	2.29032	1.58932	2.302	1.29928	3.92581	5.03184	0.0248854
ENSBTAG00000048173	SMIM10	small integral membrane protein 10	-0.85338	0.863418	FALSE	1.75431	1.00804	1846	119	66	73	55	75	94	79	25	61	29	53	43	2.64807	1.43865	1.64689	1.13374	1.6925	1.96602	1.59595	0.560983	1.26665	0.632553	1.14788	0.844207	1.39014	7.03611	0.00798824
ENSBTAG00000052488	0	serine peptidase inhibitor, Kazal type 9	-0.850659	1	FALSE	0.0830516	0	646	0	8	0	0	0	0	0	0	0	0	0	0	0	0.49831	0	0	0	0	0	0	0	0	0	0	-3.63673	0.799731	0.371174
ENSBTAG00000038267	0	olfactory receptor 9I1	-0.849469	1	FALSE	0.09498	0.0514305	984	3	6	0	0	1	4	1	1	0	0	2	4	0.125239	0.245357	0	0	0.0423354	0.156949	0.0378991	0.0420965	0	0	0.0812621	0.147325	-2.8045	1.34801	0.245627
ENSBTAG00000012419	BCL2L15	BCL2 like 15	-0.849263	1	FALSE	1.94215	0.929518	817	17	103	50	36	22	8	23	27	8	16	19	24	0.854755	5.07291	2.54871	1.67673	1.12176	0.37806	1.04986	1.36894	0.37534	0.788549	0.929789	1.06464	0.149743	2.77643	0.0956613
ENSBTAG00000047902	ULBP21	UL16 binding protein 21	-0.849094	1	FALSE	9.8169	5.41346	914	172	459	9	421	106	194	235	249	7	2	224	36	7.73031	20.2073	0.41008	17.5275	4.83123	8.19498	9.5884	11.2848	0.293568	0.0881078	9.79839	1.42747	2.80675	1.2332	0.266785
ENSBTAG00000009824	0	COMM domain-containing protein 6	-0.846	1	FALSE	0.18203	0.101826	258	3	1	1	1	0	1	0	1	0	0	2	1	0.477657	0.155963	0.161418	0.14749	0	0.149649	0	0.160554	0	0	0.30993	0.140473	-3.14786	1.02393	0.311587
ENSBTAG00000013990	WNT6	Wnt family member 6	-0.845428	1	FALSE	23.703	16.7806	1578	469	1428	749	2124	482	404	327	1551	303	1053	458	279	12.209	36.4136	19.7673	51.219	12.7244	9.88478	7.72796	40.7142	7.36026	26.869	11.6041	6.40781	4.71321	4.06766	0.0437117
ENSBTAG00000005774	VRTN	vertebrae development associated	-0.842798	1	FALSE	0.0252642	0.0125148	2103	1	0	3	3	0	1	0	1	0	1	1	1	0.0195333	0	0.0594093	0.0542832	0	0.0183592	0	0.0196971	0	0.0191466	0.0190114	0.0172335	-3.11098	1.06839	0.301308
ENSBTAG00000039772	HTR2B	5-hydroxytryptamine receptor 2B	-0.842697	1	FALSE	0.129542	0.0735584	2311	10	6	2	11	8	8	3	6	4	5	4	4	0.177752	0.10447	0.0360415	0.181124	0.144208	0.133654	0.0484112	0.107546	0.0663464	0.0871166	0.0692011	0.0627295	-1.67937	3.5864	0.0582543
ENSBTAG00000005287	CYP7A1	cytochrome P450, family 7, subfamily A, polypeptide 1	-0.84248	1	FALSE	0.104645	0.0550439	2667	1	0	1	17	6	18	3	9	1	6	2	1	0.0154025	0	0.0156153	0.242554	0.0937188	0.26058	0.0419491	0.139785	0.0143726	0.0905855	0.0299819	0.013589	-1.90232	1.11945	0.290036
ENSBTAG00000021565	PRSS2	serine protease 2	-0.84244	1	FALSE	25.6068	12.5072	808	673	5	1765	4	536	8	4	0	3	3	799	781	34.2151	0.249001	90.9717	0.188379	27.6345	0.382271	0.184618	0	0.14232	0.1495	39.5356	35.0309	3.65649	0.435954	0.509082
ENSBTAG00000050212	0	mucin 2, oligomeric mucus/gel-forming	-0.840838	1	FALSE	0.0248864	0.0141152	9612	4	8	2	9	7	6	4	1	6	4	4	2	0.0170947	0.0334902	0.00866541	0.0356297	0.0303377	0.0241007	0.0155192	0.00430951	0.0239274	0.0167563	0.0166379	0.00754099	-1.91544	3.12415	0.0771401
ENSBTAG00000019078	UCN2	Bos taurus urocortin 2 (UCN2), mRNA.	-0.839315	1	FALSE	3.16537	1.56365	339	23	89	2	7	6	34	11	3	42	5	10	12	2.78704	10.5641	0.245699	0.785745	0.73731	3.87232	1.21009	0.366575	4.74905	0.593883	1.17938	1.2829	-0.694349	1.6998	0.192314
ENSBTAG00000021684	0	0	-0.838606	1	FALSE	0.225454	0.108308	957	2	10	11	3	2	4	4	2	2	3	3	2	0.0858485	0.420465	0.478689	0.119287	0.0870595	0.161377	0.155874	0.0865684	0.0801079	0.126223	0.125332	0.0757408	-2.18666	2.25086	0.13354
ENSBTAG00000003771	C1QL2	complement C1q like 2	-0.837655	1	FALSE	0.223206	0.0541352	1649	5	4	0	42	4	2	6	0	1	4	1	2	0.124556	0.0976071	0	0.969197	0.10105	0.0468276	0.135692	0	0.0232454	0.097672	0.0242456	0.0439563	-2.3692	1.49	0.222216
ENSBTAG00000008428	UPP1	uridine phosphorylase 1	-0.837014	1	FALSE	2.92918	1.29105	1608	55	372	60	89	42	88	25	111	35	54	59	29	1.40505	9.30891	1.55395	2.10614	1.08808	2.11295	0.5798	2.85942	0.834333	1.35219	1.46696	0.653618	1.3389	3.89539	0.0484189
ENSBTAG00000024910	GALR2	galanin receptor 2	-0.835638	1	FALSE	0.0496704	0.0168729	1494	7	2	0	0	0	2	2	0	2	0	0	0	0.19247	0.0538668	0	0	0	0.0516859	0.0499234	0	0.0513141	0	0	0	-3.1534	0.923757	0.33649
ENSBTAG00000051517	0	0	-0.835034	1	FALSE	1.20152	0.863792	177	8	7	4	5	0	8	1	10	2	2	5	3	1.85666	1.59135	0.941151	1.07493	0	1.74506	0.210693	2.34028	0.433126	0.454975	1.1294	0.614271	-1.99722	2.15268	0.142321
ENSBTAG00000016189	0	alpha-1,3-mannosyl-glycoprotein 4-beta-N-acetylglucosaminyltransferase-like protein MGAT4E	-0.83488	1	FALSE	0.597507	0.345071	1281	20	17	21	14	19	23	12	15	11	12	7	11	0.641351	0.534001	0.68272	0.415874	0.617878	0.69322	0.349347	0.485047	0.329155	0.377192	0.218475	0.311212	-0.544176	5.10809	0.0238145
ENSBTAG00000040320	0	proteoglycan 3	-0.834715	1	FALSE	0.0721126	0.0338743	742	0	0	2	0	2	4	2	0	0	0	1	1	0	0	0.112253	0	0.112286	0.208137	0.10052	0	0	0	0.0538827	0.0488437	-3.12938	0.992274	0.319187
ENSBTAG00000012079	MYLK4	myosin light chain kinase family member 4	-0.833025	1	FALSE	0.0113085	0.0102989	7092	1	2	3	0	1	5	1	2	0	7	0	1	0.00579223	0.0113476	0.0176167	0	0.00587394	0.0272203	0.00525842	0.0116816	0	0.0397429	0	0.00511026	-2.84557	1.26904	0.259948
ENSBTAG00000033740	0	0	-0.832564	1	FALSE	0.899427	1.04544	366	7	13	5	7	11	6	10	37	6	1	3	0	0.785655	1.42924	0.568934	0.72778	1.25202	0.63294	1.01893	4.18757	0.628387	0.110014	0.327713	0	-1.55293	1.94045	0.16362
ENSBTAG00000036257	0	zinc finger protein 75D-like	-0.832185	1	FALSE	0.273462	0.168162	1467	9	20	7	7	6	11	3	8	15	3	4	5	0.252015	0.548582	0.19872	0.181573	0.17038	0.289504	0.0762633	0.225892	0.391939	0.0823421	0.109014	0.123524	-1.38951	2.97144	0.0847462
ENSBTAG00000048829	P3R3URF	PIK3R3 upstream reading frame	-0.831598	1	FALSE	0.0574685	0.0282732	451	0	1	0	1	0	2	0	0	0	1	0	1	0	0.0892206	0	0.0843736	0	0.171217	0	0	0	0.08928	0	0.0803592	-3.35225	0.723491	0.395001
ENSBTAG00000019391	0	olfactory receptor 1P1	-0.830405	1	FALSE	0.0413976	0	972	0	6	0	0	0	0	0	0	0	0	0	0	0	0.248386	0	0	0	0	0	0	0	0	0	0	-3.63763	0.775353	0.378566
ENSBTAG00000002702	TSPAN32	tetraspanin 32	-0.828963	1	FALSE	5.99878	3.69865	2373	374	337	347	142	390	528	335	133	418	74	97	325	6.47424	5.71445	6.08982	2.27706	6.84645	8.5907	5.26467	2.32164	6.75205	1.25564	1.63428	4.96361	3.52738	5.60741	0.0178847
ENSBTAG00000048422	0	0	-0.82785	1	FALSE	0.391843	0.205565	156	1	1	5	0	0	2	3	0	0	2	0	0	0.263324	0.257939	1.33481	0	0	0.494992	0.717168	0	0	0.516221	0	0	-3.18346	0.830805	0.36204
ENSBTAG00000050074	0	olfactory receptor 5AN1	-0.827008	1	FALSE	0.0416885	0.013052	939	0	3	0	3	0	0	1	0	0	0	0	1	0	0.128558	0	0.121574	0	0	0.0397154	0	0	0	0	0.0385964	-3.3618	0.655676	0.418091
ENSBTAG00000002430	COL17A1	collagen type XVII alpha 1 chain	-0.826895	1	FALSE	0.203209	0.123721	5536	34	52	15	12	31	23	14	15	8	15	36	17	0.252289	0.377963	0.112841	0.0824838	0.233273	0.160407	0.0943097	0.112237	0.0553925	0.1091	0.259992	0.111292	-0.106529	3.50824	0.0610643
ENSBTAG00000024497	CTRC	chymotrypsin C	-0.82662	1	FALSE	0.0428304	0.0269514	1877	2	0	2	2	3	3	0	0	1	1	2	4	0.0437704	0	0.044375	0.0405461	0.0665818	0.0617091	0	0	0.0204218	0.0214519	0.0426009	0.0772339	-2.82084	1.4489	0.228704
ENSBTAG00000055311	0	0	-0.826566	1	FALSE	0.366009	0.216214	1650	22	12	3	8	23	22	12	7	11	2	18	5	0.547713	0.292644	0.0757199	0.184497	0.580687	0.514791	0.27122	0.175734	0.255544	0.0488064	0.436156	0.109824	-0.876431	2.54901	0.110363
ENSBTAG00000015592	GPR84	G protein-coupled receptor 84	-0.824958	1	FALSE	0.0991036	0.0574985	1485	4	10	3	3	0	2	2	2	3	0	6	0	0.110649	0.270966	0.0841332	0.0768738	0	0.0519991	0.0502259	0.0557885	0.0774376	0	0.161539	0	-2.49957	1.48225	0.223422
ENSBTAG00000006732	NRCAM	neuronal cell adhesion molecule	-0.824793	1	FALSE	2.03138	1.46168	4099	127	121	64	275	224	451	455	122	211	65	28	58	1.27274	1.18782	0.650242	2.55293	2.2765	4.24806	4.13959	1.23289	1.97316	0.638508	0.273107	0.512817	2.63385	3.10254	0.0781704
ENSBTAG00000046587	CST6	cystatin E/M	-0.824312	1	FALSE	323.179	221.952	655	1468	6208	10299	7856	829	5118	2985	6846	1903	7387	1047	1797	92.066	381.375	654.827	456.398	52.7244	301.683	169.952	432.949	111.367	454.106	63.9084	99.4303	7.31344	2.66692	0.102454
ENSBTAG00000011873	KCNE3	potassium voltage-gated channel subfamily E regulatory subunit 3	-0.823072	0.911508	FALSE	83.2412	53.0424	300	449	866	102	981	806	554	295	280	445	414	700	308	61.4808	116.155	14.1596	124.432	111.921	71.2986	36.6712	38.6615	56.8586	55.5661	93.2888	37.2084	4.34855	6.75504	0.00934834
ENSBTAG00000015133	CCR7	C-C motif chemokine receptor 7	-0.822811	1	FALSE	0.626986	0.362259	2259	34	71	14	37	30	26	44	12	33	14	10	15	0.618269	1.26469	0.258098	0.623259	0.553227	0.444375	0.726375	0.220042	0.559957	0.249541	0.176985	0.240651	0.149913	3.5464	0.0596748
ENSBTAG00000050717	0	0	-0.820133	1	FALSE	0.520879	0.289985	153	0	3	0	4	4	1	3	1	2	0	0	1	0	0.78899	0	0.994837	1.0891	0.252349	0.73123	0.270738	0.501067	0	0	0.236876	-2.83138	1.34347	0.246423
ENSBTAG00000003404	PFN4	profilin family member 4	-0.819441	1	FALSE	0.174671	0.112007	725	2	0	3	0	4	10	1	1	1	1	1	8	0.11332	0	0.172328	0	0.229837	0.532543	0.0514383	0.0571352	0.0528712	0.0555383	0.0551461	0.399912	-2.68512	1.2456	0.264394
ENSBTAG00000027936	C3H1orf146	chromosome 3 C1orf146 homolog	-0.819259	1	FALSE	0.438498	0.30423	735	6	13	7	2	8	12	16	1	4	6	5	3	0.335335	0.711702	0.396628	0.103544	0.45342	0.630357	0.811815	0.0563578	0.208608	0.328696	0.271979	0.147927	-1.58272	2.44364	0.118002
ENSBTAG00000047845	0	0	-0.819211	1	FALSE	0.652794	0.294759	216	0	4	9	3	1	4	2	0	3	0	3	2	0	0.745158	1.73525	0.528507	0.192861	0.714988	0.345303	0	0.532384	0	0.555291	0.335574	-2.59341	1.5484	0.213372
ENSBTAG00000047412	TNFSF18	TNF superfamily member 18	-0.818451	1	FALSE	0.59239	0.474209	3459	64	29	44	24	76	67	15	9	51	28	27	131	0.760053	0.337357	0.529755	0.264024	0.915296	0.747854	0.16172	0.107779	0.565167	0.32594	0.31208	1.37256	0.785637	3.13547	0.0766064
ENSBTAG00000022471	TTPA	alpha tocopherol transfer protein	-0.815921	1	FALSE	2.22348	1.09998	2713	139	335	67	107	72	185	70	107	116	62	50	53	2.10465	4.96863	1.02848	1.50078	1.10556	2.63278	0.962216	1.63371	1.63895	0.92018	0.73684	0.708008	2.02325	5.67183	0.0172395
ENSBTAG00000054765	PGLYRP4	peptidoglycan recognition protein 4	-0.815902	1	FALSE	0.112953	0.04929	1695	3	15	0	5	0	6	1	4	4	0	0	4	0.0727053	0.356093	0	0.112249	0	0.13667	0.0220016	0.0977534	0.0904581	0	0	0.0855268	-2.37823	1.1462	0.284345
ENSBTAG00000025837	RFX4	regulatory factor X4	-0.814873	1	FALSE	0.0273048	0.0227218	3400	3	1	2	3	1	4	1	1	7	1	1	1	0.0362457	0.0118349	0.0244976	0.0335757	0.0122524	0.0454228	0.0109685	0.0121832	0.0789181	0.0118427	0.0117591	0.0106594	-2.71038	1.55824	0.211924
ENSBTAG00000011766	C7	complement C7	-0.813617	1	FALSE	0.787485	0.47022	3900	125	111	54	18	71	76	61	46	49	40	29	60	1.31662	1.14525	0.576636	0.175627	0.758389	0.752387	0.583297	0.488579	0.481603	0.412977	0.297294	0.557569	1.34614	5.26524	0.0217554
ENSBTAG00000000265	SYNPR	synaptoporin	-0.813427	1	FALSE	0.0605655	0.0299683	3033	14	0	5	4	4	0	0	5	0	3	0	6	0.189614	0	0.0686547	0.0501847	0.0549397	0	0	0.0682872	0	0.0398272	0	0.0716953	-2.30785	0.816442	0.366222
ENSBTAG00000010979	CDKL3	cyclin dependent kinase like 3	-0.813275	1	FALSE	0.106388	0.0711717	1776	6	3	6	1	5	7	9	2	3	0	2	4	0.138779	0.0679705	0.140696	0.021426	0.11728	0.152176	0.188984	0.0466475	0.0647494	0	0.0450236	0.0816261	-2.13017	2.12748	0.144678
ENSBTAG00000019140	SPINK5	serine peptidase inhibitor, Kazal type 5	-0.813194	1	FALSE	0.0556775	0.0337141	3408	11	5	3	4	5	0	8	1	2	2	3	2	0.132589	0.0590354	0.0366602	0.0446626	0.0611179	0	0.0875417	0.0121546	0.0224951	0.0236299	0.0351945	0.0212688	-2.20905	1.89099	0.169091
ENSBTAG00000032821	SCEL	sciellin	-0.810645	1	FALSE	0.365809	0.1471	3438	41	97	7	6	16	20	18	10	25	8	14	3	0.489883	1.13529	0.084794	0.0664093	0.193871	0.224604	0.19525	0.120486	0.278735	0.0936946	0.162808	0.0316248	-0.417172	2.05063	0.152143
ENSBTAG00000010522	0	scavenger receptor cysteine-rich domain-containing protein SCART1-like	-0.810389	1	FALSE	0.489869	0.305703	3059	48	86	19	35	15	21	64	13	16	20	19	14	0.644579	1.13126	0.25867	0.435383	0.204273	0.265053	0.780234	0.176038	0.200492	0.263258	0.248329	0.165867	0.147467	3.08785	0.078879
ENSBTAG00000039357	0	0	-0.807753	1	FALSE	0.396216	0.233624	1617	7	27	23	3	28	6	1	10	10	17	6	14	0.177829	0.671886	0.592367	0.0705984	0.721351	0.143263	0.0230629	0.256172	0.237054	0.423321	0.148352	0.313784	-0.756324	1.77092	0.183268
ENSBTAG00000004714	0	mast cell expressed membrane protein 1	-0.80743	1	FALSE	0.424213	0.255257	2507	17	25	34	36	25	22	26	16	18	10	17	12	0.278554	0.401262	0.564803	0.546426	0.415417	0.338814	0.386762	0.264367	0.275217	0.160611	0.271111	0.173476	-0.0844494	4.37272	0.0365187
ENSBTAG00000032947	GRXCR1	glutaredoxin and cysteine rich domain containing 1	-0.807357	1	FALSE	0.161259	0.0657726	873	0	2	11	5	0	3	0	0	3	3	0	3	0	0.0921844	0.524748	0.217941	0	0.132678	0	0	0.131724	0.138369	0	0.124543	-2.67929	1.03842	0.308188
ENSBTAG00000012398	APOC3	apolipoprotein C3	-0.807241	1	FALSE	0.0761752	0.0853928	520	2	1	0	1	0	2	5	0	0	0	2	0	0.157994	0.0773818	0	0.0731779	0	0.148497	0.358584	0	0	0	0.153773	0	-3.18462	0.802784	0.370262
ENSBTAG00000040051	0	0	-0.806782	1	FALSE	0.560922	0.334858	348	8	0	7	3	4	7	3	5	3	1	2	4	0.944334	0	0.837706	0.328039	0.478827	0.776625	0.321489	0.595158	0.330445	0.115705	0.229775	0.416575	-2.0771	2.16211	0.14145
ENSBTAG00000015749	STEAP1	STEAP family member 1	-0.805285	0.945843	FALSE	35.1917	21.941	1449	788	1961	786	2725	858	583	482	1909	474	738	613	588	22.3395	54.4567	22.5906	71.5618	24.6671	15.5343	12.4052	54.5731	12.5391	20.5078	16.9139	14.7069	5.03474	6.66357	0.00984038
ENSBTAG00000048954	0	0	-0.804927	1	FALSE	0.227181	0.125896	354	4	2	1	0	1	4	1	1	0	0	2	3	0.464164	0.227336	0.117644	0	0.117678	0.436264	0.105347	0.117014	0	0	0.225881	0.307136	-2.83098	1.37661	0.240679
ENSBTAG00000048087	0	signal-regulatory protein beta-1-like	-0.804674	1	FALSE	0.0791625	0.044562	1437	4	1	1	1	4	6	0	0	3	2	2	3	0.114345	0.0280017	0.0289812	0.0264805	0.115958	0.161208	0	0	0.0800243	0.0560407	0.055645	0.0756618	-2.58549	1.68	0.194925
ENSBTAG00000048428	0	0	-0.801942	1	FALSE	0.0494876	0.0496652	534	0	1	0	1	1	1	0	0	1	3	0	0	0	0.075353	0	0.0712594	0.0780112	0.0723021	0	0	0.0717821	0.226209	0	0	-3.33509	0.650706	0.41986
ENSBTAG00000002924	DUPD1	dual specificity phosphatase and pro isomerase domain containing 1	-0.801409	1	FALSE	0.0228025	0.0111546	1199	2	1	1	0	0	0	0	0	0	1	1	0	0.0685213	0.0335601	0.0347339	0	0	0	0	0	0	0.0335824	0.0333452	0	-3.35481	0.661319	0.416095
ENSBTAG00000050471	0	0	-0.800891	1	FALSE	0.0911198	0	368	0	5	0	0	0	0	0	0	0	0	0	0	0	0.546719	0	0	0	0	0	0	0	0	0	0	-3.63901	0.741036	0.389329
ENSBTAG00000006561	RASGEF1B	RasGEF domain family member 1B	-0.800061	0.303847	FALSE	12.758	7.81061	2925	1112	759	488	795	1154	1270	966	486	602	377	380	758	15.6169	10.4414	6.94811	10.3425	16.4353	16.7637	12.3162	6.88259	7.88911	5.18975	5.1941	9.39194	4.8919	13.3773	0.000254691
ENSBTAG00000017097	PTCRA	pre T cell antigen receptor alpha	-0.800036	1	FALSE	0.37543	0.228763	1292	12	12	15	7	13	13	15	6	6	7	5	7	0.381534	0.373732	0.483506	0.206167	0.419159	0.388484	0.432965	0.192367	0.178011	0.218156	0.154725	0.196358	-1.09601	3.75571	0.0526276
ENSBTAG00000000067	SDF2L1	stromal cell derived factor 2 like 1	-0.798321	1	FALSE	12.6138	8.35853	1796	251	957	817	813	210	347	263	735	245	478	314	238	5.74093	21.4411	18.9447	17.2253	4.87092	7.4596	5.46102	16.9521	5.22898	10.7165	6.98998	4.80267	4.19795	4.25444	0.0391478
ENSBTAG00000015197	KLHDC8A	kelch domain containing 8A	-0.796576	1	FALSE	0.411911	0.2618	2740	27	14	25	49	23	32	17	12	24	14	35	8	0.404788	0.205598	0.379981	0.680501	0.349684	0.450912	0.231378	0.181415	0.335752	0.205735	0.510705	0.105816	-0.026819	3.40046	0.0651782
ENSBTAG00000024548	0	0	-0.795974	1	FALSE	0.559928	0.309909	225	1	2	2	3	4	7	2	0	1	2	2	4	0.182571	0.357676	0.370186	0.507367	0.740587	1.20118	0.331491	0	0.170363	0.357914	0.355386	0.644302	-2.52152	1.83	0.176127
ENSBTAG00000034609	0	0	-0.795023	1	FALSE	4.43113	2.35857	844	106	77	164	55	64	88	85	40	48	41	49	46	5.15915	3.67105	8.09234	2.47973	3.1589	4.02562	3.75579	1.96317	2.18	1.95601	2.32117	1.97527	1.43097	5.97817	0.014484
ENSBTAG00000019203	S100A4	S100 calcium binding protein A4	-0.794974	1	FALSE	155.103	76.5221	627	891	5148	3331	2780	1099	1281	982	1544	1685	962	1241	948	58.3747	330.379	221.248	168.718	73.0178	78.8813	58.4075	102.005	103.012	61.7786	79.1329	54.7965	5.9695	6.04913	0.0139131
ENSBTAG00000039981	0	0	-0.794827	1	FALSE	0.0226738	0.0165122	1194	1	0	1	1	1	0	0	0	1	0	2	0	0.0344041	0	0.0348794	0.0318698	0.0348894	0	0	0	0.0321035	0	0.0669697	0	-3.33334	0.649747	0.420203
ENSBTAG00000053497	GNLY	antimicrobial peptide NK-lysin-like	-0.794049	1	FALSE	2.48706	1.4809	988	32	43	92	2	48	150	38	28	24	80	18	37	1.33048	1.75127	3.87796	0.0770294	2.02387	5.86174	1.43434	1.17393	0.931133	3.26035	0.728397	1.35724	0.892118	2.00168	0.157125
ENSBTAG00000016125	KCNA7	potassium voltage-gated channel subfamily A member 7	-0.793859	1	FALSE	0.0362591	0.0184623	1449	0	0	0	5	3	0	0	3	0	0	0	1	0	0	0	0.131306	0.0862484	0	0	0.0857619	0	0	0	0.0250117	-3.35037	0.564987	0.452258
ENSBTAG00000001006	HMX3	H6 family homeobox 3	-0.791539	1	FALSE	0.0119165	0	1080	0	0	0	0	0	2	0	0	0	0	0	0	0	0	0	0	0	0.0714988	0	0	0	0	0	0	-3.63918	0.735349	0.391155
ENSBTAG00000003621	0	putative DBH-like monooxygenase protein 2	-0.791539	1	FALSE	0.00693042	0	1857	0	0	0	0	0	2	0	0	0	0	0	0	0	0	0	0	0	0.0415825	0	0	0	0	0	0	-3.63918	0.735349	0.391155
ENSBTAG00000004293	CLEC12B	C-type lectin domain family 12 member B	-0.791539	1	FALSE	0.0128441	0	1002	0	0	0	0	0	2	0	0	0	0	0	0	0	0	0	0	0	0.0770646	0	0	0	0	0	0	-3.63918	0.735349	0.391155
ENSBTAG00000037576	43535	membrane associated ring-CH-type finger 11	-0.791539	1	FALSE	0.00702883	0	1831	0	0	0	0	0	2	0	0	0	0	0	0	0	0	0	0	0	0.042173	0	0	0	0	0	0	-3.63918	0.735349	0.391155
ENSBTAG00000037794	MYH4	myosin heavy chain 4	-0.791539	1	FALSE	0.00219434	0	5865	0	0	0	0	0	2	0	0	0	0	0	0	0	0	0	0	0	0.013166	0	0	0	0	0	0	-3.63918	0.735349	0.391155
ENSBTAG00000045919	0	0	-0.791539	1	FALSE	0.0317772	0	405	0	0	0	0	0	2	0	0	0	0	0	0	0	0	0	0	0	0.190663	0	0	0	0	0	0	-3.63918	0.735349	0.391155
ENSBTAG00000050117	0	0	-0.791539	1	FALSE	0.057972	0	222	0	0	0	0	0	2	0	0	0	0	0	0	0	0	0	0	0	0.347832	0	0	0	0	0	0	-3.63918	0.735349	0.391155
ENSBTAG00000051033	0	0	-0.791539	1	FALSE	0.0476659	0	270	0	0	0	0	0	2	0	0	0	0	0	0	0	0	0	0	0	0.285995	0	0	0	0	0	0	-3.63918	0.735349	0.391155
ENSBTAG00000051110	0	0	-0.791539	1	FALSE	0.0397215	0	324	0	0	0	0	0	2	0	0	0	0	0	0	0	0	0	0	0	0.238329	0	0	0	0	0	0	-3.63918	0.735349	0.391155
ENSBTAG00000053855	0	protein FAM209A	-0.791539	1	FALSE	0.023571	0	546	0	0	0	0	0	2	0	0	0	0	0	0	0	0	0	0	0	0.141426	0	0	0	0	0	0	-3.63918	0.735349	0.391155
ENSBTAG00000051438	0	0	-0.789621	1	FALSE	0.0869468	0.0528522	1008	3	3	0	1	4	2	2	3	0	3	0	0	0.122257	0.119757	0	0.0377505	0.165309	0.0766058	0.0739935	0.123283	0	0.119837	0	0	-2.76959	1.34479	0.246191
ENSBTAG00000001273	NLRP3	NLR family pyrin domain containing 3	-0.788091	1	FALSE	1.34843	0.866402	3679	222	98	34	89	180	114	186	63	63	36	55	97	2.47878	1.07186	0.384877	0.920542	2.03817	1.19638	1.88542	0.709336	0.656399	0.394007	0.597703	0.955551	1.93508	4.41201	0.0356868
ENSBTAG00000002908	GNG4	G protein subunit gamma 4	-0.787321	1	FALSE	0.260816	0.171491	4139	32	22	35	16	16	40	11	34	22	9	20	12	0.317592	0.213879	0.352164	0.147098	0.161036	0.373127	0.0991109	0.340271	0.203744	0.0875544	0.193191	0.105075	-0.0590457	3.23509	0.0720761
ENSBTAG00000033352	DMRT1	doublesex and mab-3 related transcription factor 1	-0.78673	1	FALSE	0.0273473	0.0153679	2175	0	0	1	5	3	0	0	1	1	3	0	0	0	0	0.0191476	0.087477	0.0574593	0	0	0.0190451	0.0176237	0.0555383	0	0	-3.15855	0.77686	0.378103
ENSBTAG00000051189	0	0	-0.786389	1	FALSE	0.391689	0.271878	222	1	2	4	2	1	3	0	4	0	1	3	1	0.185038	0.362509	0.750377	0.342815	0.187649	0.521748	0	0.74636	0	0.181375	0.540283	0.163252	-2.77022	1.31939	0.250702
ENSBTAG00000017167	LRAT	lecithin retinol acyltransferase	-0.78576	1	FALSE	8.53385	5.029	3563	814	994	244	232	663	1616	972	132	606	201	234	693	9.38476	11.2257	2.85198	2.47774	7.75168	17.5113	10.1736	1.53462	6.5195	2.27149	2.62575	7.04903	4.43735	3.71388	0.0539618
ENSBTAG00000002824	DPEP3	dipeptidase 3	-0.784819	1	FALSE	0.302124	0.181237	1416	18	8	10	13	5	10	13	4	3	3	10	7	0.522184	0.227336	0.29411	0.349352	0.147097	0.272665	0.342377	0.117014	0.0812111	0.0853078	0.282351	0.179162	-1.24643	2.80675	0.0938685
ENSBTAG00000018570	SDR16C5	short chain dehydrogenase/reductase family 16C member 5	-0.782874	1	FALSE	4.16371	2.62085	1265	85	129	147	124	49	260	60	19	170	39	90	143	2.76022	4.10337	4.83949	3.73005	1.61363	7.93552	1.76883	0.622163	5.15129	1.24138	2.84449	4.09692	2.09308	3.41058	0.0647795
ENSBTAG00000007946	PIPOX	pipecolic acid and sarcosine oxidase	-0.782746	1	FALSE	0.450535	0.289574	2718	7	27	43	10	44	51	17	0	45	6	15	42	0.105795	0.39972	0.658858	0.140002	0.674375	0.724458	0.233251	0	0.63463	0.0888858	0.220645	0.560031	0.106335	1.4808	0.223649
ENSBTAG00000049828	0	0	-0.781568	1	FALSE	0.0381958	0.0206171	2469	1	5	0	1	5	2	2	1	2	1	0	2	0.0166377	0.0814875	0	0.0154121	0.0843621	0.0312753	0.0302088	0.0167772	0.0310503	0.0163083	0	0.0293576	-2.75539	1.39337	0.237838
ENSBTAG00000054633	KLRC1	killer cell lectin-like receptor subfamily C, member 1	-0.781347	1	FALSE	0.157897	0.090536	711	1	6	0	2	2	6	3	2	3	1	0	1	0.0577757	0.339565	0	0.107039	0.117181	0.325817	0.157353	0.11652	0.161737	0.0566319	0	0.0509733	-2.59312	1.51285	0.218704
ENSBTAG00000017044	MAG	myelin associated glycoprotein	-0.781204	1	FALSE	0.0188678	0.0209761	2387	0	1	0	3	0	3	6	0	2	0	0	0	0	0.0168574	0	0.0478247	0	0.0485245	0.0937396	0	0.032117	0	0	0	-3.1387	0.78198	0.376536
ENSBTAG00000009223	SFN	stratifin	-0.780274	1	FALSE	2.16289	1.10023	1344	26	182	91	87	19	30	46	47	32	35	39	28	0.794674	5.44897	2.81978	2.46322	0.588915	0.861816	1.27639	1.44857	0.912658	1.04857	1.16016	0.755042	1.01943	2.83653	0.092143
ENSBTAG00000000145	0	olfactory receptor 13D1	-0.780052	1	FALSE	0.00674517	0	954	0	0	0	0	0	1	0	0	0	0	0	0	0	0	0	0	0	0.040471	0	0	0	0	0	0	-3.63892	0.732953	0.391928
ENSBTAG00000004119	NEUROD2	neuronal differentiation 2	-0.780052	1	FALSE	0.0021507	0	2992	0	0	0	0	0	1	0	0	0	0	0	0	0	0	0	0	0	0.0129042	0	0	0	0	0	0	-3.63892	0.732953	0.391928
ENSBTAG00000009440	0	0	-0.780052	1	FALSE	0.00691924	0	930	0	0	0	0	0	1	0	0	0	0	0	0	0	0	0	0	0	0.0415154	0	0	0	0	0	0	-3.63892	0.732953	0.391928
ENSBTAG00000011496	0	olfactory receptor 1I1-like	-0.780052	1	FALSE	0.00644133	0	999	0	0	0	0	0	1	0	0	0	0	0	0	0	0	0	0	0	0.038648	0	0	0	0	0	0	-3.63892	0.732953	0.391928
ENSBTAG00000015194	CBLN1	cerebellin 1 precursor	-0.780052	1	FALSE	0.00525297	0	1225	0	0	0	0	0	1	0	0	0	0	0	0	0	0	0	0	0	0.0315178	0	0	0	0	0	0	-3.63892	0.732953	0.391928
ENSBTAG00000015260	0	0	-0.780052	1	FALSE	0.0123274	0	522	0	0	0	0	0	1	0	0	0	0	0	0	0	0	0	0	0	0.0739643	0	0	0	0	0	0	-3.63892	0.732953	0.391928
ENSBTAG00000018507	0	0	-0.780052	1	FALSE	0.00532249	0	1209	0	0	0	0	0	1	0	0	0	0	0	0	0	0	0	0	0	0.0319349	0	0	0	0	0	0	-3.63892	0.732953	0.391928
ENSBTAG00000019144	OR6A2	olfactory receptor, family 6, subfamily A, member 2	-0.780052	1	FALSE	0.00670301	0	960	0	0	0	0	0	1	0	0	0	0	0	0	0	0	0	0	0	0.0402181	0	0	0	0	0	0	-3.63892	0.732953	0.391928
ENSBTAG00000019273	DMRTC2	DMRT like family C2	-0.780052	1	FALSE	0.00398939	0	1613	0	0	0	0	0	1	0	0	0	0	0	0	0	0	0	0	0	0.0239364	0	0	0	0	0	0	-3.63892	0.732953	0.391928
ENSBTAG00000020532	0	0	-0.780052	1	FALSE	0.0141116	0	456	0	0	0	0	0	1	0	0	0	0	0	0	0	0	0	0	0	0.0846696	0	0	0	0	0	0	-3.63892	0.732953	0.391928
ENSBTAG00000024611	0	0	-0.780052	1	FALSE	0.00581291	0	1107	0	0	0	0	0	1	0	0	0	0	0	0	0	0	0	0	0	0.0348775	0	0	0	0	0	0	-3.63892	0.732953	0.391928
ENSBTAG00000034196	HHLA1	HERV-H LTR-associating 1	-0.780052	1	FALSE	0.00415691	0	1548	0	0	0	0	0	1	0	0	0	0	0	0	0	0	0	0	0	0.0249414	0	0	0	0	0	0	-3.63892	0.732953	0.391928
ENSBTAG00000035986	0	0	-0.780052	1	FALSE	0.00696417	0	924	0	0	0	0	0	1	0	0	0	0	0	0	0	0	0	0	0	0.041785	0	0	0	0	0	0	-3.63892	0.732953	0.391928
ENSBTAG00000037662	0	keratin-associated protein 10-12	-0.780052	1	FALSE	0.00988462	0	651	0	0	0	0	0	1	0	0	0	0	0	0	0	0	0	0	0	0.0593077	0	0	0	0	0	0	-3.63892	0.732953	0.391928
ENSBTAG00000037770	0	olfactory receptor 2A5	-0.780052	1	FALSE	0.00683109	0	942	0	0	0	0	0	1	0	0	0	0	0	0	0	0	0	0	0	0.0409866	0	0	0	0	0	0	-3.63892	0.732953	0.391928
ENSBTAG00000039437	0	0	-0.780052	1	FALSE	0.0186519	0	345	0	0	0	0	0	1	0	0	0	0	0	0	0	0	0	0	0	0.111911	0	0	0	0	0	0	-3.63892	0.732953	0.391928
ENSBTAG00000044210	SPO11	SPO11, initiator of meiotic double stranded breaks	-0.780052	1	FALSE	0.00541657	0	1188	0	0	0	0	0	1	0	0	0	0	0	0	0	0	0	0	0	0.0324994	0	0	0	0	0	0	-3.63892	0.732953	0.391928
ENSBTAG00000047159	0	0	-0.780052	1	FALSE	0.00678786	0	948	0	0	0	0	0	1	0	0	0	0	0	0	0	0	0	0	0	0.0407272	0	0	0	0	0	0	-3.63892	0.732953	0.391928
ENSBTAG00000048742	0	olfactory receptor, family 52, subfamily H, member 1	-0.780052	1	FALSE	0.00659989	0	975	0	0	0	0	0	1	0	0	0	0	0	0	0	0	0	0	0	0.0395993	0	0	0	0	0	0	-3.63892	0.732953	0.391928
ENSBTAG00000048922	0	0	-0.780052	1	FALSE	0.00657964	0	978	0	0	0	0	0	1	0	0	0	0	0	0	0	0	0	0	0	0.0394779	0	0	0	0	0	0	-3.63892	0.732953	0.391928
ENSBTAG00000049771	0	0	-0.780052	1	FALSE	0.0363553	0	177	0	0	0	0	0	1	0	0	0	0	0	0	0	0	0	0	0	0.218132	0	0	0	0	0	0	-3.63892	0.732953	0.391928
ENSBTAG00000051041	0	0	-0.780052	1	FALSE	0.00676645	0	951	0	0	0	0	0	1	0	0	0	0	0	0	0	0	0	0	0	0.0405987	0	0	0	0	0	0	-3.63892	0.732953	0.391928
ENSBTAG00000052099	0	0	-0.780052	1	FALSE	0.00623536	0	1032	0	0	0	0	0	1	0	0	0	0	0	0	0	0	0	0	0	0.0374122	0	0	0	0	0	0	-3.63892	0.732953	0.391928
ENSBTAG00000053054	0	0	-0.780052	1	FALSE	0.0127676	0	504	0	0	0	0	0	1	0	0	0	0	0	0	0	0	0	0	0	0.0766058	0	0	0	0	0	0	-3.63892	0.732953	0.391928
ENSBTAG00000053218	TESMIN	testis expressed metallothionein like protein	-0.780052	1	FALSE	0.00391179	0	1645	0	0	0	0	0	1	0	0	0	0	0	0	0	0	0	0	0	0.0234707	0	0	0	0	0	0	-3.63892	0.732953	0.391928
ENSBTAG00000053279	0	olfactory receptor 4F3/4F16/4F29	-0.780052	1	FALSE	0.00685292	0	939	0	0	0	0	0	1	0	0	0	0	0	0	0	0	0	0	0	0.0411175	0	0	0	0	0	0	-3.63892	0.732953	0.391928
ENSBTAG00000053321	0	0	-0.780052	1	FALSE	0.00879083	0	732	0	0	0	0	0	1	0	0	0	0	0	0	0	0	0	0	0	0.052745	0	0	0	0	0	0	-3.63892	0.732953	0.391928
ENSBTAG00000053654	ORF1	0	-0.780052	1	FALSE	0.00324667	0	1982	0	0	0	0	0	1	0	0	0	0	0	0	0	0	0	0	0	0.01948	0	0	0	0	0	0	-3.63892	0.732953	0.391928
ENSBTAG00000054283	0	0	-0.780052	1	FALSE	0.026812	0	240	0	0	0	0	0	1	0	0	0	0	0	0	0	0	0	0	0	0.160872	0	0	0	0	0	0	-3.63892	0.732953	0.391928
ENSBTAG00000054946	0	0	-0.780052	1	FALSE	0.0249414	0	258	0	0	0	0	0	1	0	0	0	0	0	0	0	0	0	0	0	0.149649	0	0	0	0	0	0	-3.63892	0.732953	0.391928
ENSBTAG00000009014	UPK1B	uroplakin 1B	-0.778986	0.572823	FALSE	80.1431	45.7269	2094	4422	8591	1782	3578	3138	3587	2193	1871	3993	1358	3636	1714	86.7475	165.086	35.4408	65.02	62.4273	66.1374	39.0559	37.0117	73.0937	26.1128	69.4225	29.6651	6.8506	9.61712	0.00192772
ENSBTAG00000021425	LMAN1L	lectin, mannose binding 1 like	-0.778916	1	FALSE	0.29349	0.178759	1515	6	1	14	17	23	5	2	12	11	11	2	3	0.162687	0.0265601	0.384847	0.426992	0.632432	0.127424	0.0492313	0.328103	0.278315	0.292355	0.0527801	0.0717663	-1.17549	1.443	0.229654
ENSBTAG00000022962	DGKK	diacylglycerol kinase kappa	-0.778231	1	FALSE	0.0544412	0.0247235	5061	1	15	0	19	5	2	5	6	3	3	2	0	0.00811668	0.119261	0	0.142857	0.0411559	0.0152576	0.0368433	0.0491085	0.0227218	0.023868	0.0157996	0	-2.03325	1.08845	0.296815
ENSBTAG00000000886	0	glycerophosphodiester phosphodiesterase domain containing 4	-0.778206	1	FALSE	0.0135897	0.00624658	1962	0	0	0	1	2	1	1	0	0	0	0	1	0	0	0	0.0193948	0.0424648	0.0196786	0.0190075	0	0	0	0	0.018472	-3.36218	0.617934	0.431816
ENSBTAG00000001191	CCL17	C-C motif chemokine ligand 17	-0.778151	1	FALSE	2.84989	1.46787	624	18	176	20	24	7	21	7	79	12	19	13	6	1.18496	11.3493	1.33481	1.46356	0.467317	1.29935	0.418348	5.24426	0.737147	1.22603	0.832936	0.348481	-0.346603	1.90693	0.167305
ENSBTAG00000007732	ARPP21	cAMP regulated phosphoprotein 21	-0.77779	1	FALSE	0.101463	0.0638743	5635	19	10	11	16	20	9	19	9	10	5	6	7	0.138508	0.0714082	0.0812964	0.108046	0.147854	0.0616653	0.125743	0.0661592	0.0680242	0.0357278	0.0425706	0.0450211	-0.893012	3.33935	0.0676412
ENSBTAG00000018303	PAPPA2	pappalysin 2	-0.776535	1	FALSE	0.0418643	0.0349829	5376	4	13	2	10	2	3	1	14	1	2	8	2	0.0305644	0.0973029	0.0154933	0.0707822	0.0154978	0.0215454	0.00693689	0.107872	0.00713014	0.0149796	0.0594954	0.0134829	-1.98169	1.36445	0.242768
ENSBTAG00000007502	CKMT1A	creatine kinase, mitochondrial 1A	-0.775258	0.624809	FALSE	33.0607	19.5384	2082	1187	2683	2391	1814	630	1591	1113	1227	1108	1227	754	820	23.4199	51.854	47.8268	33.1543	12.6054	29.5041	19.936	24.4121	20.3994	23.7298	14.4792	14.274	5.73232	9.17026	0.0024598
ENSBTAG00000020774	0	0	-0.775115	1	FALSE	0.217393	0.183913	672	6	4	1	6	2	3	1	0	2	10	2	4	0.366772	0.239515	0.0619731	0.339755	0.123982	0.172363	0.0554952	0	0.114082	0.599186	0.118991	0.215726	-2.3507	1.72132	0.189523
ENSBTAG00000024490	0	0	-0.774882	1	FALSE	0.356485	0.173994	831	4	7	5	21	5	3	7	0	2	0	6	8	0.19773	0.338953	0.250577	0.961616	0.25065	0.139384	0.314139	0	0.0922542	0	0.288671	0.3489	-1.89234	1.56499	0.210935
ENSBTAG00000027204	0	T-cell receptor beta-1 chain C region	-0.774483	0.842878	FALSE	7.39319	5.02889	1396	364	195	257	187	277	253	377	208	159	104	115	126	10.711	5.62071	7.66691	5.09729	8.26595	6.99725	10.0712	6.17191	4.36585	2.99971	3.29356	3.27113	3.09	7.21456	0.00723144
ENSBTAG00000015008	CPA3	carboxypeptidase A3	-0.773865	1	FALSE	2.05726	1.1993	1658	170	134	25	97	63	19	103	60	55	21	40	29	4.21191	3.25209	0.627955	2.22623	1.5829	0.442447	2.31674	1.49902	1.27156	0.509994	0.964558	0.633907	1.39546	2.75929	0.0966911
ENSBTAG00000038532	FOLR3	folate receptor 3	-0.773597	1	FALSE	50.4023	32.8653	1962	993	1448	2211	6374	280	3833	1171	3657	696	2506	835	849	20.7905	29.6969	46.9313	123.622	5.94508	75.4279	22.2578	77.2089	13.5978	51.4296	17.0153	15.6827	6.11484	2.57942	0.108261
ENSBTAG00000052070	0	0	-0.773462	1	FALSE	0.250213	0.172458	189	0	3	0	1	3	0	1	0	1	0	3	0	0	0.638707	0	0.201336	0.661238	0	0.197316	0	0.202813	0	0.634618	0	-3.16096	0.788068	0.374685
ENSBTAG00000046277	RGS4	regulator of G protein signaling 4	-0.773183	0.844345	FALSE	4.49882	2.78474	3273	326	109	206	457	585	524	196	214	288	268	158	286	4.09154	1.34005	2.62116	5.31317	7.44575	6.18127	2.23323	2.70838	3.3729	3.297	1.93003	3.16688	3.5918	7.18077	0.00736892
ENSBTAG00000014069	PDK4	pyruvate dehydrogenase kinase 4	-0.772438	1	FALSE	67.2765	45.4018	3779	9876	3512	2490	2781	9951	9178	10517	4278	2278	2523	4078	2982	107.354	37.3955	27.4407	28.0032	109.695	93.7699	103.786	46.8927	23.1065	26.8826	43.1443	28.5985	7.60169	5.22449	0.022271
ENSBTAG00000015210	LOXHD1	lipoxygenase homology domains 1	-0.772433	1	FALSE	0.00378288	0.00284021	6914	0	0	0	1	1	2	1	0	0	2	0	0	0	0	0	0.00550369	0.00602517	0.0111685	0.0053938	0	0	0.0116475	0	0	-3.34167	0.604516	0.43686
ENSBTAG00000003923	GPBAR1	G protein-coupled bile acid receptor 1	-0.771291	1	FALSE	2.58634	1.56974	1365	140	79	90	64	53	100	85	33	44	36	68	68	4.21318	2.32882	2.74589	1.78415	1.61749	2.82852	2.32226	1.00143	1.2356	1.06194	1.99172	1.80546	1.54303	5.73906	0.0165917
ENSBTAG00000047520	MPV17L	MPV17 mitochondrial inner membrane protein like	-0.770952	1	FALSE	0.17745	0.118782	1455	8	9	8	2	8	3	5	2	11	4	1	4	0.225861	0.248898	0.228981	0.0523059	0.229047	0.0796069	0.128154	0.0569388	0.289792	0.110695	0.0274783	0.0996344	-1.80619	2.15108	0.14247
ENSBTAG00000045880	0	sialic acid binding Ig like lectin 5	-0.770872	1	FALSE	1.16373	0.710872	2615	88	130	73	38	71	51	67	13	85	40	35	51	1.38237	2.00038	1.16258	0.552962	1.13106	0.752993	0.955493	0.205927	1.24596	0.615912	0.535118	0.706823	1.33145	4.07737	0.0434612
ENSBTAG00000046812	TEX38	testis expressed 38	-0.77031	1	FALSE	0.288833	0.171202	831	6	10	3	4	4	9	4	4	4	2	4	4	0.296596	0.484218	0.150346	0.183165	0.20052	0.418152	0.179508	0.199389	0.184508	0.096908	0.192447	0.17445	-1.89938	2.84563	0.0916225
ENSBTAG00000044157	0	0	-0.769745	1	FALSE	0.202663	0.0747467	2385	0	44	0	15	6	8	1	6	4	7	6	3	0	0.742346	0	0.239324	0.1048	0.129507	0.0156364	0.104209	0.0642879	0.118179	0.100581	0.0455874	-1.66701	1.08291	0.298048
ENSBTAG00000051132	0	serpin B3-like	-0.769387	1	FALSE	0.0228693	0	1173	0	4	0	0	0	0	0	0	0	0	0	0	0	0.137216	0	0	0	0	0	0	0	0	0	0	-3.64042	0.704626	0.401233
ENSBTAG00000049655	0	0	-0.768624	1	FALSE	0.415851	0.263152	273	1	2	3	4	4	3	0	4	2	0	2	3	0.150471	0.294788	0.457648	0.557546	0.610374	0.424279	0	0.60693	0.280818	0	0.292901	0.398264	-2.55809	1.62745	0.202057
ENSBTAG00000048847	0	0	-0.768579	1	FALSE	0.31497	0.179704	360	3	1	1	6	5	1	3	2	2	2	0	1	0.342321	0.111774	0.115683	0.634209	0.578583	0.107248	0.310773	0.230128	0.212954	0.223696	0	0.100672	-2.59588	1.52661	0.216621
ENSBTAG00000051330	WC-7	WC1 isolate CH149	-0.767363	1	FALSE	0.32631	0.218551	5509	62	59	15	21	51	60	73	35	16	20	20	23	0.46231	0.430944	0.113394	0.145054	0.385652	0.420505	0.494168	0.26317	0.111328	0.14618	0.145148	0.15131	0.584424	3.20201	0.073548
ENSBTAG00000020558	APOC2	apolipoprotein C2	-0.765518	1	FALSE	0.0891999	0.0532021	1583	5	8	3	2	1	2	0	1	3	1	5	3	0.129749	0.203353	0.0789247	0.0480765	0.0263159	0.04878	0	0.0261674	0.0726436	0.0254361	0.126282	0.0686835	-2.44336	1.56634	0.21074
ENSBTAG00000015707	TREML2	triggering receptor expressed on myeloid cells like 2	-0.765391	1	FALSE	0.433066	0.234568	1452	21	37	7	20	7	2	9	7	7	9	7	14	0.594111	1.02536	0.200772	0.524139	0.200831	0.0531809	0.231153	0.199698	0.184794	0.249578	0.192746	0.349441	-0.928155	2.17367	0.140391
ENSBTAG00000050603	WC1.3	WC1.3 molecule	-0.764495	1	FALSE	0.0685141	0.0621788	5809	27	11	2	9	8	2	34	3	1	2	1	17	0.190931	0.0761962	0.0143384	0.0589555	0.0573703	0.0132929	0.218274	0.0213925	0.00659866	0.0138631	0.00688258	0.106062	-1.52368	1.08929	0.296629
ENSBTAG00000015364	WNT1	Wnt family member 1	-0.764385	1	FALSE	0.016964	0	1186	0	3	0	0	0	0	0	0	0	0	0	0	0	0.101784	0	0	0	0	0	0	0	0	0	0	-3.64054	0.700385	0.402654
ENSBTAG00000016242	DUOXA1	dual oxidase maturation factor 1	-0.764385	1	FALSE	0.0106282	0	1893	0	3	0	0	0	0	0	0	0	0	0	0	0	0.0637694	0	0	0	0	0	0	0	0	0	0	-3.64054	0.700385	0.402654
ENSBTAG00000035709	0	0	-0.764385	1	FALSE	0.0192713	0	1044	0	3	0	0	0	0	0	0	0	0	0	0	0	0.115628	0	0	0	0	0	0	0	0	0	0	-3.64054	0.700385	0.402654
ENSBTAG00000049537	EVX2	even-skipped homeobox 2	-0.764385	1	FALSE	0.0130391	0	1543	0	3	0	0	0	0	0	0	0	0	0	0	0	0.0782343	0	0	0	0	0	0	0	0	0	0	-3.64054	0.700385	0.402654
ENSBTAG00000052012	0	serpin B4-like	-0.764385	1	FALSE	0.0166412	0	1209	0	3	0	0	0	0	0	0	0	0	0	0	0	0.0998474	0	0	0	0	0	0	0	0	0	0	-3.64054	0.700385	0.402654
ENSBTAG00000051483	0	0	-0.764123	1	FALSE	0.909037	0.448953	519	35	4	19	4	6	1	15	12	2	0	3	4	2.77023	0.310123	1.52461	0.293276	0.481595	0.0743918	1.07783	0.957757	0.147713	0	0.231104	0.279322	-1.3976	0.969453	0.324817
ENSBTAG00000004602	PITX1	paired like homeodomain 1	-0.764115	1	FALSE	0.144698	0.0995743	2334	4	8	14	11	12	1	9	3	4	1	14	5	0.0704002	0.137921	0.249804	0.179339	0.21418	0.0165421	0.143802	0.0532429	0.0656926	0.0172516	0.239817	0.0776392	-1.48783	1.63148	0.201498
ENSBTAG00000039329	RAET1G	retinoic acid early transcript 1G	-0.763898	1	FALSE	0.246526	0.148478	1293	10	6	7	10	3	12	6	4	3	5	3	9	0.317699	0.186722	0.225461	0.294296	0.0966543	0.358323	0.173052	0.128145	0.0889365	0.155705	0.0927632	0.252264	-1.57848	2.92411	0.0872651
ENSBTAG00000038576	GBP6	guanylate binding protein family, member 6	-0.763767	1	FALSE	0.0213438	0.0133801	1884	1	1	2	1	0	1	2	0	2	0	0	0	0.0218039	0.021358	0.0442101	0.0201977	0	0.0204933	0.0395889	0	0.0406918	0	0	0	-3.18248	0.785972	0.375321
ENSBTAG00000001836	0	0	-0.763038	1	FALSE	1.39283	0.819924	1055	62	48	1	46	50	12	41	24	1	16	17	36	2.41409	1.83076	0.0394748	1.65916	1.97431	0.439158	1.44929	0.942324	0.0363333	0.610658	0.644242	1.23669	0.295615	1.45576	0.227606
ENSBTAG00000052869	0	0	-0.762477	1	FALSE	1.02414	0.727346	1666	76	15	28	47	65	22	40	0	5	29	77	37	1.87393	0.362292	0.699932	1.07351	1.62531	0.509847	0.895384	0	0.115041	0.700896	1.84786	0.804894	0.54804	1.44528	0.229288
ENSBTAG00000038843	NKG2C	NKG2C protein	-0.761617	1	FALSE	0.376114	0.247956	594	11	2	7	1	5	7	10	1	7	4	1	0	0.760713	0.135483	0.490777	0.0640615	0.350656	0.454992	0.627824	0.0697357	0.45172	0.271147	0.067308	0	-1.95435	1.33877	0.247251
ENSBTAG00000005800	GRIA1	glutamate ionotropic receptor AMPA type subunit 1	-0.761324	1	FALSE	0.0152513	0.00757139	3408	1	1	0	2	0	4	0	0	1	1	1	1	0.0120536	0.0118071	0	0.0223313	0	0.0453161	0	0	0.0112475	0.0118149	0.0117315	0.0106344	-3.13557	0.860713	0.353539
ENSBTAG00000015356	TAC1	tachykinin precursor 1	-0.761268	1	FALSE	0.0842579	0.0649767	1611	4	0	4	2	7	3	1	0	0	8	4	3	0.101995	0	0.103404	0.0472409	0.181009	0.0718982	0.0231488	0	0	0.199952	0.0992698	0.0674897	-2.41252	1.21423	0.270496
ENSBTAG00000022564	AKR1C4	aldo-keto reductase family 1, member C4 (chlordecone reductase; 3-alpha hydroxysteroid dehydrogenase, type I; dihydrodiol dehydrogenase 4)	-0.760269	1	FALSE	4.88498	4.20457	1354	46	59	350	316	6	222	207	452	27	107	14	50	1.39558	1.75338	10.7652	8.88079	0.1846	6.33034	5.70133	13.8281	0.764368	3.18197	0.413392	1.33833	2.39917	1.12743	0.288323
ENSBTAG00000038369	SULT1C2	sulfotransferase family, cytosolic, 1C, member 2	-0.759125	1	FALSE	0.0447648	0.0215538	888	3	0	0	1	0	2	0	0	1	1	0	1	0.138779	0	0	0.0428519	0	0.086958	0	0	0.0431663	0.0453438	0	0.0408131	-3.24607	0.718548	0.396621
ENSBTAG00000037397	PRSS36	serine protease 36	-0.758982	1	FALSE	0.101986	0.0622404	2484	6	3	9	6	3	11	7	0	2	5	7	3	0.0992235	0.0485972	0.150891	0.0919143	0.0503116	0.170975	0.105092	0	0.0308628	0.0810493	0.112668	0.0437705	-1.81334	2.00347	0.156939
ENSBTAG00000052425	0	0	-0.758516	1	FALSE	0.0518598	0.0220058	909	4	2	0	1	0	0	0	1	1	1	0	0	0.180764	0.0885336	0	0.041862	0	0	0	0.0455698	0.042169	0.0442962	0	0	-3.24542	0.703403	0.401643
ENSBTAG00000049128	0	0	-0.758405	1	FALSE	0.571878	0.344991	378	5	10	8	1	3	5	1	4	6	3	3	3	0.543367	1.06451	0.881396	0.100668	0.330619	0.510706	0.0986581	0.438339	0.608439	0.319566	0.317309	0.287635	-1.98858	2.02731	0.154494
ENSBTAG00000007248	0	0	-0.757753	1	FALSE	0.0101612	0	1320	0	2	0	0	0	0	0	0	0	0	0	0	0	0.0609674	0	0	0	0	0	0	0	0	0	0	-3.64062	0.695856	0.40418
ENSBTAG00000009365	FSCN3	fascin actin-bundling protein 3	-0.757753	1	FALSE	0.0100021	0	1341	0	2	0	0	0	0	0	0	0	0	0	0	0	0.0600127	0	0	0	0	0	0	0	0	0	0	-3.64062	0.695856	0.40418
ENSBTAG00000030798	WFDC11	WAP four-disulfide core domain 11	-0.757753	1	FALSE	0.0214605	0	625	0	2	0	0	0	0	0	0	0	0	0	0	0	0.128763	0	0	0	0	0	0	0	0	0	0	-3.64062	0.695856	0.40418
ENSBTAG00000039929	RXFP3	relaxin family peptide receptor 3	-0.757753	1	FALSE	0.00974062	0	1377	0	2	0	0	0	0	0	0	0	0	0	0	0	0.0584437	0	0	0	0	0	0	0	0	0	0	-3.64062	0.695856	0.40418
ENSBTAG00000048720	0	serpin peptidase inhibitor, clade B like	-0.757753	1	FALSE	0.0108081	0	1241	0	2	0	0	0	0	0	0	0	0	0	0	0	0.0648485	0	0	0	0	0	0	0	0	0	0	-3.64062	0.695856	0.40418
ENSBTAG00000050557	0	0	-0.757753	1	FALSE	0.0298063	0	450	0	2	0	0	0	0	0	0	0	0	0	0	0	0.178838	0	0	0	0	0	0	0	0	0	0	-3.64062	0.695856	0.40418
ENSBTAG00000051159	0	0	-0.757753	1	FALSE	0.0366471	0	366	0	2	0	0	0	0	0	0	0	0	0	0	0	0.219883	0	0	0	0	0	0	0	0	0	0	-3.64062	0.695856	0.40418
ENSBTAG00000052075	0	odorant-binding protein-like	-0.757753	1	FALSE	0.0163173	0	822	0	2	0	0	0	0	0	0	0	0	0	0	0	0.0979039	0	0	0	0	0	0	0	0	0	0	-3.64062	0.695856	0.40418
ENSBTAG00000053728	0	olfactory receptor 502	-0.757753	1	FALSE	0.0139282	0	963	0	2	0	0	0	0	0	0	0	0	0	0	0	0.0835691	0	0	0	0	0	0	0	0	0	0	-3.64062	0.695856	0.40418
ENSBTAG00000054447	0	0	-0.756845	1	FALSE	0.0908463	0.0383976	1017	0	0	2	8	4	0	2	1	1	0	2	0	0	0	0.0818996	0.299331	0.163847	0	0.0733387	0.0407306	0.0376909	0	0.0786252	0	-2.9397	0.881614	0.34776
ENSBTAG00000047787	0	40S ribosomal protein S15a	-0.756638	1	FALSE	1.30703	0.674029	393	9	17	28	10	6	6	2	5	5	5	12	12	0.940729	1.7406	2.96714	0.968257	0.636	0.589456	0.189785	0.52701	0.48768	0.512281	1.22079	1.10663	-1.23212	2.12482	0.14493
ENSBTAG00000001668	WNT7A	Wnt family member 7A	-0.755947	1	FALSE	11.7773	8.05774	1433	596	563	97	293	588	374	323	163	390	87	599	223	17.085	15.809	2.81902	7.78045	17.0934	10.0767	8.40583	4.71176	10.4322	2.44458	16.7122	5.63989	3.78463	4.36244	0.0367396
ENSBTAG00000044049	ABHD12B	abhydrolase domain containing 12B	-0.755863	1	FALSE	0.824577	0.484906	1065	31	49	0	11	20	20	30	9	11	7	9	15	1.19571	1.85135	0	0.393031	0.78231	0.725058	1.0505	0.350053	0.395914	0.264654	0.337867	0.510451	-0.482168	1.81549	0.177851
ENSBTAG00000019975	IL7R	interleukin 7 receptor	-0.755714	1	FALSE	3.26921	2.28896	3551	402	291	30	281	491	234	474	168	187	124	168	145	4.6504	3.2975	0.351838	3.0112	5.76009	2.54424	4.97797	1.95975	2.01859	1.40605	1.89152	1.47989	3.23792	4.28285	0.0384988
ENSBTAG00000053831	0	solute carrier family 25 (mitochondrial carrier; phosphate carrier), member 24-like	-0.755682	1	FALSE	0.02451	0.0159011	1657	1	4	1	0	0	0	1	0	0	3	0	0	0.0247909	0.0971358	0.0251333	0	0	0	0.0225062	0	0	0.0729003	0	0	-3.3466	0.537635	0.463414
ENSBTAG00000002695	MYO1H	myosin IH	-0.754282	1	FALSE	0.592551	0.341663	2007	32	67	10	15	30	23	14	15	18	11	36	11	0.654964	1.34329	0.207503	0.284398	0.62269	0.442459	0.260139	0.309589	0.343781	0.220687	0.717147	0.198636	-0.161119	2.81005	0.0936754
ENSBTAG00000020668	0	transmembrane protein 59-like	-0.753479	1	FALSE	0.240819	0.128058	1059	6	4	13	7	2	6	4	3	1	3	5	5	0.232739	0.151987	0.511234	0.251527	0.0786742	0.21875	0.14086	0.117346	0.0361961	0.114066	0.188767	0.171114	-1.95712	2.20988	0.137129
ENSBTAG00000001026	BCO1	beta-carotene oxygenase 1	-0.753287	1	FALSE	0.0444677	0.0572376	1788	2	2	0	1	2	5	1	0	12	2	0	1	0.0459491	0.0450095	0	0.0212822	0.0465973	0.107968	0.0208572	0	0.257259	0.0450395	0	0.0202696	-2.8528	1.06171	0.302826
ENSBTAG00000039080	SLC22A3	solute carrier family 22 member 3	-0.752721	1	FALSE	0.270737	0.159974	2821	25	10	6	43	23	8	13	23	4	8	9	12	0.364042	0.142639	0.088577	0.580028	0.339643	0.109491	0.171856	0.337727	0.0543518	0.114187	0.127553	0.154167	-0.67886	2.08849	0.148412
ENSBTAG00000030792	0	Putative UPF0730 protein encoded by LINC00643 homolog	-0.751353	1	FALSE	0.0715691	0.0366753	1199	2	0	2	2	1	6	2	0	0	2	0	3	0.0685213	0	0.0694678	0.0634738	0.0347439	0.193208	0.0622064	0	0	0.0671648	0	0.0906806	-2.85427	1.11886	0.290164
ENSBTAG00000004988	CCKAR	cholecystokinin A receptor	-0.751119	1	FALSE	0.317795	0.476461	3360	12	38	15	48	39	8	11	146	5	56	13	5	0.146709	0.455078	0.185919	0.543607	0.48353	0.091927	0.122089	1.79993	0.0570411	0.671088	0.154688	0.0539315	-0.0389873	1.34365	0.246392
ENSBTAG00000020300	TEX28	testis expressed 28	-0.751088	1	FALSE	0.0223192	0	1227	4	0	0	0	0	0	0	0	0	0	0	0	0.133915	0	0	0	0	0	0	0	0	0	0	0	-3.64117	0.68386	0.408261
ENSBTAG00000055096	0	melanoma-associated antigen B2-like	-0.749144	1	FALSE	0.0564517	0.0459164	1326	1	6	1	0	3	0	0	6	0	2	0	1	0.0309793	0.182075	0.0314072	0	0.0942488	0	0	0.187434	0	0.0607319	0	0.0273318	-3.01928	0.818029	0.365757
ENSBTAG00000053376	0	0	-0.74679	1	FALSE	0.0229778	0.0340777	1788	1	2	2	0	1	0	1	7	1	0	0	0	0.0229746	0.0450095	0.0465838	0	0.0232987	0	0.0208572	0.162171	0.0214383	0	0	0	-3.17418	0.726488	0.394024
ENSBTAG00000000861	ETV3L	ETS variant 3 like	-0.746771	1	FALSE	0.00622694	0	1077	0	1	0	0	0	0	0	0	0	0	0	0	0	0.0373617	0	0	0	0	0	0	0	0	0	0	-3.64044	0.692681	0.405254
ENSBTAG00000001976	PPP1R17	protein phosphatase 1 regulatory subunit 17	-0.746771	1	FALSE	0.00576153	0	1164	0	1	0	0	0	0	0	0	0	0	0	0	0	0.0345692	0	0	0	0	0	0	0	0	0	0	-3.64044	0.692681	0.405254
ENSBTAG00000005004	GDF2	growth differentiation factor 2	-0.746771	1	FALSE	0.00383882	0	1747	0	1	0	0	0	0	0	0	0	0	0	0	0	0.0230329	0	0	0	0	0	0	0	0	0	0	-3.64044	0.692681	0.405254
ENSBTAG00000005950	GPR50	G protein-coupled receptor 50	-0.746771	1	FALSE	0.00362901	0	1848	0	1	0	0	0	0	0	0	0	0	0	0	0	0.0217741	0	0	0	0	0	0	0	0	0	0	-3.64044	0.692681	0.405254
ENSBTAG00000006709	NPPA	natriuretic peptide A	-0.746771	1	FALSE	0.00596656	0	1124	0	1	0	0	0	0	0	0	0	0	0	0	0	0.0357994	0	0	0	0	0	0	0	0	0	0	-3.64044	0.692681	0.405254
ENSBTAG00000010688	CSTA	cystatin A	-0.746771	1	FALSE	0.00808002	0	830	0	1	0	0	0	0	0	0	0	0	0	0	0	0.0484801	0	0	0	0	0	0	0	0	0	0	-3.64044	0.692681	0.405254
ENSBTAG00000012918	CRISP3	cysteine-rich secretory protein 3	-0.746771	1	FALSE	0.0027273	0	2459	0	1	0	0	0	0	0	0	0	0	0	0	0	0.0163638	0	0	0	0	0	0	0	0	0	0	-3.64044	0.692681	0.405254
ENSBTAG00000015565	0	0	-0.746771	1	FALSE	0.0156327	0	429	0	1	0	0	0	0	0	0	0	0	0	0	0	0.0937961	0	0	0	0	0	0	0	0	0	0	-3.64044	0.692681	0.405254
ENSBTAG00000016151	VTN	vitronectin	-0.746771	1	FALSE	0.00350938	0	1911	0	1	0	0	0	0	0	0	0	0	0	0	0	0.0210563	0	0	0	0	0	0	0	0	0	0	-3.64044	0.692681	0.405254
ENSBTAG00000016880	TAS2R3	taste 2 receptor member 3	-0.746771	1	FALSE	0.00705196	0	951	0	1	0	0	0	0	0	0	0	0	0	0	0	0.0423118	0	0	0	0	0	0	0	0	0	0	-3.64044	0.692681	0.405254
ENSBTAG00000017443	0	0	-0.746771	1	FALSE	0.0020255	0	3311	0	1	0	0	0	0	0	0	0	0	0	0	0	0.012153	0	0	0	0	0	0	0	0	0	0	-3.64044	0.692681	0.405254
ENSBTAG00000017978	0	0	-0.746771	1	FALSE	0.0170647	0	393	0	1	0	0	0	0	0	0	0	0	0	0	0	0.102388	0	0	0	0	0	0	0	0	0	0	-3.64044	0.692681	0.405254
ENSBTAG00000020195	ANKRD34C	ankyrin repeat domain 34C	-0.746771	1	FALSE	0.00417066	0	1608	0	1	0	0	0	0	0	0	0	0	0	0	0	0.0250239	0	0	0	0	0	0	0	0	0	0	-3.64044	0.692681	0.405254
ENSBTAG00000025952	0	odorant-binding protein	-0.746771	1	FALSE	0.0066797	0	1004	0	1	0	0	0	0	0	0	0	0	0	0	0	0.0400782	0	0	0	0	0	0	0	0	0	0	-3.64044	0.692681	0.405254
ENSBTAG00000031918	0	0	-0.746771	1	FALSE	0.0134667	0	498	0	1	0	0	0	0	0	0	0	0	0	0	0	0.0808002	0	0	0	0	0	0	0	0	0	0	-3.64044	0.692681	0.405254
ENSBTAG00000032136	0	0	-0.746771	1	FALSE	0.01433	0	468	0	1	0	0	0	0	0	0	0	0	0	0	0	0.0859797	0	0	0	0	0	0	0	0	0	0	-3.64044	0.692681	0.405254
ENSBTAG00000037628	0	olfactory receptor 2W1	-0.746771	1	FALSE	0.00707428	0	948	0	1	0	0	0	0	0	0	0	0	0	0	0	0.0424457	0	0	0	0	0	0	0	0	0	0	-3.64044	0.692681	0.405254
ENSBTAG00000048231	0	0	-0.746771	1	FALSE	0.0154171	0	435	0	1	0	0	0	0	0	0	0	0	0	0	0	0.0925023	0	0	0	0	0	0	0	0	0	0	-3.64044	0.692681	0.405254
ENSBTAG00000048492	0	0	-0.746771	1	FALSE	0.0223547	0	300	0	1	0	0	0	0	0	0	0	0	0	0	0	0.134128	0	0	0	0	0	0	0	0	0	0	-3.64044	0.692681	0.405254
ENSBTAG00000049015	0	0	-0.746771	1	FALSE	0.0256951	0	261	0	1	0	0	0	0	0	0	0	0	0	0	0	0.154171	0	0	0	0	0	0	0	0	0	0	-3.64044	0.692681	0.405254
ENSBTAG00000049179	0	olfactory receptor 12	-0.746771	1	FALSE	0.00683631	0	981	0	1	0	0	0	0	0	0	0	0	0	0	0	0.0410179	0	0	0	0	0	0	0	0	0	0	-3.64044	0.692681	0.405254
ENSBTAG00000049315	0	0	-0.746771	1	FALSE	0.00467672	0	1434	0	1	0	0	0	0	0	0	0	0	0	0	0	0.0280603	0	0	0	0	0	0	0	0	0	0	-3.64044	0.692681	0.405254
ENSBTAG00000050131	0	0	-0.746771	1	FALSE	0.0399192	0	168	0	1	0	0	0	0	0	0	0	0	0	0	0	0.239515	0	0	0	0	0	0	0	0	0	0	-3.64044	0.692681	0.405254
ENSBTAG00000050328	TAS2R60	taste 2 receptor member 60	-0.746771	1	FALSE	0.00702979	0	954	0	1	0	0	0	0	0	0	0	0	0	0	0	0.0421787	0	0	0	0	0	0	0	0	0	0	-3.64044	0.692681	0.405254
ENSBTAG00000050367	0	olfactory receptor 51I2	-0.746771	1	FALSE	0.00696409	0	963	0	1	0	0	0	0	0	0	0	0	0	0	0	0.0417845	0	0	0	0	0	0	0	0	0	0	-3.64044	0.692681	0.405254
ENSBTAG00000051394	0	0	-0.746771	1	FALSE	0.0217036	0	309	0	1	0	0	0	0	0	0	0	0	0	0	0	0.130222	0	0	0	0	0	0	0	0	0	0	-3.64044	0.692681	0.405254
ENSBTAG00000051417	0	0	-0.746771	1	FALSE	0.0254031	0	264	0	1	0	0	0	0	0	0	0	0	0	0	0	0.152419	0	0	0	0	0	0	0	0	0	0	-3.64044	0.692681	0.405254
ENSBTAG00000051795	0	olfactory receptor 4F6-like	-0.746771	1	FALSE	0.00698585	0	960	0	1	0	0	0	0	0	0	0	0	0	0	0	0.0419151	0	0	0	0	0	0	0	0	0	0	-3.64044	0.692681	0.405254
ENSBTAG00000052209	0	major allergen I polypeptide chain 1-like	-0.746771	1	FALSE	0.0149697	0	448	0	1	0	0	0	0	0	0	0	0	0	0	0	0.0898181	0	0	0	0	0	0	0	0	0	0	-3.64044	0.692681	0.405254
ENSBTAG00000053291	0	0	-0.746771	1	FALSE	0.00521089	0	1287	0	1	0	0	0	0	0	0	0	0	0	0	0	0.0312654	0	0	0	0	0	0	0	0	0	0	-3.64044	0.692681	0.405254
ENSBTAG00000053491	0	olfactory receptor 13C2	-0.746771	1	FALSE	0.00700775	0	957	0	1	0	0	0	0	0	0	0	0	0	0	0	0.0420465	0	0	0	0	0	0	0	0	0	0	-3.64044	0.692681	0.405254
ENSBTAG00000053555	0	0	-0.746771	1	FALSE	0.0385426	0	174	0	1	0	0	0	0	0	0	0	0	0	0	0	0.231256	0	0	0	0	0	0	0	0	0	0	-3.64044	0.692681	0.405254
ENSBTAG00000054577	0	0	-0.746771	1	FALSE	0.00709674	0	945	0	1	0	0	0	0	0	0	0	0	0	0	0	0.0425804	0	0	0	0	0	0	0	0	0	0	-3.64044	0.692681	0.405254
ENSBTAG00000054882	0	serpin B4	-0.746771	1	FALSE	0.00571732	0	1173	0	1	0	0	0	0	0	0	0	0	0	0	0	0.0343039	0	0	0	0	0	0	0	0	0	0	-3.64044	0.692681	0.405254
ENSBTAG00000052836	0	0	-0.746759	1	FALSE	0.202759	0.121205	1322	12	9	4	3	3	9	6	2	2	3	6	6	0.372876	0.273938	0.126009	0.0863522	0.094534	0.262847	0.169256	0.0626672	0.0579904	0.0913735	0.181457	0.164487	-1.78332	2.3629	0.124251
ENSBTAG00000053531	0	0	-0.746145	1	FALSE	0.0199993	0	1027	3	0	0	0	0	0	0	0	0	0	0	0	0.119996	0	0	0	0	0	0	0	0	0	0	0	-3.64129	0.679619	0.409718
ENSBTAG00000048309	MINAR2	membrane integral NOTCH2 associated receptor 2	-0.746077	1	FALSE	4.00571	2.6	585	49	85	70	72	25	50	36	62	26	36	33	40	3.44076	5.84662	4.98328	4.68339	1.78026	3.29994	2.29494	4.39013	1.70363	2.47786	2.25533	2.47809	1.01669	4.09984	0.0428872
ENSBTAG00000006745	FGG	fibrinogen gamma chain	-0.745865	1	FALSE	0.0563446	0.0634289	1925	7	1	1	2	4	1	1	11	1	5	0	0	0.149376	0.0209031	0.0216343	0.0395351	0.0865621	0.0200568	0.0193729	0.236703	0.0199125	0.104585	0	0	-2.67267	0.983365	0.321369
ENSBTAG00000052186	0	uncharacterized LOC618701	-0.745277	1	FALSE	0.15076	0.100783	2098	14	12	6	8	5	2	1	7	4	12	4	4	0.274118	0.230154	0.119102	0.1451	0.0992802	0.0368059	0.0177754	0.138208	0.0730822	0.230307	0.0762267	0.0690982	-1.57897	1.8737	0.171052
ENSBTAG00000007958	TNS4	tensin 4	-0.74521	1	FALSE	3.76633	2.2023	4444	215	819	40	1027	322	116	68	642	127	263	320	37	1.98737	7.41569	0.374851	8.79386	3.01842	1.0078	0.570636	5.98415	1.09544	2.38294	2.87891	0.301745	3.38386	1.5099	0.219154
ENSBTAG00000008892	OR52W1	olfactory receptor, family 52, subfamily W, member 1	-0.744985	1	FALSE	0.0764864	0.0323204	972	1	6	2	0	1	1	2	1	0	0	0	2	0.0422618	0.248386	0.0856913	0	0.042858	0.0397215	0.076734	0.0426162	0	0	0	0.074572	-3.04016	0.904348	0.341619
ENSBTAG00000012057	CBLIF	cobalamin binding intrinsic factor	-0.744292	1	FALSE	0.654727	0.162931	1465	100	9	4	4	13	11	4	3	6	10	5	9	2.80399	0.247199	0.113709	0.103898	0.369661	0.2899	0.101823	0.0848252	0.15699	0.274848	0.136454	0.222647	-1.37084	2.02527	0.154701
ENSBTAG00000012640	S100A8	S100 calcium binding protein A8	-0.742964	1	FALSE	1.43181	0.261937	1101	2	191	23	12	2	5	3	14	14	3	5	5	0.0746204	6.98052	0.869988	0.414741	0.075673	0.175338	0.101615	0.526723	0.487414	0.109715	0.181566	0.164587	-1.15782	1.07682	0.29941
ENSBTAG00000021467	IGFBP6	insulin like growth factor binding protein 6	-0.742696	1	FALSE	245.351	179.291	1736	3397	16868	16002	16856	5712	4960	5263	17201	3382	9877	7246	3909	80.3823	390.981	383.882	369.478	137.068	110.312	113.06	410.436	74.676	229.09	166.879	81.6071	8.45714	3.11086	0.077772
ENSBTAG00000006432	KCNE4	potassium voltage-gated channel subfamily E regulatory subunit 4	-0.741788	1	FALSE	3.21214	2.08477	2632	97	303	263	316	161	126	166	130	53	238	170	81	1.51391	4.63232	4.16143	4.56862	2.54823	1.84832	2.35205	2.04597	0.771876	3.64101	2.58235	1.11535	2.8402	3.83244	0.0502697
ENSBTAG00000001893	TM4SF4	transmembrane 4 L six family member 4	-0.741782	1	FALSE	0.708087	0.0703889	2080	3	200	4	10	1	2	1	9	5	2	4	1	0.0592479	3.86909	0.0800884	0.182945	0.0200279	0.0371244	0.0179292	0.179234	0.0921433	0.0387166	0.0768864	0.017424	-2.01543	1.10618	0.292913
ENSBTAG00000049115	0	0	-0.741256	1	FALSE	0.261728	0.124586	252	1	1	0	1	2	5	1	0	1	1	0	2	0.16301	0.159677	0	0.151002	0.330619	0.766058	0.147987	0	0.15211	0.159783	0	0.287635	-3.0419	0.93147	0.334481
ENSBTAG00000017158	VSNL1	visinin like 1	-0.741026	1	FALSE	0.271443	0.174439	2579	6	23	32	33	5	6	10	23	10	7	15	3	0.0955685	0.358855	0.516739	0.486907	0.0807638	0.089824	0.144602	0.369418	0.14863	0.109289	0.232537	0.0421582	-0.650287	1.51517	0.218352
ENSBTAG00000048624	0	0	-0.740924	1	FALSE	0.201139	0.11103	231	1	1	1	3	1	0	0	1	0	0	1	2	0.177829	0.174193	0.180285	0.494189	0.180338	0	0	0.17932	0	0	0.173078	0.313784	-3.1426	0.807995	0.368714
ENSBTAG00000018267	TRIM54	tripartite motif containing 54	-0.739608	1	FALSE	0.00845759	0	1619	2	0	0	0	0	0	0	0	0	0	0	0	0.0507455	0	0	0	0	0	0	0	0	0	0	0	-3.64138	0.675019	0.411307
ENSBTAG00000018839	AWAT1	acyl-CoA wax alcohol acyltransferase 1	-0.739608	1	FALSE	0.0138732	0	987	2	0	0	0	0	0	0	0	0	0	0	0	0.0832391	0	0	0	0	0	0	0	0	0	0	0	-3.64138	0.675019	0.411307
ENSBTAG00000019190	CPO	carboxypeptidase O	-0.739608	1	FALSE	0.0104605	0	1309	2	0	0	0	0	0	0	0	0	0	0	0	0.0627632	0	0	0	0	0	0	0	0	0	0	0	-3.64138	0.675019	0.411307
ENSBTAG00000024934	0	0	-0.739608	1	FALSE	0.0245391	0	558	2	0	0	0	0	0	0	0	0	0	0	0	0.147235	0	0	0	0	0	0	0	0	0	0	0	-3.64138	0.675019	0.411307
ENSBTAG00000039995	0	complement factor H	-0.739608	1	FALSE	0.00492903	0	2778	2	0	0	0	0	0	0	0	0	0	0	0	0.0295742	0	0	0	0	0	0	0	0	0	0	0	-3.64138	0.675019	0.411307
ENSBTAG00000046972	0	0	-0.739608	1	FALSE	0.0229361	0	597	2	0	0	0	0	0	0	0	0	0	0	0	0.137616	0	0	0	0	0	0	0	0	0	0	0	-3.64138	0.675019	0.411307
ENSBTAG00000050315	0	0	-0.739608	1	FALSE	0.011187	0	1224	2	0	0	0	0	0	0	0	0	0	0	0	0.0671217	0	0	0	0	0	0	0	0	0	0	0	-3.64138	0.675019	0.411307
ENSBTAG00000054529	0	0	-0.739608	1	FALSE	0.0475446	0	288	2	0	0	0	0	0	0	0	0	0	0	0	0.285267	0	0	0	0	0	0	0	0	0	0	0	-3.64138	0.675019	0.411307
ENSBTAG00000017328	PTI	pancreatic trypsin inhibitor	-0.739319	1	FALSE	16.3396	10.0115	1881	953	1582	508	795	381	371	1014	491	431	218	504	259	20.8122	33.8423	11.2473	16.0828	8.4379	7.61513	20.1036	10.8127	8.78306	4.66658	10.7126	4.99026	4.4774	5.07024	0.02434
ENSBTAG00000009212	APOA2	apolipoprotein A2	-0.739086	1	FALSE	0.0824294	0.0402944	475	2	0	0	3	0	1	0	0	1	1	0	1	0.172962	0	0	0.240332	0	0.0812828	0	0	0.0806982	0.084769	0	0.0762989	-3.24948	0.675425	0.411167
ENSBTAG00000054874	0	SLIT and NTRK-like protein 2	-0.738095	1	FALSE	0.0345348	0.0199531	2535	4	3	0	1	3	2	2	1	3	0	0	2	0.0648182	0.0476195	0	0.0150109	0.0492994	0.030461	0.0294223	0.0163404	0.0453629	0	0	0.0285933	-2.76788	1.2937	0.255367
ENSBTAG00000012307	DTNA	dystrobrevin alpha	-0.737742	1	FALSE	1.76107	1.20768	5728	81	65	310	486	194	391	134	163	147	336	148	129	0.580894	0.456617	2.25388	3.22862	1.4109	2.63552	0.872421	1.17876	0.98372	2.36193	1.03303	0.816204	3.07746	3.26478	0.0707827
ENSBTAG00000054449	0	0	-0.737741	1	FALSE	0.451433	0.278283	1704	24	40	0	18	20	13	19	10	8	4	6	28	0.578571	0.944566	0	0.401963	0.488944	0.294555	0.415823	0.243093	0.179961	0.0945194	0.140778	0.595526	-0.574163	1.61015	0.204471
ENSBTAG00000051658	0	0	-0.737476	1	FALSE	0.0403013	0.0198223	1023	2	1	0	0	3	0	0	1	0	1	1	0	0.0803099	0.0393338	0	0	0.122164	0	0	0.0404917	0	0.03936	0.039082	0	-3.24583	0.67393	0.411685
ENSBTAG00000049347	0	0	-0.736778	1	FALSE	0.903283	0.399175	467	8	7	29	6	7	5	10	2	4	3	7	3	0.7037	0.603147	2.58615	0.488897	0.624424	0.413376	0.79856	0.1774	0.328322	0.258663	0.599286	0.232818	-1.66035	2.1314	0.144309
ENSBTAG00000009093	GAL3ST2	galactose-3-O-sulfotransferase 2	-0.735203	1	FALSE	0.0500183	0.021948	1194	0	7	0	1	0	1	1	0	0	0	3	0	0	0.235904	0	0.0318698	0	0.0323361	0.0312335	0	0	0	0.100455	0	-3.34934	0.50307	0.478154
ENSBTAG00000014284	ALPK2	alpha kinase 2	-0.731774	1	FALSE	0.0391501	0.0237657	7512	14	10	4	6	2	8	5	8	3	8	2	1	0.0765574	0.0535656	0.0221757	0.0303934	0.0110911	0.0411175	0.0248221	0.0441139	0.0153082	0.042881	0.0106445	0.00482455	-1.67301	1.85183	0.17357
ENSBTAG00000025485	0	0	-0.731514	1	FALSE	0.510043	0.28596	690	3	17	18	2	5	7	0	9	7	6	3	5	0.178602	0.991384	1.08642	0.110297	0.30187	0.391689	0	0.5403	0.388872	0.350133	0.17383	0.262623	-1.57267	1.34961	0.245347
ENSBTAG00000040084	0	0	-0.731271	1	FALSE	0.0938542	0.0709024	930	1	1	4	1	2	4	0	1	2	5	1	1	0.0441704	0.0432672	0.179122	0.0409167	0.0895871	0.166062	0	0.0445408	0.0824336	0.21648	0.0429902	0.0389699	-2.76334	1.15907	0.281659
ENSBTAG00000049844	0	0	-0.730831	1	FALSE	0.216987	0.150143	624	3	4	3	2	6	2	2	0	4	2	0	7	0.197493	0.257939	0.200221	0.121963	0.400558	0.123748	0.119528	0	0.245716	0.129055	0	0.406561	-2.41865	1.52041	0.217558
ENSBTAG00000017762	GNG8	G protein subunit gamma 8	-0.730285	1	FALSE	0.693709	0.431564	215	0	5	6	4	7	0	0	2	2	4	5	1	0	0.935779	1.16221	0.707954	1.35631	0	0	0.38533	0.356573	0.749121	0.929789	0.168567	-2.32103	1.05395	0.304599
ENSBTAG00000050757	DSB	MHC class II antigen DS beta	-0.72895	1	FALSE	0.0983308	0.0656466	2324	6	14	0	1	7	6	12	1	6	1	3	1	0.106055	0.242401	0	0.0163737	0.125476	0.0996799	0.192562	0.017824	0.0989629	0.0173259	0.0516105	0.0155947	-2.04809	1.14988	0.283574
ENSBTAG00000001871	NRL	neural retina leucine zipper	-0.728884	1	FALSE	0.00867734	0	789	1	0	0	0	0	0	0	0	0	0	0	0	0.052064	0	0	0	0	0	0	0	0	0	0	0	-3.64124	0.67148	0.412536
ENSBTAG00000002167	NPHS2	NPHS2, podocin	-0.728884	1	FALSE	0.00338764	0	2021	1	0	0	0	0	0	0	0	0	0	0	0	0.0203258	0	0	0	0	0	0	0	0	0	0	0	-3.64124	0.67148	0.412536
ENSBTAG00000006704	CCDC185	coiled-coil domain containing 185	-0.728884	1	FALSE	0.0032963	0	2077	1	0	0	0	0	0	0	0	0	0	0	0	0.0197778	0	0	0	0	0	0	0	0	0	0	0	-3.64124	0.67148	0.412536
ENSBTAG00000008148	GCM1	glial cells missing homolog 1	-0.728884	1	FALSE	0.00301206	0	2273	1	0	0	0	0	0	0	0	0	0	0	0	0.0180724	0	0	0	0	0	0	0	0	0	0	0	-3.64124	0.67148	0.412536
ENSBTAG00000009192	SKINT1	selection and upkeep of intraepithelial T cells 1	-0.728884	1	FALSE	0.00622402	0	1100	1	0	0	0	0	0	0	0	0	0	0	0	0.0373441	0	0	0	0	0	0	0	0	0	0	0	-3.64124	0.67148	0.412536
ENSBTAG00000012014	CDX1	caudal type homeobox 1	-0.728884	1	FALSE	0.0040923	0	1673	1	0	0	0	0	0	0	0	0	0	0	0	0.0245538	0	0	0	0	0	0	0	0	0	0	0	-3.64124	0.67148	0.412536
ENSBTAG00000012886	OR10J3	olfactory receptor, family 10, subfamily J, member 3	-0.728884	1	FALSE	0.00726796	0	942	1	0	0	0	0	0	0	0	0	0	0	0	0.0436078	0	0	0	0	0	0	0	0	0	0	0	-3.64124	0.67148	0.412536
ENSBTAG00000018012	IL1F10	interleukin 1 family member 10	-0.728884	1	FALSE	0.00692957	0	988	1	0	0	0	0	0	0	0	0	0	0	0	0.0415774	0	0	0	0	0	0	0	0	0	0	0	-3.64124	0.67148	0.412536
ENSBTAG00000020184	AQP8	aquaporin 8	-0.728884	1	FALSE	0.00391896	0	1747	1	0	0	0	0	0	0	0	0	0	0	0	0.0235137	0	0	0	0	0	0	0	0	0	0	0	-3.64124	0.67148	0.412536
ENSBTAG00000021345	OXGR1	oxoglutarate receptor 1	-0.728884	1	FALSE	0.00675189	0	1014	1	0	0	0	0	0	0	0	0	0	0	0	0.0405114	0	0	0	0	0	0	0	0	0	0	0	-3.64124	0.67148	0.412536
ENSBTAG00000033237	0	0	-0.728884	1	FALSE	0.0140009	0	489	1	0	0	0	0	0	0	0	0	0	0	0	0.0840051	0	0	0	0	0	0	0	0	0	0	0	-3.64124	0.67148	0.412536
ENSBTAG00000037381	TRIM40	tripartite motif containing 40	-0.728884	1	FALSE	0.00958882	0	714	1	0	0	0	0	0	0	0	0	0	0	0	0.0575329	0	0	0	0	0	0	0	0	0	0	0	-3.64124	0.67148	0.412536
ENSBTAG00000038616	0	serine protease 46, pseudogene	-0.728884	1	FALSE	0.00750704	0	912	1	0	0	0	0	0	0	0	0	0	0	0	0.0450422	0	0	0	0	0	0	0	0	0	0	0	-3.64124	0.67148	0.412536
ENSBTAG00000039169	0	0	-0.728884	1	FALSE	0.00648335	0	1056	1	0	0	0	0	0	0	0	0	0	0	0	0.0389001	0	0	0	0	0	0	0	0	0	0	0	-3.64124	0.67148	0.412536
ENSBTAG00000039325	GYPA	glycophorin A (MNS blood group)	-0.728884	1	FALSE	0.00887992	0	771	1	0	0	0	0	0	0	0	0	0	0	0	0.0532795	0	0	0	0	0	0	0	0	0	0	0	-3.64124	0.67148	0.412536
ENSBTAG00000039813	0	mast cell protease 1A	-0.728884	1	FALSE	0.00599511	0	1142	1	0	0	0	0	0	0	0	0	0	0	0	0.0359707	0	0	0	0	0	0	0	0	0	0	0	-3.64124	0.67148	0.412536
ENSBTAG00000040439	HTR1A	5-hydroxytryptamine receptor 1A	-0.728884	1	FALSE	0.00539513	0	1269	1	0	0	0	0	0	0	0	0	0	0	0	0.0323708	0	0	0	0	0	0	0	0	0	0	0	-3.64124	0.67148	0.412536
ENSBTAG00000046015	0	keratin-associated protein 12-2	-0.728884	1	FALSE	0.0182571	0	375	1	0	0	0	0	0	0	0	0	0	0	0	0.109543	0	0	0	0	0	0	0	0	0	0	0	-3.64124	0.67148	0.412536
ENSBTAG00000046723	SYT14	synaptotagmin 14	-0.728884	1	FALSE	0.00315358	0	2171	1	0	0	0	0	0	0	0	0	0	0	0	0.0189215	0	0	0	0	0	0	0	0	0	0	0	-3.64124	0.67148	0.412536
ENSBTAG00000047911	0	0	-0.728884	1	FALSE	0.0147235	0	465	1	0	0	0	0	0	0	0	0	0	0	0	0.0883409	0	0	0	0	0	0	0	0	0	0	0	-3.64124	0.67148	0.412536
ENSBTAG00000048795	0	0	-0.728884	1	FALSE	0.0067386	0	1016	1	0	0	0	0	0	0	0	0	0	0	0	0.0404316	0	0	0	0	0	0	0	0	0	0	0	-3.64124	0.67148	0.412536
ENSBTAG00000049406	0	0	-0.728884	1	FALSE	0.0196736	0	348	1	0	0	0	0	0	0	0	0	0	0	0	0.118042	0	0	0	0	0	0	0	0	0	0	0	-3.64124	0.67148	0.412536
ENSBTAG00000049460	0	vomeronasal 1 receptor bosTauV1R418	-0.728884	1	FALSE	0.00713169	0	960	1	0	0	0	0	0	0	0	0	0	0	0	0.0427901	0	0	0	0	0	0	0	0	0	0	0	-3.64124	0.67148	0.412536
ENSBTAG00000050070	0	0	-0.728884	1	FALSE	0.00689468	0	993	1	0	0	0	0	0	0	0	0	0	0	0	0.0413681	0	0	0	0	0	0	0	0	0	0	0	-3.64124	0.67148	0.412536
ENSBTAG00000051716	0	olfactory receptor, family 2, subfamily J, member 3	-0.728884	1	FALSE	0.00736174	0	930	1	0	0	0	0	0	0	0	0	0	0	0	0.0441704	0	0	0	0	0	0	0	0	0	0	0	-3.64124	0.67148	0.412536
ENSBTAG00000051961	0	0	-0.728884	1	FALSE	0.00451909	0	1515	1	0	0	0	0	0	0	0	0	0	0	0	0.0271145	0	0	0	0	0	0	0	0	0	0	0	-3.64124	0.67148	0.412536
ENSBTAG00000052339	0	olfactory receptor, family 1, subfamily D, member 5	-0.728884	1	FALSE	0.00713169	0	960	1	0	0	0	0	0	0	0	0	0	0	0	0.0427901	0	0	0	0	0	0	0	0	0	0	0	-3.64124	0.67148	0.412536
ENSBTAG00000052574	0	0	-0.728884	1	FALSE	0.00403205	0	1698	1	0	0	0	0	0	0	0	0	0	0	0	0.0241923	0	0	0	0	0	0	0	0	0	0	0	-3.64124	0.67148	0.412536
ENSBTAG00000052969	0	olfactory receptor, family 2, subfamily H, member 2-like	-0.728884	1	FALSE	0.00722196	0	948	1	0	0	0	0	0	0	0	0	0	0	0	0.0433318	0	0	0	0	0	0	0	0	0	0	0	-3.64124	0.67148	0.412536
ENSBTAG00000053274	0	0	-0.728884	1	FALSE	0.00507142	0	1350	1	0	0	0	0	0	0	0	0	0	0	0	0.0304285	0	0	0	0	0	0	0	0	0	0	0	-3.64124	0.67148	0.412536
ENSBTAG00000053789	0	cytochrome c oxidase subunit 8C, mitochondrial	-0.728884	1	FALSE	0.0121606	0	563	1	0	0	0	0	0	0	0	0	0	0	0	0.0729636	0	0	0	0	0	0	0	0	0	0	0	-3.64124	0.67148	0.412536
ENSBTAG00000054399	0	0	-0.728884	1	FALSE	0.00710947	0	963	1	0	0	0	0	0	0	0	0	0	0	0	0.0426568	0	0	0	0	0	0	0	0	0	0	0	-3.64124	0.67148	0.412536
ENSBTAG00000054518	0	translation initiation factor IF-2-like	-0.728884	1	FALSE	0.00850487	0	805	1	0	0	0	0	0	0	0	0	0	0	0	0.0510292	0	0	0	0	0	0	0	0	0	0	0	-3.64124	0.67148	0.412536
ENSBTAG00000046614	0	uncharacterized LOC100196900	-0.728765	1	FALSE	1.17849	0.853471	984	61	12	25	4	24	46	38	2	59	6	25	1	2.54653	0.490714	1.05808	0.154685	1.01605	1.80491	1.44017	0.0841931	2.29834	0.24552	1.01578	0.0368313	0.0233856	1.0648	0.302123
ENSBTAG00000012411	HAPLN1	hyaluronan and proteoglycan link protein 1	-0.728433	1	FALSE	0.494627	0.252925	2771	13	9	11	115	20	43	2	45	8	24	4	23	0.192718	0.130692	0.165321	1.57923	0.300671	0.599135	0.0269165	0.672694	0.110665	0.348743	0.0577134	0.300818	-0.268121	1.27836	0.258204
ENSBTAG00000054098	0	serpin B6-like	-0.727714	1	FALSE	0.0577568	0.034476	1134	1	0	1	3	1	4	0	1	2	1	1	1	0.0362244	0	0.0367248	0.100668	0.0367354	0.136188	0	0.0365282	0.0676043	0.0355073	0.0352566	0.0319594	-2.93826	1.03436	0.309137
ENSBTAG00000010536	GPR33	G protein-coupled receptor 33	-0.726593	1	FALSE	0.0996462	0.0674183	1023	5	0	7	2	0	1	1	2	0	0	1	7	0.200775	0	0.284967	0.074394	0	0.0377413	0.0364543	0.0809834	0	0	0.039082	0.24799	-2.82557	0.804315	0.369806
ENSBTAG00000022399	0	DDB1 and CUL4 associated factor 12 like 2	-0.726578	1	FALSE	0.0325495	0.0227646	1392	0	2	0	3	0	2	0	1	0	0	1	3	0	0.057814	0	0.0820097	0	0.0554732	0	0.0297579	0	0	0.0287219	0.0781077	-3.13867	0.736581	0.390758
ENSBTAG00000001927	ATP6V1C2	ATPase H+ transporting V1 subunit C2	-0.725978	1	FALSE	7.92917	7.20995	1543	172	408	255	660	197	155	169	527	100	641	132	102	4.57907	10.6399	6.88251	16.2765	5.31862	3.87845	4.08456	14.1477	2.48423	16.7272	3.42027	2.39578	3.21588	2.86995	0.0902479
ENSBTAG00000054800	HES6	hes family bHLH transcription factor 6	-0.72434	1	FALSE	0.86012	0.547046	678	6	23	13	12	18	15	19	3	13	3	13	7	0.363527	1.36502	0.798521	0.673496	1.10596	0.854189	1.04508	0.183288	0.734972	0.178165	0.766596	0.37418	-0.856745	2.30169	0.129233
ENSBTAG00000050080	0	0	-0.723432	1	FALSE	1.63739	1.09101	303	15	8	16	17	10	8	7	2	16	6	16	4	2.03359	1.0624	2.19913	2.13496	1.37485	1.01939	0.861549	0.273419	2.02411	0.797332	2.1112	0.478442	-1.02496	2.11614	0.145754
ENSBTAG00000007101	F3	coagulation factor III, tissue factor	-0.723019	0.473476	FALSE	18.4449	10.5215	1886	727	1556	458	1032	807	629	647	476	455	636	325	529	15.8346	33.1978	10.1134	20.8219	17.825	12.8766	12.7934	10.4546	9.24756	13.5783	6.88961	10.1654	4.67961	10.4503	0.00122632
ENSBTAG00000023249	0	0	-0.722979	1	FALSE	0.074575	0.0538359	363	2	0	0	0	1	1	1	0	0	0	2	0	0.226328	0	0	0	0.11476	0.106362	0.102735	0	0	0	0.220281	0	-3.34731	0.522993	0.469568
ENSBTAG00000045805	0	uncharacterized LOC100196902	-0.722929	1	FALSE	0.0508952	0.038653	1332	2	1	3	2	2	0	0	0	0	1	4	3	0.0616794	0.0302091	0.0937972	0.0571359	0.0625495	0	0	0	0	0.0302292	0.120063	0.0816261	-2.90725	0.948831	0.330017
ENSBTAG00000053177	0	0	-0.722424	1	FALSE	0.0255492	0	1087	0	0	0	0	4	0	0	0	0	0	0	0	0	0	0	0	0.153295	0	0	0	0	0	0	0	-3.64232	0.6518	0.41947
ENSBTAG00000037811	CCL2	chemokine (C-C motif) ligand 2	-0.722153	1	FALSE	3.30975	2.26027	1494	7	195	100	411	23	20	5	275	29	92	65	35	0.19247	5.25201	2.78755	10.4683	0.641321	0.516859	0.124808	7.62471	0.744054	2.47952	1.73946	0.849043	1.62143	0.969616	0.324776
ENSBTAG00000012222	FA2H	fatty acid 2-hydroxylase	-0.721085	1	FALSE	0.610084	0.294923	2459	26	98	22	20	24	34	17	19	29	11	19	17	0.43434	1.60365	0.372595	0.309496	0.406585	0.533842	0.257819	0.320064	0.452061	0.180121	0.308921	0.250555	0.00839074	3.30283	0.0691606
ENSBTAG00000022019	0	uncharacterized LOC101905136	-0.720072	1	FALSE	0.906472	0.57584	912	21	20	28	18	17	19	8	17	14	22	10	9	0.945887	0.882423	1.2786	0.751036	0.77652	0.804361	0.327129	0.772139	0.588424	0.971311	0.438387	0.357651	-0.403295	3.10335	0.0781314
ENSBTAG00000011019	0	uncharacterized LOC618367	-0.719104	1	FALSE	0.767524	0.484365	1958	23	48	73	10	31	37	58	10	35	8	29	8	0.482536	0.98644	1.55268	0.194344	0.659549	0.729594	1.10469	0.211558	0.685193	0.164516	0.592159	0.148078	0.230903	1.83178	0.175917
ENSBTAG00000003992	LHX4	LIM homeobox 4	-0.718562	1	FALSE	0.058375	0.0284146	1173	5	2	0	0	3	0	0	1	1	1	2	0	0.1751	0.0686079	0	0	0.106542	0	0	0.0353137	0.0326783	0.0343267	0.0681687	0	-3.03774	0.828464	0.362717
ENSBTAG00000019506	ODF3L1	outer dense fiber of sperm tails 3 like 1	-0.71856	1	FALSE	0.132122	0.0972865	1065	4	7	1	0	3	6	8	5	0	0	2	1	0.154285	0.264478	0.0391042	0	0.117346	0.217517	0.280133	0.194474	0	0	0.0750816	0.03403	-2.38967	1.00151	0.316945
ENSBTAG00000006343	IL1R2	interleukin 1 receptor type 2	-0.718472	1	FALSE	0.374293	0.165787	2385	20	72	15	6	4	16	10	4	17	5	20	5	0.344474	1.21475	0.261924	0.0957296	0.0698667	0.259014	0.156364	0.0694725	0.273223	0.0844136	0.33527	0.075979	-0.823815	1.58765	0.207662
ENSBTAG00000038520	TMPRSS11E	transmembrane protease, serine 11E	-0.718209	1	FALSE	0.0199437	0	1272	0	0	0	4	0	0	0	0	0	0	0	0	0	0	0	0.119662	0	0	0	0	0	0	0	0	-3.64249	0.647134	0.421139
ENSBTAG00000020896	GRIFIN	galectin-related inter-fiber protein	-0.717577	1	FALSE	0.0354235	0	588	0	0	0	0	3	0	0	0	0	0	0	0	0	0	0	0	0.212541	0	0	0	0	0	0	0	-3.64245	0.647577	0.42098
ENSBTAG00000023434	BSP1	binder of sperm 1	-0.717577	1	FALSE	0.0333798	0	624	0	0	0	0	3	0	0	0	0	0	0	0	0	0	0	0	0.200279	0	0	0	0	0	0	0	-3.64245	0.647577	0.42098
ENSBTAG00000048496	0	olfactory receptor 9A4	-0.717577	1	FALSE	0.0220413	0	945	0	0	0	0	3	0	0	0	0	0	0	0	0	0	0	0	0.132248	0	0	0	0	0	0	0	-3.64245	0.647577	0.42098
ENSBTAG00000052622	0	0	-0.717577	1	FALSE	0.0219022	0	951	0	0	0	0	3	0	0	0	0	0	0	0	0	0	0	0	0.131413	0	0	0	0	0	0	0	-3.64245	0.647577	0.42098
ENSBTAG00000011116	PAQR9	progestin and adipoQ receptor family member 9	-0.716903	1	FALSE	0.209704	0.128888	1586	6	4	2	9	14	15	5	4	3	3	6	11	0.155404	0.101484	0.052517	0.215935	0.367725	0.365158	0.117569	0.104472	0.0725062	0.0761638	0.151252	0.251363	-1.53758	2.06731	0.150486
ENSBTAG00000055183	HRCT1	histidine rich carboxyl terminus 1	-0.716306	1	FALSE	5.82403	3.69369	345	75	38	55	44	40	47	26	30	49	19	29	45	8.93011	4.43207	6.63921	4.85307	4.82991	5.25982	2.81047	3.602	5.4442	2.21751	3.36072	4.72722	0.789274	4.34995	0.03701
ENSBTAG00000053369	0	uncharacterized LOC777692	-0.715419	1	FALSE	0.319697	0.222673	1295	9	10	4	11	15	13	14	1	4	4	5	18	0.285488	0.310722	0.128636	0.323226	0.482525	0.387584	0.403165	0.0319869	0.118399	0.124372	0.154367	0.50375	-1.27273	2.0197	0.155269
ENSBTAG00000038215	CLCA2	chloride channel accessory 2	-0.715409	1	FALSE	0.227631	0.146999	2864	6	31	6	28	7	21	11	20	3	10	12	8	0.0860583	0.435543	0.0872471	0.372022	0.101818	0.283099	0.143233	0.289267	0.0401518	0.140591	0.167518	0.101235	-0.715247	1.80041	0.179663
ENSBTAG00000017198	CHRNA4	cholinergic receptor nicotinic alpha 4 subunit	-0.713377	1	FALSE	0.00390683	0	4870	0	0	0	3	0	0	0	0	0	0	0	0	0	0	0	0.023441	0	0	0	0	0	0	0	0	-3.64262	0.642915	0.422657
ENSBTAG00000031519	NGP	neutrophilic granule protein-like	-0.713377	1	FALSE	0.0150286	0	1266	0	0	0	3	0	0	0	0	0	0	0	0	0	0	0	0.0901718	0	0	0	0	0	0	0	0	-3.64262	0.642915	0.422657
ENSBTAG00000046282	VGLL2	vestigial like family member 2	-0.713377	1	FALSE	0.00806539	0	2359	0	0	0	3	0	0	0	0	0	0	0	0	0	0	0	0.0483923	0	0	0	0	0	0	0	0	-3.64262	0.642915	0.422657
ENSBTAG00000049898	0	0	-0.713377	1	FALSE	0.0524139	0	363	0	0	0	3	0	0	0	0	0	0	0	0	0	0	0	0.314484	0	0	0	0	0	0	0	0	-3.64262	0.642915	0.422657
ENSBTAG00000019683	LYPD6B	LY6/PLAUR domain containing 6B	-0.71252	1	FALSE	2.44796	1.54779	1729	76	167	144	105	51	89	115	85	82	30	63	38	1.80565	3.88654	3.46849	2.31088	1.22878	1.98741	2.48043	2.03641	1.81793	0.698646	1.45679	0.796527	1.82118	3.74945	0.0528247
ENSBTAG00000004384	APOF	apolipoprotein F	-0.711188	1	FALSE	0.00804985	0	1725	0	0	0	0	2	0	0	0	0	0	0	0	0	0	0	0	0.0482991	0	0	0	0	0	0	0	-3.64256	0.642893	0.422665
ENSBTAG00000004474	BANF2	barrier to autointegration factor 2	-0.711188	1	FALSE	0.0251558	0	552	0	0	0	0	2	0	0	0	0	0	0	0	0	0	0	0	0.150935	0	0	0	0	0	0	0	-3.64256	0.642893	0.422665
ENSBTAG00000006733	PPP1R3A	protein phosphatase 1 regulatory subunit 3A	-0.711188	1	FALSE	0.00370689	0	3746	0	0	0	0	2	0	0	0	0	0	0	0	0	0	0	0	0.0222413	0	0	0	0	0	0	0	-3.64256	0.642893	0.422665
ENSBTAG00000008117	SLC5A4	solute carrier family 5 member 4	-0.711188	1	FALSE	0.00700252	0	1983	0	0	0	0	2	0	0	0	0	0	0	0	0	0	0	0	0.0420151	0	0	0	0	0	0	0	-3.64256	0.642893	0.422665
ENSBTAG00000011120	GBX1	gastrulation brain homeobox 1	-0.711188	1	FALSE	0.0113726	0	1221	0	0	0	0	2	0	0	0	0	0	0	0	0	0	0	0	0.0682359	0	0	0	0	0	0	0	-3.64256	0.642893	0.422665
ENSBTAG00000039534	0	olfactory receptor 2G3	-0.711188	1	FALSE	0.0148355	0	936	0	0	0	0	2	0	0	0	0	0	0	0	0	0	0	0	0.0890128	0	0	0	0	0	0	0	-3.64256	0.642893	0.422665
ENSBTAG00000046040	0	proline rich 23B	-0.711188	1	FALSE	0.0178713	0	777	0	0	0	0	2	0	0	0	0	0	0	0	0	0	0	0	0.107228	0	0	0	0	0	0	0	-3.64256	0.642893	0.422665
ENSBTAG00000053619	MPPED1	metallophosphoesterase domain containing 1	-0.711188	1	FALSE	0.0158516	0	876	0	0	0	0	2	0	0	0	0	0	0	0	0	0	0	0	0.0951096	0	0	0	0	0	0	0	-3.64256	0.642893	0.422665
ENSBTAG00000053901	0	0	-0.711188	1	FALSE	0.0252933	0	549	0	0	0	0	2	0	0	0	0	0	0	0	0	0	0	0	0.15176	0	0	0	0	0	0	0	-3.64256	0.642893	0.422665
ENSBTAG00000053986	0	0	-0.711188	1	FALSE	0.0226895	0	612	0	0	0	0	2	0	0	0	0	0	0	0	0	0	0	0	0.136137	0	0	0	0	0	0	0	-3.64256	0.642893	0.422665
ENSBTAG00000054885	0	0	-0.711188	1	FALSE	0.0116396	0	1193	0	0	0	0	2	0	0	0	0	0	0	0	0	0	0	0	0.0698374	0	0	0	0	0	0	0	-3.64256	0.642893	0.422665
ENSBTAG00000019811	HAO1	hydroxyacid oxidase 1	-0.71076	1	FALSE	0.100484	0.0523071	2298	0	6	2	0	6	21	10	0	7	0	2	0	0	0.105061	0.0362454	0	0.108768	0.352827	0.162283	0	0.116763	0	0.0347963	0	-2.2247	0.542814	0.461269
ENSBTAG00000008161	CLCA1	chloride channel accessory 1	-0.710645	1	FALSE	0.100577	0.057648	2960	3	5	14	2	10	10	3	6	2	7	4	4	0.0416336	0.0679705	0.196974	0.0257112	0.140736	0.130437	0.0377967	0.0839655	0.0258998	0.0952219	0.0540283	0.0489757	-1.73881	1.78181	0.181927
ENSBTAG00000007445	CD28	CD28 molecule	-0.710412	1	FALSE	0.243013	0.152533	938	7	8	1	5	8	5	8	6	1	3	2	2	0.306556	0.343186	0.0443987	0.202839	0.355292	0.205807	0.318062	0.264966	0.0408653	0.12878	0.0852472	0.077275	-1.93901	1.87583	0.170808
ENSBTAG00000005419	AOC1	amine oxidase, copper containing 1	-0.709984	1	FALSE	0.234014	0.148957	3269	11	8	18	18	34	25	25	14	8	11	2	16	0.138227	0.098473	0.229314	0.209527	0.433274	0.295269	0.2852	0.1774	0.0938064	0.13549	0.0244606	0.177385	-0.502966	2.07918	0.149321
ENSBTAG00000027563	ALX4	ALX homeobox 4	-0.707573	1	FALSE	0.0512131	0.0287672	1337	5	2	1	0	2	0	2	0	0	0	3	1	0.153622	0.0601922	0.0311488	0	0.0623156	0	0.0557857	0	0	0	0.0897104	0.027107	-3.03118	0.788485	0.374559
ENSBTAG00000002300	DCT	dopachrome tautomerase	-0.707011	1	FALSE	0.00466845	0	2717	0	0	0	2	0	0	0	0	0	0	0	0	0	0	0	0.0280107	0	0	0	0	0	0	0	0	-3.64273	0.638222	0.424355
ENSBTAG00000030841	0	0	-0.707011	1	FALSE	0.0242992	0	522	0	0	0	2	0	0	0	0	0	0	0	0	0	0	0	0.145795	0	0	0	0	0	0	0	0	-3.64273	0.638222	0.424355
ENSBTAG00000033656	0	0	-0.707011	1	FALSE	0.00809973	0	1566	0	0	0	2	0	0	0	0	0	0	0	0	0	0	0	0.0485984	0	0	0	0	0	0	0	0	-3.64273	0.638222	0.424355
ENSBTAG00000039319	CYP4F2	cytochrome P450, family 4, subfamily F, polypeptide 2	-0.707011	1	FALSE	0.00396628	0	3198	0	0	0	2	0	0	0	0	0	0	0	0	0	0	0	0.0237977	0	0	0	0	0	0	0	0	-3.64273	0.638222	0.424355
ENSBTAG00000048344	0	0	-0.707011	1	FALSE	0.0164516	0	771	0	0	0	2	0	0	0	0	0	0	0	0	0	0	0	0.0987095	0	0	0	0	0	0	0	0	-3.64273	0.638222	0.424355
ENSBTAG00000049316	0	0	-0.707011	1	FALSE	0.0168448	0	753	0	0	0	2	0	0	0	0	0	0	0	0	0	0	0	0.101069	0	0	0	0	0	0	0	0	-3.64273	0.638222	0.424355
ENSBTAG00000050200	SALL3	spalt like transcription factor 3	-0.707011	1	FALSE	0.00319099	0	3975	0	0	0	2	0	0	0	0	0	0	0	0	0	0	0	0.0191459	0	0	0	0	0	0	0	0	-3.64273	0.638222	0.424355
ENSBTAG00000050277	0	0	-0.707011	1	FALSE	0.0220211	0	576	0	0	0	2	0	0	0	0	0	0	0	0	0	0	0	0.132127	0	0	0	0	0	0	0	0	-3.64273	0.638222	0.424355
ENSBTAG00000016285	NGB	neuroglobin	-0.706756	1	FALSE	0.0327336	0.0170787	1872	1	0	2	1	4	1	1	0	1	0	2	1	0.0219436	0	0.0444935	0.0203272	0.0890128	0.0206246	0.0199213	0	0.0204763	0	0.0427147	0.01936	-3.04285	0.841637	0.358929
ENSBTAG00000025246	ZIC2	Zic family member 2	-0.706216	1	FALSE	0.0195534	0.0130613	2440	3	0	0	1	3	0	0	0	3	0	1	1	0.0505064	0	0	0.0155953	0.0512188	0	0	0	0.0471291	0	0.0163856	0.0148533	-3.15648	0.662968	0.415514
ENSBTAG00000010352	KCNK16	potassium two pore domain channel subfamily K member 16	-0.706161	1	FALSE	0.144433	0.0892555	1529	3	6	5	5	7	7	1	5	4	0	6	5	0.0805988	0.157901	0.136187	0.124436	0.190717	0.17676	0.0243903	0.135458	0.100279	0	0.156891	0.118515	-1.95216	2.01807	0.155436
ENSBTAG00000054713	0	0	-0.705588	1	FALSE	0.11582	0.0633186	702	1	3	1	2	5	0	3	0	1	1	1	1	0.0585164	0.171959	0.0593247	0.108412	0.296709	0	0.159371	0	0.0546035	0.0573579	0.0569529	0.0516268	-2.87502	1.00828	0.315315
ENSBTAG00000047240	0	dynein light chain 1, cytoplasmic-like	-0.704513	1	FALSE	0.102555	0.225467	264	1	0	0	1	2	0	1	0	0	0	8	0	0.1556	0	0	0.144138	0.315591	0	0.14126	0	0	0	1.21154	0	-3.34669	0.475477	0.490478
ENSBTAG00000050934	0	0	-0.703947	1	FALSE	0.031641	0.0210569	1255	0	1	1	2	1	1	0	0	1	1	2	0	0	0.0320626	0.033184	0.0606415	0.0331936	0.0307644	0	0	0.0305431	0.0320839	0.0637146	0	-3.17647	0.693531	0.404966
ENSBTAG00000033766	KRT16	keratin 16	-0.703579	1	FALSE	0.179935	0.116841	1398	5	14	11	0	4	3	5	1	4	1	4	11	0.146919	0.402961	0.327686	0	0.119193	0.0828527	0.133379	0.0296302	0.109676	0.0288021	0.114395	0.285166	-1.85916	1.16145	0.281166
ENSBTAG00000017627	STMN4	stathmin 4	-0.702351	1	FALSE	1.04721	0.695083	2637	97	36	82	44	71	80	35	54	55	34	85	16	1.51104	0.549331	1.29502	0.63493	1.12162	1.17131	0.494974	0.848252	0.799484	0.519158	1.28873	0.219898	1.2499	3.13334	0.0767062
ENSBTAG00000050037	0	0	-0.701248	1	FALSE	0.0180343	0.0148142	2235	1	1	1	0	1	2	1	1	0	0	3	0	0.0183796	0.0180038	0.0186335	0	0.0186389	0.0345497	0.0166858	0.0185338	0	0	0.0536657	0	-3.17442	0.669843	0.413106
ENSBTAG00000000085	CYP1A2	cytochrome P450, family 1, subfamily A, polypeptide 2	-0.700854	1	FALSE	0.00342526	0	2027	0	0	0	0	1	0	0	0	0	0	0	0	0	0	0	0	0.0205515	0	0	0	0	0	0	0	-3.64248	0.638857	0.424125
ENSBTAG00000003118	0	FUN14 domain-containing protein 1-like	-0.700854	1	FALSE	0.0148355	0	468	0	0	0	0	1	0	0	0	0	0	0	0	0	0	0	0	0.0890128	0	0	0	0	0	0	0	-3.64248	0.638857	0.424125
ENSBTAG00000004658	WEE2	WEE1 homolog 2	-0.700854	1	FALSE	0.00263192	0	2638	0	0	0	0	1	0	0	0	0	0	0	0	0	0	0	0	0.0157915	0	0	0	0	0	0	0	-3.64248	0.638857	0.424125
ENSBTAG00000009702	MYH8	myosin heavy chain 8	-0.700854	1	FALSE	0.0011354	0	6115	0	0	0	0	1	0	0	0	0	0	0	0	0	0	0	0	0.00681243	0	0	0	0	0	0	0	-3.64248	0.638857	0.424125
ENSBTAG00000014395	GLRA1	glycine receptor alpha 1	-0.700854	1	FALSE	0.00366772	0	1893	0	0	0	0	1	0	0	0	0	0	0	0	0	0	0	0	0.0220063	0	0	0	0	0	0	0	-3.64248	0.638857	0.424125
ENSBTAG00000015056	RBP2	retinol binding protein 2	-0.700854	1	FALSE	0.0083954	0	827	0	0	0	0	1	0	0	0	0	0	0	0	0	0	0	0	0.0503724	0	0	0	0	0	0	0	-3.64248	0.638857	0.424125
ENSBTAG00000015987	0	cationic amino acid transporter 3	-0.700854	1	FALSE	0.00343543	0	2021	0	0	0	0	1	0	0	0	0	0	0	0	0	0	0	0	0.0206126	0	0	0	0	0	0	0	-3.64248	0.638857	0.424125
ENSBTAG00000016646	KCNA1	potassium voltage-gated channel subfamily A member 1	-0.700854	1	FALSE	0.00466599	0	1488	0	0	0	0	1	0	0	0	0	0	0	0	0	0	0	0	0.027996	0	0	0	0	0	0	0	-3.64248	0.638857	0.424125
ENSBTAG00000023998	0	0	-0.700854	1	FALSE	0.0241076	0	288	0	0	0	0	1	0	0	0	0	0	0	0	0	0	0	0	0.144646	0	0	0	0	0	0	0	-3.64248	0.638857	0.424125
ENSBTAG00000034869	KRTAP11-1	keratin associated protein 11-1	-0.700854	1	FALSE	0.00788977	0	880	0	0	0	0	1	0	0	0	0	0	0	0	0	0	0	0	0.0473386	0	0	0	0	0	0	0	-3.64248	0.638857	0.424125
ENSBTAG00000036012	OR13C3	olfactory receptor, family 13, subfamily C, member 3	-0.700854	1	FALSE	0.00672771	0	1032	0	0	0	0	1	0	0	0	0	0	0	0	0	0	0	0	0.0403663	0	0	0	0	0	0	0	-3.64248	0.638857	0.424125
ENSBTAG00000039170	0	0	-0.700854	1	FALSE	0.0170172	0	408	0	0	0	0	1	0	0	0	0	0	0	0	0	0	0	0	0.102103	0	0	0	0	0	0	0	-3.64248	0.638857	0.424125
ENSBTAG00000045662	KRT3	keratin 3	-0.700854	1	FALSE	0.00356967	0	1945	0	0	0	0	1	0	0	0	0	0	0	0	0	0	0	0	0.021418	0	0	0	0	0	0	0	-3.64248	0.638857	0.424125
ENSBTAG00000047272	CCDC182	coiled-coil domain containing 182	-0.700854	1	FALSE	0.0150281	0	462	0	0	0	0	1	0	0	0	0	0	0	0	0	0	0	0	0.0901688	0	0	0	0	0	0	0	-3.64248	0.638857	0.424125
ENSBTAG00000047978	0	0	-0.700854	1	FALSE	0.0182231	0	381	0	0	0	0	1	0	0	0	0	0	0	0	0	0	0	0	0.109339	0	0	0	0	0	0	0	-3.64248	0.638857	0.424125
ENSBTAG00000048907	0	0	-0.700854	1	FALSE	0.0248853	0	279	0	0	0	0	1	0	0	0	0	0	0	0	0	0	0	0	0.149312	0	0	0	0	0	0	0	-3.64248	0.638857	0.424125
ENSBTAG00000049531	OR2A25	olfactory receptor, family 2, subfamily A, member 25	-0.700854	1	FALSE	0.00746559	0	930	0	0	0	0	1	0	0	0	0	0	0	0	0	0	0	0	0.0447935	0	0	0	0	0	0	0	-3.64248	0.638857	0.424125
ENSBTAG00000050455	0	olfactory receptor 2H2-like	-0.700854	1	FALSE	0.00734709	0	945	0	0	0	0	1	0	0	0	0	0	0	0	0	0	0	0	0.0440825	0	0	0	0	0	0	0	-3.64248	0.638857	0.424125
ENSBTAG00000052808	0	inactive serine/threonine-protein kinase TEX14-like	-0.700854	1	FALSE	0.00318486	0	2180	0	0	0	0	1	0	0	0	0	0	0	0	0	0	0	0	0.0191092	0	0	0	0	0	0	0	-3.64248	0.638857	0.424125
ENSBTAG00000053324	0	0	-0.700854	1	FALSE	0.00143007	0	4855	0	0	0	0	1	0	0	0	0	0	0	0	0	0	0	0	0.00858043	0	0	0	0	0	0	0	-3.64248	0.638857	0.424125
ENSBTAG00000053706	0	F-box only protein 27	-0.700854	1	FALSE	0.00438598	0	1583	0	0	0	0	1	0	0	0	0	0	0	0	0	0	0	0	0.0263159	0	0	0	0	0	0	0	-3.64248	0.638857	0.424125
ENSBTAG00000053982	0	olfactory receptor, family 52, subfamily B, member 4	-0.700854	1	FALSE	0.00734709	0	945	0	0	0	0	1	0	0	0	0	0	0	0	0	0	0	0	0.0440825	0	0	0	0	0	0	0	-3.64248	0.638857	0.424125
ENSBTAG00000051190	0	0	-0.700687	1	FALSE	0.184146	0.101848	1218	5	10	1	14	3	1	2	6	5	3	0	3	0.168631	0.330365	0.0341921	0.437385	0.102606	0.031699	0.061236	0.204054	0.157355	0.0991756	0	0.089266	-2.06989	1.21652	0.270045
ENSBTAG00000051973	0	0	-0.700529	1	FALSE	0.378729	0.194988	267	1	3	0	2	7	2	3	3	0	0	1	1	0.153852	0.452118	0	0.285038	1.09216	0.289209	0.41902	0.465427	0	0	0.149741	0.135738	-2.79996	1.01607	0.313453
ENSBTAG00000007665	NPR3	natriuretic peptide receptor 3	-0.700351	1	FALSE	46.2618	19.1885	4217	1424	11610	533	11068	3580	1356	2409	4277	543	2534	1584	892	13.8714	110.782	5.26376	99.8732	35.3653	12.4151	21.3038	42.0124	4.93575	24.1954	15.0177	7.66608	6.52545	1.81729	0.177636
ENSBTAG00000048052	0	olfactory receptor, family 52, subfamily I, member 2	-0.700001	1	FALSE	0.158389	0.097595	972	8	3	1	2	3	6	2	0	2	2	3	6	0.338095	0.124193	0.0428456	0.0782974	0.128574	0.238329	0.076734	0	0.0788717	0.0828504	0.123398	0.223716	-2.34585	1.51144	0.218919
ENSBTAG00000027172	0	0	-0.699265	1	FALSE	0.46222	0.270647	738	7	4	16	7	3	14	4	8	3	2	4	10	0.389634	0.218095	0.902893	0.360932	0.169341	0.732427	0.202129	0.44903	0.15582	0.10912	0.216699	0.491084	-1.57391	1.7561	0.185112
ENSBTAG00000050197	C10orf99	chromosome 28 C10orf99 homolog	-0.698166	1	FALSE	0.461451	0.132441	1158	6	55	2	4	3	10	7	3	6	0	4	4	0.212842	1.91116	0.0719274	0.131442	0.107922	0.333414	0.225431	0.107313	0.198609	0	0.138103	0.125188	-1.87485	1.45168	0.228259
ENSBTAG00000011277	FAM133A	family with sequence similarity 133 member A	-0.697658	1	FALSE	0.757629	0.568032	321	5	11	7	1	6	6	0	2	10	11	1	4	0.639852	1.37889	0.908167	0.118544	0.778654	0.72167	0	0.258087	1.19413	1.37981	0.124551	0.451614	-1.84483	1.21048	0.271237
ENSBTAG00000054406	C18H19orf33	chromosome 18 C19orf33 homolog	-0.697276	1	FALSE	23.5462	15.4747	1701	418	1254	1443	1809	306	803	678	1161	524	781	390	481	10.0945	29.6644	35.3293	40.4685	7.49403	18.2265	14.8645	28.2728	11.8082	18.4875	9.1667	10.2483	4.96221	3.72718	0.0535337
ENSBTAG00000004150	NRG1	neuregulin 1	-0.696956	1	FALSE	2.42279	1.37778	2875	139	269	33	380	90	147	92	165	64	74	132	77	1.98606	3.76493	0.478023	5.02955	1.30408	1.97411	1.19337	2.37732	0.853295	1.03639	1.83565	0.970655	2.31333	3.0832	0.0791046
ENSBTAG00000000730	GCG	glucagon	-0.696732	1	FALSE	0.00576553	0	1100	0	0	0	1	0	0	0	0	0	0	0	0	0	0	0	0.0345932	0	0	0	0	0	0	0	0	-3.64266	0.634121	0.425848
ENSBTAG00000004911	BIRC7	baculoviral IAP repeat containing 7	-0.696732	1	FALSE	0.00719057	0	882	0	0	0	1	0	0	0	0	0	0	0	0	0	0	0	0.0431434	0	0	0	0	0	0	0	0	-3.64266	0.634121	0.425848
ENSBTAG00000007199	0	0	-0.696732	1	FALSE	0.0320307	0	198	0	0	0	1	0	0	0	0	0	0	0	0	0	0	0	0.192184	0	0	0	0	0	0	0	0	-3.64266	0.634121	0.425848
ENSBTAG00000009144	BPIFA2A	BPI fold containing family A, member 2A	-0.696732	1	FALSE	0.00654498	0	969	0	0	0	1	0	0	0	0	0	0	0	0	0	0	0	0.0392699	0	0	0	0	0	0	0	0	-3.64266	0.634121	0.425848
ENSBTAG00000014236	NR2E3	nuclear receptor subfamily 2 group E member 3	-0.696732	1	FALSE	0.00424788	0	1493	0	0	0	1	0	0	0	0	0	0	0	0	0	0	0	0.0254873	0	0	0	0	0	0	0	0	-3.64266	0.634121	0.425848
ENSBTAG00000014384	ZDHHC22	zinc finger DHHC-type containing 22	-0.696732	1	FALSE	0.00199374	0	3181	0	0	0	1	0	0	0	0	0	0	0	0	0	0	0	0.0119624	0	0	0	0	0	0	0	0	-3.64266	0.634121	0.425848
ENSBTAG00000016633	NPY2R	neuropeptide Y receptor Y2	-0.696732	1	FALSE	0.00428809	0	1479	0	0	0	1	0	0	0	0	0	0	0	0	0	0	0	0.0257285	0	0	0	0	0	0	0	0	-3.64266	0.634121	0.425848
ENSBTAG00000016785	0	5-hydroxytryptamine receptor 5B	-0.696732	1	FALSE	0.00565248	0	1122	0	0	0	1	0	0	0	0	0	0	0	0	0	0	0	0.0339149	0	0	0	0	0	0	0	0	-3.64266	0.634121	0.425848
ENSBTAG00000017929	ACTRT2	actin related protein T2	-0.696732	1	FALSE	0.00447887	0	1416	0	0	0	1	0	0	0	0	0	0	0	0	0	0	0	0.0268732	0	0	0	0	0	0	0	0	-3.64266	0.634121	0.425848
ENSBTAG00000020353	PFN3	profilin 3	-0.696732	1	FALSE	0.0115943	0	547	0	0	0	1	0	0	0	0	0	0	0	0	0	0	0	0.0695658	0	0	0	0	0	0	0	0	-3.64266	0.634121	0.425848
ENSBTAG00000024545	DCHS2	dachsous cadherin-related 2	-0.696732	1	FALSE	0.000628988	0	10083	0	0	0	1	0	0	0	0	0	0	0	0	0	0	0	0.00377393	0	0	0	0	0	0	0	0	-3.64266	0.634121	0.425848
ENSBTAG00000036304	CNGB3	cyclic nucleotide gated channel beta 3	-0.696732	1	FALSE	0.00274193	0	2313	0	0	0	1	0	0	0	0	0	0	0	0	0	0	0	0.0164516	0	0	0	0	0	0	0	0	-3.64266	0.634121	0.425848
ENSBTAG00000037462	0	olfactory receptor, family 7, subfamily D, member 4	-0.696732	1	FALSE	0.00642562	0	987	0	0	0	1	0	0	0	0	0	0	0	0	0	0	0	0.0385537	0	0	0	0	0	0	0	0	-3.64266	0.634121	0.425848
ENSBTAG00000039530	NEFM	neurofilament medium	-0.696732	1	FALSE	0.00191315	0	3315	0	0	0	1	0	0	0	0	0	0	0	0	0	0	0	0.0114789	0	0	0	0	0	0	0	0	-3.64266	0.634121	0.425848
ENSBTAG00000040497	LIN28A	lin-28 homolog A	-0.696732	1	FALSE	0.0102623	0	618	0	0	0	1	0	0	0	0	0	0	0	0	0	0	0	0.0615736	0	0	0	0	0	0	0	0	-3.64266	0.634121	0.425848
ENSBTAG00000040582	0	olfactory receptor 2B11	-0.696732	1	FALSE	0.00677573	0	936	0	0	0	1	0	0	0	0	0	0	0	0	0	0	0	0.0406544	0	0	0	0	0	0	0	0	-3.64266	0.634121	0.425848
ENSBTAG00000047610	0	olfactory receptor 1L3	-0.696732	1	FALSE	0.00602287	0	1053	0	0	0	1	0	0	0	0	0	0	0	0	0	0	0	0.0361372	0	0	0	0	0	0	0	0	-3.64266	0.634121	0.425848
ENSBTAG00000047808	MOGAT3	2-acylglycerol O-acyltransferase 3	-0.696732	1	FALSE	0.00618137	0	1026	0	0	0	1	0	0	0	0	0	0	0	0	0	0	0	0.0370882	0	0	0	0	0	0	0	0	-3.64266	0.634121	0.425848
ENSBTAG00000049502	0	0	-0.696732	1	FALSE	0.0211403	0	300	0	0	0	1	0	0	0	0	0	0	0	0	0	0	0	0.126842	0	0	0	0	0	0	0	0	-3.64266	0.634121	0.425848
ENSBTAG00000050560	0	cytochrome b-c1 complex subunit 7	-0.696732	1	FALSE	0.028187	0	225	0	0	0	1	0	0	0	0	0	0	0	0	0	0	0	0.169122	0	0	0	0	0	0	0	0	-3.64266	0.634121	0.425848
ENSBTAG00000050692	0	0	-0.696732	1	FALSE	0.00300858	0	2108	0	0	0	1	0	0	0	0	0	0	0	0	0	0	0	0.0180515	0	0	0	0	0	0	0	0	-3.64266	0.634121	0.425848
ENSBTAG00000050894	0	0	-0.696732	1	FALSE	0.00585603	0	1083	0	0	0	1	0	0	0	0	0	0	0	0	0	0	0	0.0351362	0	0	0	0	0	0	0	0	-3.64266	0.634121	0.425848
ENSBTAG00000051598	0	0	-0.696732	1	FALSE	0.0201336	0	315	0	0	0	1	0	0	0	0	0	0	0	0	0	0	0	0.120802	0	0	0	0	0	0	0	0	-3.64266	0.634121	0.425848
ENSBTAG00000052164	0	0	-0.696732	1	FALSE	0.0123627	0	513	0	0	0	1	0	0	0	0	0	0	0	0	0	0	0	0.0741764	0	0	0	0	0	0	0	0	-3.64266	0.634121	0.425848
ENSBTAG00000052580	0	0	-0.696732	1	FALSE	0.0146468	0	433	0	0	0	1	0	0	0	0	0	0	0	0	0	0	0	0.0878811	0	0	0	0	0	0	0	0	-3.64266	0.634121	0.425848
ENSBTAG00000053690	0	0	-0.696732	1	FALSE	0.0289593	0	219	0	0	0	1	0	0	0	0	0	0	0	0	0	0	0	0.173756	0	0	0	0	0	0	0	0	-3.64266	0.634121	0.425848
ENSBTAG00000054237	0	cytochrome P450 2C31	-0.696732	1	FALSE	0.00429681	0	1476	0	0	0	1	0	0	0	0	0	0	0	0	0	0	0	0.0257808	0	0	0	0	0	0	0	0	-3.64266	0.634121	0.425848
ENSBTAG00000054433	0	0	-0.696732	1	FALSE	0.0224897	0	282	0	0	0	1	0	0	0	0	0	0	0	0	0	0	0	0.134938	0	0	0	0	0	0	0	0	-3.64266	0.634121	0.425848
ENSBTAG00000055092	0	0	-0.696732	1	FALSE	0.0071662	0	885	0	0	0	1	0	0	0	0	0	0	0	0	0	0	0	0.0429972	0	0	0	0	0	0	0	0	-3.64266	0.634121	0.425848
ENSBTAG00000054439	0	0	-0.695129	1	FALSE	0.0325799	0.0376337	1467	1	3	0	0	3	0	1	0	0	1	0	7	0.0280017	0.0822873	0	0	0.0851902	0	0.0254211	0	0	0.0274474	0	0.172934	-3.14286	0.627549	0.428256
ENSBTAG00000031654	KCND3	potassium voltage-gated channel subfamily D member 3	-0.695054	1	FALSE	0.106084	0.0708761	1968	7	9	2	1	6	6	9	0	3	5	1	4	0.146113	0.184018	0.0423231	0.0193356	0.127006	0.117711	0.170546	0	0.0584324	0.1023	0.0203155	0.0736626	-2.02664	1.4935	0.221674
ENSBTAG00000005784	CSMD2	CUB and Sushi multiple domains 2	-0.694433	1	FALSE	0.0278146	0.0466126	10951	7	8	6	11	3	11	2	3	5	56	5	6	0.0262578	0.0293953	0.0228176	0.0382228	0.0114121	0.0387821	0.00681084	0.0113477	0.0175014	0.205904	0.0182545	0.0198568	-1.58328	1.82259	0.177006
ENSBTAG00000003948	FDPS	farnesyl diphosphate synthase	-0.693788	0.411967	FALSE	32.2997	21.119	2122	1314	2330	1605	2368	961	1723	1393	1346	1145	1174	931	905	25.4369	44.1827	31.4994	42.4639	18.8658	31.3496	24.4811	26.2749	20.6832	22.2768	17.5411	15.4566	5.84621	11.4604	0.000710953
ENSBTAG00000052324	0	0	-0.69377	1	FALSE	0.0857949	0.0531999	1089	0	4	3	3	2	2	0	1	2	3	0	3	0	0.1478	0.114727	0.104828	0.0765069	0.0709079	0	0.0380376	0.0703979	0.110924	0	0.0998402	-2.69346	1.17837	0.277688
ENSBTAG00000047358	HIGD1C	HIG1 hypoxia inducible domain family member 1C	-0.692192	1	FALSE	0.042812	0.0259064	1254	0	1	2	1	2	2	1	1	0	0	2	1	0	0.0320881	0.066421	0.0303449	0.0664402	0.0615779	0.029739	0.0330327	0	0	0.0637654	0.0289011	-3.04007	0.841174	0.359061
ENSBTAG00000010163	SCNN1G	sodium channel epithelial 1 gamma subunit	-0.692104	1	FALSE	0.809661	0.514434	2857	60	80	13	69	79	45	55	35	35	13	51	39	0.862692	1.12673	0.189499	0.919014	1.1519	0.608128	0.717921	0.507457	0.469586	0.183216	0.713695	0.494728	0.970152	3.10156	0.0782173
ENSBTAG00000013319	SMCO1	single-pass membrane protein with coiled-coil domains 1	-0.691896	1	FALSE	0.0576363	0.0345533	1649	2	4	2	0	4	2	2	0	1	1	2	3	0.0498223	0.0976071	0.0505105	0	0.10105	0.0468276	0.0452307	0	0.0232454	0.024418	0.0484911	0.0659345	-2.69985	1.22469	0.268443
ENSBTAG00000017659	BFSP2	beaded filament structural protein 2	-0.691824	1	FALSE	0.871479	0.427916	1537	12	20	82	39	21	25	12	20	18	17	17	17	0.320717	0.523598	2.22184	0.965549	0.569172	0.627998	0.29116	0.539011	0.448907	0.445354	0.442209	0.400855	-0.129701	2.57283	0.108713
ENSBTAG00000052113	0	histone H2A-Bbd type 1-like	-0.691779	1	FALSE	0.0717699	0.06862	568	3	0	1	1	1	0	0	0	4	2	0	0	0.216964	0	0.0733203	0.0669939	0.0733415	0	0	0	0.269941	0.141779	0	0	-3.21965	0.552041	0.457485
ENSBTAG00000048861	0	family with sequence similarity 151 member A	-0.69177	1	FALSE	0.288373	0.276114	1582	4	22	0	20	0	24	19	2	43	0	0	5	0.103865	0.559575	0	0.481068	0	0.58573	0.44789	0.0523679	1.04188	0	0	0.114545	-1.14867	0.461481	0.496933
ENSBTAG00000053913	0	0	-0.691741	1	FALSE	0.135648	0.0803373	246	0	1	0	1	2	1	0	0	1	1	1	0	0	0.163571	0	0.154685	0.338683	0.156949	0	0	0.15582	0.16368	0.162524	0	-3.25284	0.609361	0.435029
ENSBTAG00000019892	HAS2	hyaluronan synthase 2	-0.691536	1	FALSE	0.309489	0.147576	4840	12	105	17	34	22	35	26	12	10	19	30	13	0.101848	0.872943	0.146277	0.267311	0.189355	0.2792	0.200333	0.102702	0.0791976	0.158066	0.247816	0.0973442	-0.0222311	2.30617	0.128861
ENSBTAG00000031669	CTNNA2	catenin alpha 2	-0.691037	1	FALSE	0.0907656	0.0567108	3317	10	8	3	4	8	12	7	7	5	4	2	4	0.123842	0.097048	0.0376659	0.0458879	0.100471	0.139678	0.0787004	0.0874166	0.0577806	0.0485563	0.0241067	0.0437045	-1.64251	2.38462	0.122535
ENSBTAG00000013047	GRM7	glutamate metabotropic receptor 7	-0.690676	1	FALSE	0.11972	0.0984611	2745	7	9	0	16	6	12	22	0	6	5	2	8	0.104754	0.13193	0	0.2218	0.0910557	0.168784	0.298885	0	0.083785	0.0733429	0.02913	0.105623	-1.52477	1.16657	0.280108
ENSBTAG00000038625	0	guanylate-binding protein 6	-0.690609	1	FALSE	3.88423	2.6284	2579	237	402	326	270	125	133	151	181	321	152	93	149	3.77495	6.27215	5.26428	3.98378	2.0191	1.9911	2.18348	2.90716	4.77102	2.37314	1.44173	2.09386	3.06232	4.38647	0.0362252
ENSBTAG00000037778	CXCL3	chemokine (C-X-C motif) ligand 3	-0.689846	1	FALSE	17.7803	14.1983	1284	440	324	287	1032	612	755	564	1148	244	373	225	205	14.0767	10.1536	9.30871	30.5843	19.8557	22.7025	16.3809	37.0355	7.2842	11.697	7.006	5.7863	4.14341	4.26808	0.0388347
ENSBTAG00000026034	0	0	-0.688487	1	FALSE	1.0403	0.645202	285	7	7	10	6	8	6	8	0	6	5	3	7	1.00895	0.988314	1.46126	0.801106	1.16935	0.812828	1.04681	0	0.806982	0.706408	0.420852	0.890154	-1.63084	2.26747	0.132115
ENSBTAG00000033360	0	0	-0.688479	1	FALSE	0.415753	0.263579	639	8	8	4	8	3	9	5	6	4	4	2	5	0.514285	0.503769	0.260695	0.476401	0.195577	0.543794	0.291806	0.388948	0.239948	0.252052	0.125136	0.283584	-1.75998	2.43221	0.118865
ENSBTAG00000050910	0	0	-0.688451	1	FALSE	0.027265	0.0130042	1923	0	3	0	4	1	0	1	0	0	1	0	2	0	0.0627746	0	0.0791524	0.021663	0	0.019393	0	0	0.0209388	0	0.0376932	-3.15743	0.651249	0.419667
ENSBTAG00000051929	0	0	-0.687764	1	FALSE	0.0476931	0.0261825	1008	3	1	0	0	3	0	0	1	2	1	0	0	0.122257	0.0399192	0	0	0.123982	0	0	0.0410942	0.0760548	0.0399457	0	0	-3.15965	0.654294	0.418582
ENSBTAG00000024272	0	0	-0.685035	1	FALSE	9.23406	5.07217	594	107	195	31	78	342	56	61	71	4	64	170	92	7.39966	13.2096	2.17344	4.99679	23.9849	3.63994	3.82973	4.95123	0.258125	4.33835	11.4424	5.61324	1.87333	1.67021	0.196231
ENSBTAG00000045795	KIR2DS1	killer cell immunoglobulin-like receptor, two domains, short cytoplasmic tail, 1	-0.684827	1	FALSE	0.329561	0.260607	1284	15	9	0	11	20	8	26	8	4	4	8	2	0.479889	0.282046	0	0.325995	0.648878	0.240557	0.755149	0.258087	0.119413	0.125437	0.249102	0.0564517	-1.24516	1.28138	0.257643
ENSBTAG00000011504	ZP2	zona pellucida glycoprotein 2	-0.684066	1	FALSE	0.448901	0.396696	2330	51	12	28	6	21	37	14	9	74	9	20	18	0.899143	0.207237	0.500466	0.0979893	0.375458	0.61311	0.224077	0.160003	1.2174	0.155531	0.343184	0.279981	-0.120552	1.72409	0.189168
ENSBTAG00000015125	KLK5	kallikrein related peptidase 5	-0.683076	1	FALSE	4.4263	1.97837	1621	500	20	80	25	320	106	209	32	49	67	39	110	12.6707	0.496465	2.05532	0.586868	8.22366	2.52473	4.80826	0.817727	1.1587	1.66426	0.96191	2.45936	1.82927	1.49115	0.222038
ENSBTAG00000034753	CCDC122	coiled-coil domain containing 122	-0.682002	1	FALSE	0.0482883	0.0305127	1838	5	0	3	0	3	2	4	0	1	1	0	3	0.111748	0	0.0679749	0	0.0679945	0.0420123	0.0811594	0	0.0208551	0.0219071	0	0.0591545	-2.74843	0.922136	0.336915
ENSBTAG00000005603	CXCL11	C-X-C motif chemokine ligand 11	-0.681853	1	FALSE	1.1171	0.748193	1442	62	25	39	16	44	53	18	29	19	50	32	16	1.7662	0.697616	1.12635	0.422219	1.27112	1.41907	0.465513	0.833056	0.505063	1.39616	0.887233	0.40213	0.491953	2.58163	0.10811
ENSBTAG00000033886	CIST1	intestine-specific transcript 1 protein	-0.68079	1	FALSE	13.134	9.23295	1557	297	567	763	840	318	277	183	757	313	434	254	233	7.83579	14.6533	20.4084	20.5293	8.50818	6.86884	4.38316	20.1395	7.70572	11.2236	6.52226	5.4235	3.97142	3.72675	0.0535474
ENSBTAG00000016225	COLEC11	collectin subfamily member 11	-0.680541	1	FALSE	0.196174	0.112866	1419	5	1	14	5	11	5	2	1	6	5	4	7	0.144745	0.0283569	0.410883	0.134082	0.32293	0.136044	0.052562	0.0291917	0.162079	0.141879	0.112702	0.178784	-1.82325	1.49875	0.220864
ENSBTAG00000039839	IL36RN	interleukin 36 receptor antagonist	-0.680077	1	FALSE	0.0169507	0.0165588	1543	0	0	0	1	1	2	3	1	0	0	0	0	0	0	0	0.0246614	0.0269981	0.0500445	0.072507	0.0268457	0	0	0	0	-3.33102	0.469276	0.49332
ENSBTAG00000017793	KLRG2	killer cell lectin like receptor G2	-0.679097	1	FALSE	1.4801	0.939215	1271	35	54	19	59	53	63	46	29	20	37	28	24	1.13119	1.70958	0.622559	1.7664	1.73712	1.91376	1.3497	0.945135	0.603173	1.17216	0.880776	0.684349	0.685449	3.68187	0.0550071
ENSBTAG00000001325	UPB1	beta-ureidopropionase 1	-0.678982	1	FALSE	0.395438	0.259539	1730	22	17	20	3	21	18	8	9	11	11	19	11	0.522386	0.395407	0.481456	0.065987	0.505675	0.401716	0.172452	0.215495	0.243727	0.256022	0.439097	0.23044	-0.616592	2.38716	0.122336
ENSBTAG00000052789	0	0	-0.678772	1	FALSE	0.443513	0.298812	1275	19	25	1	9	21	9	24	13	2	8	5	7	0.61215	0.78899	0.0326635	0.268606	0.686132	0.272537	0.701981	0.422352	0.0601281	0.252645	0.156788	0.198976	-0.91367	1.359	0.243712
ENSBTAG00000017256	CD2	CD2 molecule	-0.678539	1	FALSE	2.22516	1.54653	1611	121	84	80	51	117	78	129	71	60	45	40	41	3.08535	2.0981	2.06808	1.20464	3.02544	1.86935	2.9862	1.82559	1.42762	1.12473	0.992698	0.92236	1.60702	4.15667	0.0414709
ENSBTAG00000020453	CLEC5A	C-type lectin domain containing 5A	-0.677998	1	FALSE	1.4206	0.925904	2309	87	45	100	86	97	73	41	68	44	67	49	59	1.54778	0.784207	1.80364	1.41729	1.75003	1.22065	0.662193	1.21991	0.730443	1.16837	0.848448	0.926062	1.50046	4.58253	0.0322995
ENSBTAG00000019401	LRRIQ3	leucine rich repeats and IQ motif containing 3	-0.67753	1	FALSE	0.171004	0.119427	1295	9	7	7	6	1	3	6	0	1	4	9	4	0.285488	0.217505	0.225113	0.176305	0.0321683	0.0894425	0.172785	0	0.0295997	0.124372	0.27786	0.111944	-1.92906	1.34953	0.245361
ENSBTAG00000009783	0	0	-0.677135	1	FALSE	0.328118	0.209275	612	3	3	7	4	5	8	2	3	5	2	2	6	0.201365	0.197248	0.476343	0.248709	0.340343	0.504697	0.121872	0.203054	0.313167	0.131586	0.130657	0.355314	-2.03501	1.89985	0.168095
ENSBTAG00000054143	0	0	-0.677062	1	FALSE	0.037284	0.0229647	1431	2	2	0	0	1	3	0	0	2	2	1	0	0.0574123	0.0562383	0	0	0.0291111	0.080942	0	0	0.0535732	0.0562757	0.0279392	0	-3.04556	0.787434	0.374877
ENSBTAG00000014224	IGSF9B	immunoglobulin superfamily member 9B	-0.676847	1	FALSE	0.0951041	0.0725562	6574	13	31	0	15	3	33	13	9	35	6	6	5	0.0812322	0.189747	0	0.086825	0.0190103	0.19381	0.0737459	0.0567093	0.204078	0.0367496	0.03649	0.0275646	-0.781655	1.06319	0.302488
ENSBTAG00000050645	0	0	-0.675958	1	FALSE	0.403301	0.249319	360	0	3	4	8	3	4	5	2	0	2	2	3	0	0.335321	0.462733	0.845611	0.34715	0.428993	0.517955	0.230128	0	0.223696	0.222116	0.302017	-2.36572	1.31194	0.252043
ENSBTAG00000048821	0	0	-0.675323	1	FALSE	0.146663	0.0741601	1200	1	11	10	3	1	0	4	0	3	4	0	3	0.0342321	0.368853	0.34705	0.0951313	0.034715	0	0.124309	0	0.0958291	0.134218	0	0.090605	-2.3914	0.754896	0.384931
ENSBTAG00000015821	AMPD3	adenosine monophosphate deaminase 3	-0.675253	1	FALSE	1.93918	1.16518	1635	57	158	13	54	78	116	65	23	72	34	61	41	1.43209	3.88849	0.33113	1.25678	1.98735	2.73926	1.48259	0.582709	1.688	0.837321	1.49164	0.908821	1.30236	2.81131	0.093602
ENSBTAG00000039274	0	olfactory receptor 2B2	-0.67505	1	FALSE	0.0636163	0.0600354	945	1	1	2	0	1	4	6	0	2	0	1	0	0.0434693	0.0425804	0.0881396	0	0.0440825	0.163426	0.236779	0	0.0811251	0	0.0423079	0	-3.00474	0.728948	0.393224
ENSBTAG00000012078	TMEM176A	transmembrane protein 176A	-0.674496	1	FALSE	9.46053	5.66721	2326	214	1145	586	566	288	498	273	340	349	272	373	430	3.77936	19.8079	10.4921	9.25955	5.158	8.26632	4.37701	6.05495	5.75139	4.70858	6.41139	6.69994	4.05237	5.77394	0.0162655
ENSBTAG00000011079	C18H19orf48	chromosome 18 C19orf48 homolog	-0.674161	0.479174	FALSE	26.7052	18.0106	1758	1133	1744	811	1319	1241	759	822	1143	675	876	722	606	26.4744	39.9181	19.2121	28.5502	29.407	16.6692	17.4372	26.932	14.7178	20.0639	16.4199	12.493	5.27705	10.2606	0.00135904
ENSBTAG00000000588	CHODL	chondrolectin	-0.673928	1	FALSE	10.799	5.56284	2598	237	392	411	2668	322	279	196	699	128	739	190	226	3.74735	6.0714	6.58833	39.0778	5.16315	4.14627	2.81346	11.145	1.88855	11.4534	2.92393	3.15269	3.68935	2.71093	0.0996627
ENSBTAG00000051301	0	0	-0.672547	1	FALSE	0.215677	0.167111	534	6	2	2	3	4	0	4	1	7	1	0	1	0.461556	0.150706	0.155977	0.213778	0.312045	0	0.279346	0.0775711	0.502475	0.0754031	0	0.0678689	-2.53588	1.04247	0.307247
ENSBTAG00000040054	0	0	-0.671286	1	FALSE	0.252366	0.19982	372	6	3	0	0	1	4	7	0	0	0	1	4	0.662557	0.324504	0	0	0.111984	0.415154	0.701745	0	0	0	0.107476	0.389699	-2.74565	0.70044	0.402636
ENSBTAG00000015129	KLK10	kallikrein related peptidase 10	-0.670297	1	FALSE	9.20586	5.93741	2323	693	977	415	175	363	556	393	209	580	290	383	282	12.2546	16.9234	7.43998	2.86663	6.50962	9.24098	6.3091	3.72682	9.57053	5.02666	6.59178	4.39959	4.07877	5.48638	0.0191652
ENSBTAG00000012290	SCNN1B	sodium channel epithelial 1 beta subunit	-0.669945	1	FALSE	0.321478	0.24166	2869	14	52	6	16	38	11	8	48	11	12	7	19	0.200453	0.729314	0.087095	0.212213	0.551761	0.148032	0.103988	0.69303	0.146967	0.168415	0.0975485	0.240013	-0.449393	1.56185	0.211394
ENSBTAG00000007403	SLC7A3	solute carrier family 7 member 3	-0.669942	1	FALSE	0.215684	0.136051	2257	15	7	30	3	1	16	10	3	22	3	5	5	0.273007	0.124798	0.553557	0.0505793	0.0184572	0.273704	0.165231	0.0550594	0.373636	0.0535205	0.088571	0.080288	-1.32105	1.11641	0.290693
ENSBTAG00000008505	APOB	apolipoprotein B	-0.669939	1	FALSE	0.0151854	0.00607141	14179	1	13	1	16	0	2	1	4	4	1	3	0	0.00289714	0.0368926	0.00293716	0.0429396	0	0.00544599	0.00263014	0.0116857	0.0108136	0.00283978	0.00845919	0	-2.42424	0.712035	0.398769
ENSBTAG00000020391	MEP1B	meprin A subunit beta	-0.668721	1	FALSE	2.35853	2.13764	2477	183	262	60	51	65	255	301	26	64	33	95	328	3.03487	4.25615	1.00878	0.783479	1.09316	3.97472	4.53174	0.434799	0.990401	0.536437	1.53338	4.7991	2.28408	1.70979	0.191013
ENSBTAG00000051666	WFDC15B	WAP four-disulfide core domain protein 15B	-0.668636	1	FALSE	0.414147	0.230935	1727	18	15	44	3	12	13	11	21	15	2	6	6	0.428149	0.349495	1.06104	0.0661016	0.289459	0.290632	0.237533	0.503696	0.332933	0.0466303	0.138903	0.125913	-0.898147	1.40224	0.236349
ENSBTAG00000040573	TSPAN10	tetraspanin 10	-0.667483	1	FALSE	0.0355092	0.0158551	1165	3	0	0	0	3	0	2	0	0	0	0	1	0.105782	0	0	0	0.107274	0	0.0640219	0	0	0	0	0.031109	-3.34107	0.425558	0.514177
ENSBTAG00000053073	0	0	-0.66683	1	FALSE	7.1301	4.24313	294	34	106	40	66	37	31	36	29	33	31	29	35	4.75058	14.5078	5.66612	8.5424	5.24267	4.07105	4.56646	4.08594	4.30253	4.24566	3.9437	4.31452	0.721489	3.5461	0.0596855
ENSBTAG00000031825	0	0	-0.666615	1	FALSE	1.95155	1.30423	321	9	10	21	17	12	25	21	8	5	4	8	20	1.15173	1.25354	2.7245	2.01524	1.55731	3.00696	2.43971	1.03235	0.597066	0.501748	0.996409	2.25807	-0.724267	1.96264	0.161231
ENSBTAG00000014834	ZP3	zona pellucida glycoprotein 3	-0.665933	1	FALSE	0.137355	0.0793932	1337	0	1	12	0	7	7	5	0	0	2	2	8	0	0.0300961	0.373786	0	0.218105	0.202143	0.139464	0	0	0.0602323	0.0598069	0.216856	-2.27866	0.583946	0.44477
ENSBTAG00000038659	KCTD8	potassium channel tetramerization domain containing 8	-0.665753	1	FALSE	0.669357	0.411164	1413	33	15	22	47	15	10	17	17	11	15	19	10	0.959371	0.42716	0.648415	1.26572	0.442229	0.273244	0.448674	0.498366	0.298406	0.427445	0.537606	0.25649	-0.294983	2.27059	0.13185
ENSBTAG00000019791	GRHL3	grainyhead like transcription factor 3	-0.664051	1	FALSE	0.160525	0.0848959	3931	9	7	13	43	10	14	2	13	4	5	15	12	0.094049	0.0716534	0.137725	0.416245	0.105973	0.137505	0.0189737	0.136988	0.0390045	0.0512151	0.15256	0.110634	-0.997993	1.53634	0.215163
ENSBTAG00000003572	F11	coagulation factor XI	-0.664014	1	FALSE	0.0408975	0.0316281	3419	4	7	2	4	1	3	4	0	8	2	1	2	0.0480591	0.0823836	0.0243615	0.0445189	0.0121843	0.0338778	0.04363	0	0.0896909	0.0235538	0.0116937	0.0212003	-2.36886	1.28373	0.257208
ENSBTAG00000049125	0	glycosylphosphatidylinositol anchored high density lipoprotein binding protein 1	-0.663364	1	FALSE	13.5994	7.7734	1498	547	432	1043	90	404	484	401	196	327	229	309	350	15	11.6042	28.9965	2.2862	11.2349	12.4746	9.9829	5.41983	8.36745	6.15537	8.24707	8.46776	3.84945	4.88754	0.0270512
ENSBTAG00000038366	CD1B5	T-cell surface glycoprotein CD1b-1-like	-0.663332	1	FALSE	0.0966128	0.0457819	1686	0	10	0	13	1	1	6	0	1	4	1	0	0	0.238663	0	0.293406	0.0247082	0.0229	0.132714	0	0.0227353	0.0955285	0.0237135	0	-2.54646	0.513107	0.473797
ENSBTAG00000014859	CAPS2	calcyphosine 2	-0.663236	1	FALSE	2.24255	1.40329	1019	39	71	47	105	31	52	47	17	23	33	48	55	1.57219	2.80366	1.92086	3.92101	1.26732	1.97025	1.72008	0.691061	0.865189	1.30398	1.8833	1.95614	0.907075	3.10984	0.0778206
ENSBTAG00000019425	TSPAN8	tetraspanin 8	-0.663195	1	FALSE	0.0338673	0.0124304	1022	1	0	3	0	1	0	0	0	0	0	1	1	0.0401942	0	0.122248	0	0.0407612	0	0	0	0	0	0.0391203	0.0354618	-3.37828	0.424631	0.514635
ENSBTAG00000014762	ISG20	interferon stimulated exonuclease gene 20	-0.662265	1	FALSE	2.88601	1.77858	1618	60	247	144	146	53	48	62	113	51	100	72	39	1.52331	6.14271	3.70644	3.43366	1.36457	1.14539	1.42902	2.89295	1.20823	2.48858	1.77913	0.873571	1.90034	2.51833	0.112529
ENSBTAG00000004490	TRIM31	tripartite motif containing 31	-0.662103	1	FALSE	0.85092	0.763929	1725	55	21	27	11	60	43	104	16	25	15	17	31	1.30975	0.48986	0.65185	0.242654	1.44897	0.962436	2.24837	0.384213	0.555531	0.350133	0.394015	0.651305	0.370529	2.0478	0.152427
ENSBTAG00000049991	0	0	-0.661811	1	FALSE	0.0141801	0.0244682	2392	2	0	1	1	1	0	0	2	7	0	0	0	0.0343466	0	0.0174105	0.0159082	0.0174155	0	0	0.0346346	0.112175	0	0	0	-3.23543	0.491832	0.483111
ENSBTAG00000038858	CKLF	chemokine-like factor	-0.661023	1	FALSE	0.0914263	0.028336	450	0	0	4	0	1	1	0	0	0	1	0	1	0	0	0.370186	0	0.0925733	0.0857985	0	0	0	0.0894784	0	0.0805378	-3.37922	0.419226	0.517323
ENSBTAG00000034645	PON3	paraoxonase 3	-0.660621	1	FALSE	1.38488	0.805296	2216	103	10	151	155	16	24	55	30	70	61	46	12	1.90934	0.181582	2.83779	2.66162	0.30078	0.418152	0.925587	0.560781	1.21084	1.10839	0.829929	0.196256	1.20416	1.27677	0.258501
ENSBTAG00000050470	0	0	-0.660585	1	FALSE	0.0707354	0.0325772	567	1	4	0	0	0	1	2	0	0	0	0	1	0.0724489	0.28387	0	0	0	0.0680941	0.131544	0	0	0	0	0.0639189	-3.34372	0.427421	0.513257
ENSBTAG00000049550	0	olfactory receptor 4B1	-0.660404	1	FALSE	0.0274416	0.0134082	951	0	2	0	2	0	0	0	0	0	1	0	1	0	0.0846236	0	0.0800263	0	0	0	0	0	0.0423399	0	0.0381094	-3.37932	0.423633	0.51513
ENSBTAG00000024075	SLC9A4	solute carrier family 9 member A4	-0.66026	1	FALSE	0.0117731	0.00450929	2905	0	0	3	0	1	1	0	0	1	1	0	0	0	0	0.0430079	0	0.0143401	0.0132907	0	0	0.0131951	0.0138607	0	0	-3.37825	0.421496	0.516191
ENSBTAG00000020450	CLDND2	claudin domain containing 2	-0.659686	1	FALSE	2.10672	1.40696	501	36	19	40	3	23	35	32	9	30	9	17	13	2.95175	1.52601	3.32503	0.227859	1.91244	2.69726	2.38197	0.744126	2.29531	0.723328	1.35664	0.940411	-0.0604217	1.7549	0.185261
ENSBTAG00000054151	MEI4	meiotic double-stranded break formation protein 4	-0.659343	1	FALSE	0.0959894	0.0621292	1343	6	3	2	2	5	1	5	2	1	2	1	2	0.183523	0.089885	0.0620193	0.0566679	0.155093	0.0287486	0.138841	0.0616873	0.0285418	0.0599632	0.0297699	0.0539717	-2.45182	1.32424	0.249833
ENSBTAG00000054687	0	0	-0.659318	1	FALSE	0.507969	0.34458	585	7	16	0	7	2	13	4	2	5	4	12	4	0.491538	1.10054	0	0.455329	0.14242	0.857985	0.254993	0.141617	0.327621	0.275318	0.820122	0.247809	-1.68819	1.25852	0.261932
ENSBTAG00000013734	ATP6V1E2	ATPase H+ transporting V1 subunit E2	-0.658753	1	FALSE	0.508386	0.3408	1019	8	10	13	13	22	11	5	13	7	16	3	9	0.322501	0.394882	0.531303	0.485459	0.899387	0.416784	0.182987	0.528458	0.263318	0.632232	0.117706	0.320096	-0.968042	1.98854	0.158494
ENSBTAG00000051340	0	0	-0.658685	1	FALSE	0.388412	0.25254	2779	12	48	2	20	39	41	21	11	26	13	20	18	0.177381	0.695016	0.0299719	0.273858	0.584621	0.569623	0.281809	0.163963	0.358626	0.188359	0.287736	0.234745	-0.056095	1.89966	0.168116
ENSBTAG00000049555	0	0	-0.657728	1	FALSE	2.40543	1.52651	327	7	21	33	28	9	20	22	6	16	7	14	13	0.879356	2.58412	4.2028	3.25832	1.14655	2.36143	2.50899	0.760055	1.87555	0.861948	1.71172	1.44081	-0.508871	1.97271	0.16016
ENSBTAG00000009182	CLCN1	chloride voltage-gated channel 1	-0.656295	1	FALSE	0.0541174	0.0413328	3962	6	2	6	1	5	12	4	1	2	11	5	2	0.0622087	0.0203122	0.0630681	0.00960437	0.0525719	0.116939	0.0376504	0.0104551	0.0193496	0.111792	0.0504555	0.0182948	-1.99802	1.24579	0.264358
ENSBTAG00000009797	RIMBP2	RIMS binding protein 2	-0.656275	1	FALSE	0.207305	0.13066	6285	50	64	1	11	21	48	35	2	24	18	22	28	0.326798	0.409748	0.00662624	0.0665995	0.139191	0.294868	0.207676	0.0131815	0.146374	0.115318	0.139949	0.16146	0.148858	1.22459	0.268462
ENSBTAG00000054665	NKX6-2	NK6 homeobox 2	-0.654986	1	FALSE	0.126131	0.0948493	837	0	2	3	5	2	4	0	5	0	2	2	3	0	0.0961494	0.149269	0.227315	0.0995412	0.184513	0	0.247449	0	0.0962133	0.0955339	0.1299	-2.57815	1.02367	0.311649
ENSBTAG00000009105	ACSBG2	acyl-CoA synthetase bubblegum family member 2	-0.654434	1	FALSE	0.0317802	0.0450547	843	0	2	0	0	1	1	5	1	0	0	0	0	0	0.095465	0	0	0.0494164	0.0457999	0.221191	0.0491376	0	0	0	0	-3.33434	0.42338	0.515255
ENSBTAG00000047262	KRT42	keratin 42	-0.653861	1	FALSE	0.74469	0.520824	1715	26	62	41	15	15	31	26	11	35	8	45	13	0.622765	1.45469	0.995617	0.332821	0.364356	0.697895	0.565371	0.265687	0.782278	0.187826	1.04906	0.274721	0.173335	1.81402	0.178026
ENSBTAG00000048377	TMPRSS11BNL	TMPRSS11B N terminal-like	-0.653713	1	FALSE	0.13765	0.023194	2042	1	39	0	2	0	0	0	2	0	5	0	0	0.0201168	0.768512	0	0.0372698	0	0	0	0.040571	0	0.0985927	0	0	-3.20062	0.463901	0.495806
ENSBTAG00000010483	DLL3	delta like canonical Notch ligand 3	-0.651887	1	FALSE	0.463461	0.305069	1965	22	26	21	20	21	26	23	11	25	11	13	10	0.459912	0.532418	0.445071	0.387303	0.4452	0.510862	0.436505	0.231884	0.48768	0.225404	0.264505	0.184438	-0.263483	3.13248	0.0767469
ENSBTAG00000012280	PGLYRP2	peptidoglycan recognition protein 2	-0.651694	1	FALSE	0.78553	0.488617	2168	64	82	31	16	24	36	35	26	46	9	29	19	1.21265	1.52194	0.595491	0.28083	0.461159	0.641115	0.602051	0.49677	0.81331	0.167153	0.5348	0.317619	0.48951	2.19537	0.138426
ENSBTAG00000017648	TIFAB	TIFA inhibitor	-0.650489	1	FALSE	0.249361	0.129993	1215	5	1	3	12	21	3	4	6	0	5	6	3	0.169047	0.0331181	0.10283	0.375827	0.720015	0.0953317	0.122774	0.204558	0	0.165701	0.197437	0.0894864	-1.84899	1.05529	0.304292
ENSBTAG00000003382	RIMS4	regulating synaptic membrane exocytosis 4	-0.649293	1	FALSE	0.140497	0.115201	1798	1	13	3	10	7	4	0	8	3	15	3	2	0.0228468	0.290935	0.0694871	0.211638	0.162184	0.085894	0	0.184307	0.0639571	0.335917	0.066709	0.0403137	-1.78934	0.965091	0.325907
ENSBTAG00000003202	OPRD1	opioid receptor delta 1	-0.648292	1	FALSE	0.791407	0.424013	2136	17	118	27	34	38	18	15	19	18	19	45	23	0.326936	2.22291	0.526423	0.605705	0.741107	0.32536	0.261887	0.368463	0.323019	0.358165	0.842295	0.390246	0.1762	2.13974	0.143526
ENSBTAG00000054502	0	0	-0.647659	1	FALSE	0.221091	0.162356	243	0	3	0	1	3	1	0	0	0	2	3	1	0	0.496772	0	0.156595	0.514296	0.158886	0	0	0	0.331401	0.493592	0.149144	-3.0341	0.683521	0.408377
ENSBTAG00000053458	0	0	-0.64714	1	FALSE	0.0944035	0.0605774	1476	5	3	2	2	1	8	1	0	2	5	1	5	0.139155	0.0817856	0.0564308	0.0515617	0.0282236	0.209265	0.0252661	0	0.0519399	0.1364	0.0270874	0.122771	-2.41162	1.13533	0.286641
ENSBTAG00000046637	ZBED2	zinc finger BED-type containing 2	-0.646227	1	FALSE	0.72993	0.325217	654	15	38	5	6	4	3	7	8	4	2	4	8	0.942168	2.33802	0.318394	0.349106	0.254789	0.177107	0.399158	0.506703	0.234444	0.123135	0.244532	0.443327	-1.54066	1.39261	0.237965
ENSBTAG00000044177	C11orf53	chromosome 15 C11orf53 homolog	-0.645836	1	FALSE	0.239913	0.170598	690	6	2	3	4	1	9	0	2	2	7	3	4	0.357204	0.116633	0.181069	0.220594	0.0603739	0.5036	0	0.120067	0.111106	0.408488	0.17383	0.210099	-2.22543	1.2206	0.269243
ENSBTAG00000046022	PYY	peptide YY	-0.645523	1	FALSE	0.644971	0.447092	1237	20	11	30	10	13	35	30	4	19	8	11	15	0.664163	0.35782	1.01001	0.307619	0.437796	1.09242	0.904432	0.133947	0.588764	0.260406	0.35553	0.439474	-0.443041	1.77354	0.182945
ENSBTAG00000035182	SERPINB13	serpin family B member 13	-0.641564	1	FALSE	2.11522	0.491458	1805	51	439	9	21	27	22	53	15	21	1	18	32	1.16067	9.78654	0.207653	0.442716	0.623139	0.470585	1.09502	0.344235	0.445964	0.0223076	0.398702	0.642517	0.146672	1.20849	0.271632
ENSBTAG00000017357	CLCA4	chloride channel accessory 4	-0.641077	1	FALSE	0.0705633	0.0512298	3393	6	10	2	5	4	9	3	1	4	10	2	7	0.072641	0.118593	0.0245482	0.056075	0.0491105	0.102412	0.0329732	0.0122084	0.0451891	0.118672	0.0235667	0.0747698	-1.86094	1.60551	0.205124
ENSBTAG00000000582	LY6G6E	lymphocyte antigen 6 complex, locus G6E	-0.640014	1	FALSE	2.18316	1.42143	1829	24	211	122	134	18	92	46	88	73	90	61	38	0.539029	4.64206	2.77791	2.78788	0.409975	1.94208	0.937926	1.99301	1.52991	1.98134	1.33343	0.752977	1.74599	1.90803	0.167183
ENSBTAG00000017227	OR2I1P	olfactory receptor family 2 subfamily I member 1 pseudogene	-0.639654	1	FALSE	1.94625	1.01543	954	23	63	14	17	121	36	34	15	5	28	47	20	0.990362	2.65726	0.611156	0.678085	5.28367	1.45696	1.32909	0.651305	0.2009	1.18179	1.96971	0.75979	0.318606	1.52195	0.217325
ENSBTAG00000008056	GAD2	glutamate decarboxylase 2	-0.639329	1	FALSE	0.00780192	0.00520757	3547	1	0	1	0	2	0	2	0	0	0	0	1	0.0115812	0	0.0117412	0	0.0234891	0	0.0210278	0	0	0	0	0.0102176	-3.34167	0.41243	0.520739
ENSBTAG00000010161	CCL21	C-C motif chemokine ligand 21	-0.639133	1	FALSE	0.0295129	0.0165147	1135	0	3	0	0	1	1	0	0	0	0	1	2	0	0.106357	0	0	0.0367031	0.034017	0	0	0	0	0.0352255	0.0638625	-3.33931	0.408599	0.522682
ENSBTAG00000017194	ASPG	asparaginase	-0.639091	1	FALSE	8.46991	6.86708	2578	505	551	709	469	288	744	1186	137	400	101	539	424	8.0468	8.60024	11.4534	6.92266	4.6538	11.1425	17.1564	2.2013	5.9475	1.5775	8.35908	5.96067	4.22115	3.14714	0.0760602
ENSBTAG00000009030	NOX5	NADPH oxidase 5	-0.638826	1	FALSE	0.126106	0.120184	2652	12	18	0	2	6	12	6	2	29	2	4	7	0.185876	0.273112	0	0.0286972	0.0942488	0.174703	0.0843727	0.0312391	0.419162	0.030366	0.0603031	0.0956614	-1.55076	0.977859	0.322728
ENSBTAG00000046307	CEBPD	CCAAT enhancer binding protein delta	-0.637329	0.227008	FALSE	85.9396	56.9814	1595	3720	4614	2735	2694	3556	3093	3335	2388	1746	1894	2156	2556	95.8069	116.402	71.4117	64.2718	92.8751	74.8707	77.9757	62.0176	41.9605	47.8134	54.0432	58.0781	6.83208	14.6651	0.000128404
ENSBTAG00000007298	TEX29	testis expressed 29	-0.636752	1	FALSE	0.18462	0.139726	694	3	4	7	0	0	5	1	1	8	1	3	1	0.177573	0.231922	0.42006	0	0	0.278165	0.0537359	0.0596873	0.441863	0.0580191	0.172828	0.0522219	-2.53134	0.832023	0.361688
ENSBTAG00000035530	0	0	-0.636409	1	FALSE	0.0340372	0.0154132	1221	1	0	1	0	4	0	2	0	1	0	0	0	0.0336433	0	0.0341081	0	0.136472	0	0.0610856	0	0.0313936	0	0	0	-3.34447	0.392643	0.530913
ENSBTAG00000020705	PRSS12	serine protease 12	-0.636154	1	FALSE	1.72292	1.24803	3852	123	188	171	82	219	203	131	42	49	201	203	114	1.3117	1.96387	1.84877	0.810048	2.36841	2.03471	1.26826	0.451653	0.487604	2.10107	2.10699	1.07258	2.50628	2.91838	0.0875759
ENSBTAG00000038149	NLRP12	NLR family pyrin domain containing 12	-0.635801	1	FALSE	0.0823715	0.0380544	3566	7	23	0	6	4	4	6	4	3	4	1	3	0.0806364	0.25953	0	0.0640255	0.046728	0.0433083	0.0627472	0.0464644	0.0322476	0.0451658	0.0112117	0.0304896	-2.01884	1.29217	0.255649
ENSBTAG00000017615	PRLH	prolactin releasing hormone	-0.635397	1	FALSE	1.13918	0.789506	297	2	14	20	2	4	8	2	2	0	4	10	19	0.276623	1.89676	2.80444	0.256246	0.56105	1.03998	0.25113	0.278943	0	0.542293	1.34616	2.31851	-1.64143	0.77159	0.379726
ENSBTAG00000051894	0	0	-0.63481	1	FALSE	0.791505	0.926082	180	8	1	6	3	2	1	1	0	6	2	0	18	1.82571	0.223547	1.3882	0.634209	0.462867	0.214496	0.207182	0	1.27772	0.447392	0	3.6242	-2.32478	0.70325	0.401694
ENSBTAG00000052355	WC1-12	WC1 isolate DV10	-0.634794	1	FALSE	0.2686	0.160945	4335	67	14	20	11	21	40	37	12	21	4	20	15	0.634893	0.129951	0.192138	0.0965577	0.201803	0.356257	0.3183	0.114666	0.18569	0.0371537	0.184456	0.125405	-0.137839	1.66116	0.197447
ENSBTAG00000020512	GJB1	gap junction protein beta 1	-0.634372	1	FALSE	1.32873	0.873192	1592	45	61	37	42	63	68	46	55	35	27	9	43	1.16114	1.5418	0.967902	1.0039	1.64853	1.64914	1.07755	1.43107	0.842718	0.682891	0.226023	0.978898	0.880082	3.01865	0.0823118
ENSBTAG00000040126	DSG4	desmoglein 4	-0.633977	1	FALSE	0.0124668	0.00591153	4306	0	1	4	1	0	2	0	0	0	1	1	2	0	0.00934475	0.0386864	0.00883709	0	0.0179328	0	0	0	0.00935097	0.00928493	0.0168333	-3.16696	0.557595	0.455231
ENSBTAG00000015176	0	0	-0.633939	1	FALSE	0.778464	0.51052	681	16	17	3	21	9	14	11	5	8	13	6	11	0.965134	1.00449	0.183462	1.17343	0.550546	0.793731	0.602379	0.304134	0.450298	0.768647	0.352255	0.585407	-0.959001	2.15048	0.142525
ENSBTAG00000025340	CDHR2	cadherin related family member 2	-0.632951	1	FALSE	0.211946	0.135784	5294	14	52	22	24	24	32	23	14	26	20	6	23	0.108632	0.39524	0.173066	0.172509	0.188854	0.233377	0.16202	0.109543	0.188255	0.152117	0.0453127	0.157455	-0.0376667	2.42135	0.119692
ENSBTAG00000047229	CRIP1	cysteine rich protein 1	-0.632578	0.957504	FALSE	109.177	64.4712	1056	1567	5081	3829	3149	1485	2118	2308	1605	1676	1461	1987	1474	60.9565	193.61	151.006	113.473	58.5816	77.4381	81.5072	62.9582	60.8369	55.7079	75.2293	50.5878	6.377	6.61659	0.0101033
ENSBTAG00000037651	S100A2	S100 calcium binding protein A2	-0.632468	1	FALSE	136.637	83.1715	676	912	4753	3454	2661	581	1455	1434	2325	1010	1569	1083	1169	55.4195	282.92	212.789	149.79	35.8037	83.1015	79.1092	142.468	57.2706	93.4559	64.0523	62.6729	6.04053	3.08256	0.0791357
ENSBTAG00000052520	0	0	-0.63163	1	FALSE	1.09973	0.72532	600	23	14	12	14	22	13	14	10	11	13	11	8	1.57468	0.938899	0.832919	0.887892	1.52746	0.836536	0.870164	0.690383	0.702747	0.872414	0.732984	0.483227	-0.679007	2.85866	0.0908831
ENSBTAG00000005728	CDHR4	cadherin related family member 4	-0.630757	1	FALSE	0.0828822	0.0661889	2355	3	6	7	4	5	4	2	1	5	10	2	4	0.0523293	0.102519	0.123788	0.0646327	0.0884458	0.0655785	0.0316711	0.0175894	0.0813835	0.170978	0.0339541	0.0615575	-2.03927	1.49762	0.221037
ENSBTAG00000052342	0	carbonyl reductase	-0.630287	1	FALSE	0.0800385	0.0861384	1659	5	0	2	0	2	11	0	0	0	5	1	17	0.123805	0	0.0502061	0	0.0502206	0.255999	0	0	0	0.121354	0.0240994	0.371377	-2.56179	0.448143	0.503218
ENSBTAG00000004297	ACOXL	acyl-CoA oxidase like	-0.630205	1	FALSE	0.204005	0.136797	1998	10	9	13	12	6	11	10	5	7	2	6	13	0.205598	0.181255	0.27097	0.228544	0.125099	0.212564	0.18665	0.103661	0.134295	0.0403056	0.120063	0.235809	-1.24545	2.13557	0.143917
ENSBTAG00000020099	STMN2	stathmin 2	-0.627675	1	FALSE	5.15013	3.28342	2232	190	119	257	348	190	635	244	47	107	331	180	229	3.49683	2.14533	4.79525	5.93292	3.54616	10.9843	4.07681	0.872258	1.83758	5.97124	3.22427	3.71838	3.14693	2.71419	0.0994594
ENSBTAG00000017466	HCN4	hyperpolarization activated cyclic nucleotide gated potassium channel 4	-0.627571	1	FALSE	0.793353	0.532689	3606	67	109	81	65	54	50	44	68	64	31	57	30	0.763245	1.21631	0.935475	0.685916	0.62383	0.535349	0.455042	0.781132	0.680317	0.346152	0.631978	0.301514	1.31721	3.41092	0.0647662
ENSBTAG00000039241	OR6S1	olfactory receptor, family 6, subfamily S, member 1	-0.627418	1	FALSE	0.0599436	0.0255854	996	0	1	3	0	0	5	2	0	1	0	1	0	0	0.0404001	0.12544	0	0	0.193822	0.074885	0	0.0384856	0	0.0401415	0	-3.17396	0.508263	0.475892
ENSBTAG00000051493	0	0	-0.62668	1	FALSE	0.0489508	0.0448019	1239	3	4	0	1	1	0	1	0	1	0	1	6	0.0994637	0.129906	0	0.0307123	0.0336223	0	0.0300991	0	0.0309376	0	0.0322687	0.175506	-3.01297	0.621563	0.430467
ENSBTAG00000054418	0	endogenous retrovirus group K member 6 Gag polyprotein-like	-0.625585	1	FALSE	0.318398	0.276426	2193	19	32	1	13	26	13	38	10	5	3	2	39	0.355901	0.587156	0.0189904	0.225574	0.493893	0.228874	0.646204	0.188887	0.0873954	0.0550825	0.0364623	0.644522	-0.615597	0.876066	0.349281
ENSBTAG00000039256	0	0	-0.624796	1	FALSE	0.0508463	0.0525977	2616	6	0	0	2	4	8	14	1	4	0	0	3	0.0942168	0	0	0.0290921	0.0636972	0.118071	0.199579	0.0158345	0.0586111	0	0	0.0415619	-2.40997	0.632146	0.426569
ENSBTAG00000044183	SPINK7	serine peptidase inhibitor, Kazal type 7 (putative)	-0.624399	1	FALSE	0.140442	0.092667	1257	8	11	3	1	3	0	1	4	8	2	0	3	0.261438	0.352127	0.0993937	0.0302725	0.0994224	0	0.0296681	0.131815	0.243956	0.0640657	0	0.0864964	-2.23883	0.778342	0.377649
ENSBTAG00000030472	TAS2R42	taste receptor, type 2, member 42	-0.623273	1	FALSE	0.0292213	0.02721	939	1	1	0	0	2	0	3	1	0	0	0	0	0.0437471	0.0428525	0	0	0.0887284	0	0.119146	0.0441139	0	0	0	0	-3.34061	0.385102	0.534885
ENSBTAG00000046494	CORT	cortistatin	-0.623198	1	FALSE	0.204201	0.135047	526	0	4	3	2	4	3	3	2	3	1	1	1	0	0.305996	0.237524	0.144686	0.316791	0.220205	0.212696	0.157502	0.218621	0.07655	0.0760094	0.0689011	-2.57206	1.12364	0.289135
ENSBTAG00000027962	0	0	-0.623172	1	FALSE	23.9383	15.45	510	504	469	164	332	128	230	222	232	151	171	186	256	40.5952	37.0037	13.392	24.7714	10.4553	17.4121	16.2333	18.8434	11.3492	13.5007	14.5813	18.1921	3.29739	4.70167	0.0301333
ENSBTAG00000004905	KRT19	keratin 19	-0.622798	1	FALSE	199.472	119.917	1566	4771	12792	11742	8651	3319	5363	4105	5592	4572	5397	5390	3696	125.15	328.692	312.265	210.212	88.2905	132.223	97.7565	147.917	111.911	138.769	137.61	85.5367	7.84938	5.20995	0.022458
ENSBTAG00000053545	0	0	-0.622183	1	FALSE	1.06412	0.511566	1245	27	109	0	29	25	8	3	20	10	18	38	7	0.890859	3.52289	0	0.886364	0.836506	0.248092	0.089862	0.66543	0.307885	0.582149	1.2203	0.20377	-0.293518	0.798364	0.371583
ENSBTAG00000011706	TNR	tenascin R	-0.621385	1	FALSE	0.0884828	0.0820155	4208	13	1	3	19	13	7	0	4	12	6	2	31	0.126906	0.00956238	0.0296906	0.171815	0.128696	0.0642266	0	0.0393755	0.109311	0.0574125	0.0190023	0.266992	-1.34773	0.784575	0.375746
ENSBTAG00000004645	ADAMTSL3	ADAMTS like 3	-0.620349	1	FALSE	0.523267	0.355988	5871	63	116	91	61	66	60	83	57	59	31	35	60	0.440802	0.795038	0.645509	0.395368	0.468306	0.394577	0.527218	0.402165	0.38521	0.212608	0.238347	0.370383	1.41981	3.75132	0.0527657
ENSBTAG00000018232	STOML3	stomatin like 3	-0.620058	1	FALSE	0.215223	0.173384	1476	3	4	12	3	14	11	17	1	1	3	13	5	0.0834929	0.109047	0.338585	0.0773425	0.39513	0.287739	0.429523	0.0280644	0.0259699	0.08184	0.352136	0.122771	-1.51411	0.915456	0.338671
ENSBTAG00000000177	MSLN	mesothelin	-0.619813	1	FALSE	4.86614	3.47962	1553	222	277	255	140	120	107	203	44	152	91	248	100	5.87214	7.17712	6.83819	3.43036	3.2189	2.66014	4.87471	1.17361	3.75171	2.35939	6.38459	2.33368	2.67922	2.946	0.0860905
ENSBTAG00000000237	0	E3 ubiquitin-protein ligase SIAH1-like	-0.61976	1	FALSE	0.340524	0.237064	819	7	13	0	9	6	7	3	4	4	2	10	7	0.351098	0.638707	0	0.41816	0.305187	0.329994	0.136603	0.20231	0.187212	0.0983279	0.488168	0.309761	-1.68348	1.44368	0.229544
ENSBTAG00000004860	SLC27A6	solute carrier family 27 member 6	-0.619533	1	FALSE	1.32017	0.951991	3154	104	115	93	43	49	221	185	52	58	50	62	62	1.35452	1.46716	1.22799	0.518788	0.647191	2.70535	2.18743	0.682941	0.704894	0.638321	0.785928	0.71243	1.69907	2.83297	0.0923473
ENSBTAG00000023600	APOD	apolipoprotein D	-0.619509	1	FALSE	312.332	207.588	1256	7559	10659	17302	2445	12590	7155	3325	4928	9211	4318	11464	6925	247.223	341.483	573.693	74.0752	417.575	219.944	98.7248	162.526	281.109	138.428	364.921	199.822	8.23854	3.46387	0.0627233
ENSBTAG00000010472	TNFAIP8L3	TNF alpha induced protein 8 like 3	-0.619087	1	FALSE	3.29337	2.23777	2377	56	334	233	351	71	135	122	194	111	201	103	79	0.967773	5.65404	4.08225	5.61903	1.24431	2.19279	1.91406	3.38076	1.78999	3.40485	1.73245	1.20451	2.75727	2.22514	0.135781
ENSBTAG00000025283	0	0	-0.618724	1	FALSE	0.0640593	0.0485083	531	1	0	1	1	2	0	2	0	0	0	2	0	0.0773607	0	0.0784293	0.071662	0.156904	0	0.140462	0	0	0	0.150587	0	-3.23713	0.467207	0.494275
ENSBTAG00000011057	0	gametogenetin-binding protein 1-like	-0.618449	1	FALSE	0.0486564	0.0464626	1261	3	1	2	1	2	0	3	0	1	5	0	0	0.0977284	0.03191	0.0660523	0.0301765	0.0660714	0	0.0887218	0	0.0303978	0.159656	0	0	-2.95356	0.653695	0.418795
ENSBTAG00000001825	SP6	Sp6 transcription factor	-0.618284	1	FALSE	0.56455	0.42206	1128	20	15	9	31	10	11	4	19	2	29	16	1	0.728342	0.535087	0.332281	1.04577	0.369308	0.37651	0.132244	0.697728	0.0679639	1.03519	0.567105	0.0321294	-0.6964	0.967605	0.325278
ENSBTAG00000047969	0	0	-0.617408	1	FALSE	2.28952	1.53508	396	14	36	20	10	26	29	24	8	22	7	17	17	1.45227	3.65805	2.10333	0.960922	2.73512	2.82745	2.26017	0.836828	2.12954	0.71176	1.71635	1.55584	-0.2677	2.15931	0.141709
ENSBTAG00000047423	ERICH4	glutamate rich 4	-0.617339	1	FALSE	0.0315853	0.0229486	1080	0	0	1	1	3	0	0	0	0	0	1	3	0	0	0.0385611	0.0352338	0.115717	0	0	0	0	0	0.0370194	0.100672	-3.33879	0.367354	0.54445
ENSBTAG00000047101	CCDC177	coiled-coil domain containing 177	-0.612587	1	FALSE	0.0321291	0.0181813	2097	0	4	0	1	4	1	2	1	0	1	0	2	0	0.0767544	0	0.0181462	0.0794621	0.0184117	0.0355677	0.0197535	0	0.0192014	0	0.0345656	-2.97509	0.66419	0.415085
ENSBTAG00000049367	0	NKG2-A/NKG2-B type II integral membrane protein	-0.612562	1	FALSE	0.0832679	0.0484512	2226	2	4	5	3	2	12	3	2	3	0	3	6	0.0369079	0.0723064	0.0935444	0.0512837	0.0374286	0.208137	0.0502598	0.0372174	0.0516599	0	0.0538827	0.0976873	-2.23124	1.19159	0.275009
ENSBTAG00000032429	0	0	-0.611803	1	FALSE	0.175783	0.112097	945	4	9	0	4	3	5	1	3	4	3	5	0	0.173877	0.383224	0	0.161069	0.132248	0.204282	0.0394632	0.131502	0.16225	0.127826	0.211539	0	-2.25548	1.11555	0.290879
ENSBTAG00000012963	VILL	villin like	-0.61157	1	FALSE	6.48516	3.98221	3315	347	737	446	1084	230	406	291	382	383	339	259	382	4.29992	8.94594	5.60304	12.4431	2.8903	4.72863	3.27366	4.77333	4.42866	4.11763	3.1237	4.1763	4.02197	5.14341	0.0233348
ENSBTAG00000011305	0	0	-0.611319	1	FALSE	0.302829	0.200691	867	6	10	6	2	7	8	5	5	5	5	1	6	0.28428	0.464112	0.288207	0.0877797	0.336339	0.356257	0.215068	0.238887	0.221059	0.23221	0.0461141	0.25081	-1.75793	1.78779	0.181195
ENSBTAG00000024406	AGR2	anterior gradient 2, protein disulphide isomerase family member	-0.611305	1	FALSE	8.17413	4.32382	928	74	493	144	291	40	101	69	116	47	141	139	101	3.27566	21.3767	6.4623	11.9324	1.7956	4.20209	2.77284	5.17787	1.94137	6.11789	5.98852	3.94444	2.32912	1.92877	0.164893
ENSBTAG00000018245	SLC1A3	solute carrier family 1 member 3	-0.610673	1	FALSE	1.29982	0.568874	3875	83	390	62	63	76	77	66	73	41	64	40	55	0.879875	4.04981	0.666335	0.61866	0.817034	0.767205	0.63518	0.780356	0.405573	0.665026	0.412706	0.514403	1.47853	3.34994	0.0672074
ENSBTAG00000046139	0	0	-0.609775	1	FALSE	0.0421489	0.0268847	954	2	1	1	0	0	2	0	1	0	0	1	2	0.0861185	0.0421787	0.043654	0	0	0.080942	0	0.0434203	0	0	0.0419087	0.075979	-3.16838	0.538377	0.463106
ENSBTAG00000021596	ICOS	inducible T cell costimulator	-0.609454	1	FALSE	0.439864	0.320709	2673	56	32	19	31	22	15	52	27	19	11	12	12	0.860605	0.481718	0.296024	0.441312	0.342864	0.216663	0.725486	0.418414	0.272466	0.165701	0.179488	0.162703	0.0277629	1.83797	0.175189
ENSBTAG00000034091	LRRC72	leucine rich repeat containing 72	-0.60938	1	FALSE	1.32199	0.842195	1004	30	45	53	21	20	28	36	18	18	17	14	29	1.22745	1.80352	2.19844	0.795919	0.82984	1.07675	1.33719	0.742643	0.687221	0.681783	0.557503	1.04683	0.158747	2.39976	0.121354
ENSBTAG00000053109	0	0	-0.608986	1	FALSE	0.208627	0.153386	381	1	6	1	3	0	1	0	4	0	0	1	4	0.107818	0.633677	0.109307	0.299626	0	0.101337	0	0.434887	0	0	0.104937	0.380493	-2.90202	0.602249	0.437721
ENSBTAG00000045806	FFAR1	free fatty acid receptor 1	-0.608573	1	FALSE	0.0739358	0.0502026	903	5	2	0	2	0	1	4	2	0	0	1	0	0.227456	0.0891218	0	0.0842802	0	0.0427567	0.165195	0.0917453	0	0	0.0442757	0	-3.01677	0.584207	0.444668
ENSBTAG00000034246	ACRBP	acrosin binding protein	-0.608569	1	FALSE	3.03662	2.14512	1828	129	57	143	163	153	186	143	65	124	65	120	92	2.89887	1.2547	3.25786	3.39309	3.48669	3.92852	2.91732	1.47292	2.60018	1.43175	2.62457	1.824	2.29191	4.28582	0.0384316
ENSBTAG00000000585	LY6G6C	lymphocyte antigen 6 family member G6C	-0.607096	1	FALSE	1.87392	0.852954	1353	42	199	37	39	20	42	49	19	43	36	14	18	1.27516	5.9183	1.13888	1.09686	0.615787	1.19852	1.35059	0.581698	1.21823	1.07136	0.413698	0.482155	0.566432	1.96833	0.160625
ENSBTAG00000038171	CFHR5	complement factor H-related 5	-0.606814	1	FALSE	0.00986251	0.00695148	2731	0	1	0	1	2	0	0	1	0	0	0	2	0	0.014734	0	0.0139335	0.0305075	0	0	0.0151677	0	0	0	0.0265412	-3.34037	0.375488	0.540028
ENSBTAG00000004088	CRYBB2	crystallin beta B2	-0.606697	1	FALSE	0.130501	0.0845995	1090	8	2	0	3	7	1	0	5	2	3	1	3	0.301494	0.0738321	0	0.104732	0.267528	0.0354214	0	0.190014	0.0703333	0.110822	0.0366798	0.0997486	-2.4008	0.839801	0.359454
ENSBTAG00000030230	0	0	-0.606558	1	FALSE	0.710747	0.46449	414	6	4	7	6	9	12	6	6	5	0	5	8	0.595341	0.388778	0.704159	0.551486	0.905609	1.11911	0.540475	0.600333	0.462942	0	0.482861	0.700328	-1.61996	1.72387	0.189196
ENSBTAG00000054030	0	0	-0.606284	1	FALSE	0.496008	0.324797	474	8	10	0	2	8	7	6	0	6	5	4	3	0.693308	0.848914	0	0.160559	0.703088	0.57018	0.47206	0	0.485211	0.424739	0.337392	0.22938	-1.89221	1.1959	0.274142
ENSBTAG00000008228	BEND6	BEN domain containing 6	-0.605823	1	FALSE	0.57429	0.411175	2202	40	20	24	26	33	46	47	6	34	13	22	20	0.746204	0.365472	0.453907	0.449303	0.624302	0.806553	0.795985	0.112869	0.59186	0.237715	0.399446	0.329173	0.189763	2.10314	0.146997
ENSBTAG00000045946	VMO1	vitelline membrane outer layer 1 homolog	-0.605389	1	FALSE	0.15835	0.107157	1033	6	4	3	0	8	3	0	1	4	3	6	3	0.238597	0.155812	0.120947	0	0.322618	0.112128	0	0.0400997	0.148428	0.116937	0.232222	0.105253	-2.23326	1.01447	0.313835
ENSBTAG00000003184	GATA1	GATA binding protein 1	-0.604693	1	FALSE	0.134765	0.0878411	1484	10	5	2	6	2	5	4	4	6	4	1	1	0.276809	0.135574	0.0561266	0.153851	0.0561428	0.130085	0.10052	0.111652	0.15498	0.108532	0.0269413	0.0244218	-2.06174	1.35097	0.245109
ENSBTAG00000037552	0	0	-0.60447	1	FALSE	2.40621	1.65182	730	50	34	53	23	57	43	53	30	36	15	20	34	2.8136	1.87412	3.02361	1.19891	3.25275	2.27425	2.70756	1.70231	1.89033	0.827369	1.09537	1.68798	0.645576	2.60703	0.106391
ENSBTAG00000038337	MZB1	marginal zone B and B1 cell specific protein	-0.603196	1	FALSE	4.03616	3.24735	810	45	101	265	24	18	26	53	245	53	8	19	15	2.28214	5.01739	13.6249	1.12748	0.925733	1.23931	2.44014	12.5292	2.50812	0.397682	0.937824	0.671148	0.793241	1.01253	0.314297
ENSBTAG00000047990	0	major allergen Equ c 1-like	-0.603116	1	FALSE	3.53216	2.2479	1123	16	17	229	240	65	28	21	129	7	158	9	56	0.585268	0.609132	8.49236	8.13233	2.41119	0.962655	0.697371	4.7583	0.238933	5.66511	0.320417	1.80726	1.34102	0.660449	0.416402
ENSBTAG00000011359	CD7	CD7 molecule	-0.602634	1	FALSE	1.15578	0.781584	1350	51	23	33	19	37	70	33	16	39	8	32	37	1.55185	0.685545	1.01801	0.535554	1.14174	2.00197	0.9116	0.490939	1.10736	0.238609	0.947696	0.993299	0.463514	2.11275	0.146076
ENSBTAG00000048927	0	olfactory receptor 5	-0.6018	1	FALSE	0.0359265	0	966	0	0	5	0	0	0	0	0	0	0	0	0	0	0	0.215559	0	0	0	0	0	0	0	0	0	-3.64697	0.521859	0.47005
ENSBTAG00000002655	ZWINT	ZW10 interacting kinetochore protein	-0.601523	0.958904	FALSE	17.9999	12.561	1561	422	613	699	515	951	991	365	521	763	513	389	469	11.1051	15.8015	18.6486	12.5542	25.3791	24.5111	8.71996	13.8254	18.7361	13.2326	9.96322	10.8889	4.58871	6.55329	0.0104691
ENSBTAG00000014848	NR0B2	nuclear receptor subfamily 0 group B member 2	-0.60144	1	FALSE	0.0288523	0.030453	1346	1	0	0	2	0	3	0	4	0	1	1	0	0.030519	0	0	0.0565416	0	0.0860535	0	0.1231	0	0.0299148	0.0297035	0	-3.20485	0.452985	0.500921
ENSBTAG00000017073	HPGDS	hematopoietic prostaglandin D synthase	-0.600939	1	FALSE	0.599845	0.409252	709	15	11	13	10	10	4	13	8	8	3	7	6	0.86908	0.624293	0.763607	0.536707	0.58756	0.217824	0.683788	0.467396	0.432515	0.170375	0.394734	0.306702	-1.19035	1.84688	0.174147
ENSBTAG00000051182	0	0	-0.600699	1	FALSE	0.03947	0.029288	1707	3	1	2	0	1	3	4	0	1	0	1	2	0.0721942	0.0235726	0.0487943	0	0.0244042	0.0678547	0.0873878	0	0.0224556	0	0.0234218	0.0424628	-2.89923	0.708951	0.399792
ENSBTAG00000013662	COL8A1	collagen type VIII alpha 1 chain	-0.600541	1	FALSE	3.85458	1.14823	5107	56	257	71	2278	190	205	92	345	85	178	50	139	0.45044	2.02493	0.578982	16.9735	1.54984	1.54982	0.67181	2.7983	0.637985	1.40341	0.391433	0.986418	2.58771	1.70956	0.191042
ENSBTAG00000020213	NIPAL4	NIPA like domain containing 4	-0.600337	1	FALSE	0.162959	0.115401	2482	15	14	4	8	14	5	17	12	6	5	3	1	0.248259	0.22697	0.0671168	0.122651	0.234977	0.0777787	0.25543	0.200272	0.0926631	0.0811146	0.0483251	0.0146019	-1.2741	1.20916	0.271498
ENSBTAG00000021609	ADGRF1	adhesion G protein-coupled receptor F1	-0.599949	1	FALSE	0.285328	0.167118	3137	12	55	3	34	16	15	18	4	19	7	8	27	0.157138	0.705489	0.0398272	0.412428	0.212473	0.184616	0.213985	0.0528186	0.232165	0.0898492	0.10196	0.311933	-0.485832	1.22922	0.267558
ENSBTAG00000031396	0	0	-0.599908	1	FALSE	0.601133	0.397738	573	13	12	2	5	14	5	6	5	8	5	8	3	0.931973	0.842691	0.145361	0.332046	1.01782	0.336905	0.3905	0.361457	0.535171	0.351355	0.558198	0.189749	-1.4732	1.59745	0.206265
ENSBTAG00000014340	KERA	keratocan	-0.599861	1	FALSE	0.822119	0.560823	2113	29	34	37	37	67	55	23	22	47	38	14	40	0.563785	0.647472	0.729248	0.666324	1.32091	1.00498	0.405931	0.431285	0.85262	0.724127	0.2649	0.686077	0.621931	2.61648	0.105759
ENSBTAG00000052515	TMIE	transmembrane inner ear	-0.599612	1	FALSE	1.16466	0.803975	2015	30	88	69	78	35	52	39	44	37	59	30	40	0.611591	1.75731	1.42609	1.473	0.723588	0.99637	0.721795	0.904522	0.703856	1.17898	0.59525	0.719444	1.064	2.80796	0.0937977
ENSBTAG00000050373	0	0	-0.598958	1	FALSE	26.2276	18.4887	611	366	1281	375	223	109	24	275	736	654	17	4	31	24.6068	84.3626	25.5601	13.8882	7.43162	1.51657	16.7848	49.8974	41.0293	1.12031	0.261741	1.83879	3.42782	0.521255	0.470307
ENSBTAG00000009292	TMEM100	transmembrane protein 100	-0.597337	1	FALSE	8.4305	5.84407	1353	103	330	420	440	157	263	237	307	236	164	179	85	3.12719	9.81427	12.9278	12.3748	4.83393	7.50499	6.53243	9.39901	6.68608	4.88064	5.28942	2.27684	3.28051	2.78584	0.0951011
ENSBTAG00000019665	IL1RN	interleukin 1 receptor antagonist	-0.597222	1	FALSE	5.86697	3.1001	2738	224	1032	293	364	224	266	219	198	327	109	229	234	3.3607	15.1666	4.45663	5.05884	3.4081	3.75094	2.98287	2.99553	4.57796	1.60296	3.34391	3.09738	3.37854	4.39785	0.0359842
ENSBTAG00000032918	SCGB1A1	secretoglobin family 1A member 1	-0.596768	1	FALSE	0.122091	0.0723536	448	1	1	3	0	2	1	1	0	2	2	0	0	0.0916931	0.0898181	0.278879	0	0.185973	0.0861816	0.0832427	0	0.171123	0.179756	0	0	-3.06515	0.586729	0.443687
ENSBTAG00000021144	PSTPIP1	proline-serine-threonine phosphatase interacting protein 1	-0.596001	1	FALSE	5.96964	4.2638	2309	301	512	352	417	260	217	307	352	184	191	241	239	5.35497	8.92253	6.3488	6.8722	4.69081	3.62851	4.95837	6.31481	3.05458	3.33074	4.17298	3.75134	3.57832	5.32396	0.0210342
ENSBTAG00000007379	ALK	ALK receptor tyrosine kinase	-0.595307	1	FALSE	0.017033	0.018438	5374	1	4	1	6	0	2	1	0	1	1	2	11	0.00764394	0.0299505	0.00774953	0.0424851	0	0.0143689	0.00693948	0	0.00713279	0.00749261	0.0148794	0.0741835	-2.76182	0.684285	0.408115
ENSBTAG00000016171	COX4I2	cytochrome c oxidase subunit 4I2	-0.594127	1	FALSE	2.06912	1.37838	1163	76	37	87	34	53	70	44	18	45	40	34	70	2.68441	1.28016	3.11539	1.11246	1.89843	2.32386	1.4109	0.641112	1.48317	1.38488	1.16883	2.18138	1.02201	2.66806	0.102381
ENSBTAG00000008313	KLF15	Kruppel like factor 15	-0.593793	1	FALSE	9.13548	7.18415	2637	909	740	382	110	733	694	973	250	498	389	286	575	14.1602	11.2918	6.0329	1.58733	11.5796	10.1611	13.7603	3.92709	7.23897	5.93978	4.33619	7.9026	4.4062	3.73709	0.053217
ENSBTAG00000038154	HSH2D	hematopoietic SH2 domain containing	-0.593387	1	FALSE	0.555556	0.383201	1908	28	44	35	12	19	19	30	21	26	12	13	11	0.602829	0.927932	0.763946	0.239324	0.414833	0.384475	0.586364	0.455913	0.522339	0.253241	0.272407	0.208942	-0.031752	1.92501	0.165306
ENSBTAG00000022583	SHC4	SHC adaptor protein 4	-0.592699	1	FALSE	0.22579	0.151944	2720	19	13	6	15	18	21	3	3	16	12	16	14	0.286945	0.192316	0.0918661	0.209848	0.275678	0.298087	0.0411317	0.0456871	0.22548	0.177641	0.235182	0.18654	-0.767998	1.67887	0.195074
ENSBTAG00000017502	RIMKLA	ribosomal modification protein rimK like family member A	-0.59254	1	FALSE	0.625424	0.447594	1282	11	26	16	19	23	25	6	25	21	10	9	17	0.352468	0.81607	0.519762	0.563961	0.747374	0.752912	0.174537	0.807781	0.627897	0.314082	0.280677	0.480588	-0.402556	1.9565	0.161888
ENSBTAG00000004599	TAGLN3	transgelin 3	-0.591705	1	FALSE	0.258106	0.17415	618	4	5	4	5	1	5	3	2	4	1	1	6	0.26588	0.325554	0.269553	0.307868	0.0674078	0.312373	0.181033	0.134055	0.248101	0.0651542	0.0646941	0.351864	-2.23488	1.30662	0.253007
ENSBTAG00000047270	0	killer cell immunoglobulin-like receptor 2DS2	-0.589971	1	FALSE	0.0653308	0.0417188	1224	0	3	4	1	0	4	1	0	2	0	3	2	0	0.0986238	0.136098	0.0310887	0	0.126174	0.0304679	0	0.0626334	0	0.0979925	0.0592189	-2.81104	0.698652	0.403237
ENSBTAG00000053958	0	0	-0.589541	1	FALSE	1.18457	0.837651	168	3	3	6	7	3	8	8	4	1	3	1	5	0.733545	0.718545	1.48736	1.58552	0.743893	1.83854	1.77585	0.986262	0.228164	0.719023	0.237982	1.07863	-2.00971	1.2843	0.257101
ENSBTAG00000012025	LMX1A	LIM homeobox transcription factor 1 alpha	-0.589341	1	FALSE	0.233341	0.180822	1391	5	14	3	7	5	15	17	1	10	2	2	8	0.147658	0.404989	0.0898187	0.191494	0.149741	0.416348	0.45577	0.0297793	0.275569	0.057894	0.0574852	0.208437	-1.51904	1.09444	0.29549
ENSBTAG00000054808	MT1A	metallothionein-1A	-0.588786	1	FALSE	11.6891	2.26795	1714	144	2348	256	63	76	93	159	94	114	32	120	84	3.45117	55.1225	6.22016	1.39866	1.84715	2.09491	3.45948	2.27174	2.54948	0.751744	2.79913	1.77615	2.2367	1.77212	0.18312
ENSBTAG00000018242	0	0	-0.588394	1	FALSE	0.550878	0.410861	1017	22	13	7	7	21	13	11	3	8	14	4	26	0.888621	0.514357	0.286649	0.261915	0.860195	0.493531	0.403363	0.122192	0.301527	0.554291	0.15725	0.926541	-0.877297	1.46131	0.226721
ENSBTAG00000054949	0	0	-0.588045	1	FALSE	1.86986	1.23718	2526	176	237	0	61	84	149	131	52	68	67	27	147	2.86216	3.77535	0	0.918925	1.3853	2.27743	1.93403	0.85273	1.03189	1.068	0.42735	2.10909	1.95588	1.06964	0.301026
ENSBTAG00000013160	GFRA4	GDNF family receptor alpha 4	-0.587269	1	FALSE	3.73257	2.58197	1507	108	247	140	67	73	206	181	46	85	82	110	103	2.94391	6.59516	3.8689	1.69178	2.01794	5.27772	4.47909	1.2644	2.16204	2.19094	2.91832	2.47706	2.23157	2.92088	0.0874403
ENSBTAG00000014833	NEU4	neuraminidase 4	-0.585252	1	FALSE	0.0221192	0	1569	0	0	5	0	0	0	0	0	0	0	0	0	0	0	0.132715	0	0	0	0	0	0	0	0	0	-3.64763	0.505883	0.476926
ENSBTAG00000049275	0	0	-0.58489	1	FALSE	8.51487	5.75757	354	79	122	25	77	68	81	54	40	71	45	49	57	9.16724	13.8675	2.9411	8.27696	8.0021	8.83434	5.68872	4.68056	7.68798	5.11847	5.53408	5.83558	1.35779	3.56863	0.058881
ENSBTAG00000040208	THAP10	THAP domain containing 10	-0.584812	1	FALSE	0.147843	0.0989566	1603	5	4	5	0	12	9	9	1	4	1	5	5	0.12813	0.100408	0.1299	0	0.31185	0.216771	0.209379	0.0258409	0.0956497	0.0251187	0.124707	0.113044	-1.88032	1.01894	0.31277
ENSBTAG00000051068	0	0	-0.58468	1	FALSE	0.106967	0.0882427	1251	4	6	2	2	2	4	1	1	8	3	3	1	0.131346	0.19299	0.0665803	0.0608354	0.0665995	0.123451	0.0298103	0.0331119	0.245126	0.0965594	0.0958775	0.0289704	-2.38935	1.05542	0.304262
ENSBTAG00000025257	CCL4	C-C motif chemokine ligand 4	-0.584179	1	FALSE	1.10302	0.872532	667	14	27	18	21	15	15	35	21	11	6	10	7	0.862218	1.62885	1.12388	1.19806	0.936836	0.868276	1.95689	1.30417	0.632156	0.362206	0.599414	0.380351	-0.492644	1.66215	0.197314
ENSBTAG00000049817	0	0	-0.583305	1	FALSE	0.163237	0.10235	375	2	2	3	1	1	0	1	0	0	2	1	2	0.219085	0.214605	0.333168	0.101473	0.111088	0	0.0994473	0	0	0.214748	0.106616	0.193291	-2.97498	0.638153	0.42438
ENSBTAG00000013923	QPCT	glutaminyl-peptide cyclotransferase	-0.582851	1	FALSE	4.0468	2.68308	2386	63	423	215	455	105	199	144	243	106	170	174	141	1.08464	7.13365	3.75267	7.25645	1.83323	3.22014	2.25069	4.21869	1.70291	2.86886	2.91563	2.14171	2.97044	2.3613	0.124379
ENSBTAG00000050209	0	histone cluster 1, H3g	-0.582782	1	FALSE	1.37242	0.885492	411	5	16	24	12	12	15	5	7	13	11	11	9	0.499739	1.56646	2.43188	1.11102	1.21629	1.4091	0.453683	0.705501	1.21244	1.07766	1.07005	0.79362	-0.934713	1.75813	0.184858
ENSBTAG00000052496	FGF14	fibroblast growth factor 14	-0.582196	1	FALSE	0.299248	0.175673	3422	6	6	16	80	43	4	6	28	14	3	2	41	0.0720254	0.0705526	0.194721	0.889597	0.523464	0.0451307	0.0653876	0.338937	0.156821	0.0352998	0.023367	0.434226	-0.420959	0.628755	0.427812
ENSBTAG00000012692	0	glutathione S-transferase Mu 1	-0.581274	1	FALSE	0.104338	0.0788253	1096	2	1	6	2	2	4	1	2	2	6	2	0	0.0749608	0.036714	0.227989	0.0694389	0.0760182	0.14091	0.0340262	0.0755894	0.0699482	0.22043	0.0729579	0	-2.59782	0.838242	0.3599
ENSBTAG00000000436	TNFAIP3	TNF alpha induced protein 3	-0.581237	1	FALSE	4.51167	3.26641	5253	691	534	200	905	641	592	786	490	366	239	341	443	5.40363	4.09049	1.58561	6.55578	5.08334	4.35118	5.58007	3.86394	2.67074	1.83198	2.59537	3.05639	4.31563	4.86499	0.027407
ENSBTAG00000012801	UPP2	uridine phosphorylase 2	-0.580796	1	FALSE	0.0392274	0.0313509	3705	1	1	3	5	4	8	6	0	4	0	8	0	0.0110873	0.0108606	0.0337214	0.0513529	0.0449749	0.083367	0.0603931	0	0.0413837	0	0.0863286	0	-2.30393	0.644537	0.422072
ENSBTAG00000005952	CEBPE	CCAAT enhancer binding protein epsilon	-0.579828	1	FALSE	0.139189	0.0931832	1593	2	12	8	3	3	5	2	3	8	1	5	4	0.0515738	0.303115	0.209145	0.071662	0.078452	0.121184	0.0468208	0.0780094	0.1925	0.0252764	0.125489	0.0910031	-1.94947	1.11348	0.291327
ENSBTAG00000051369	0	0	-0.57913	1	FALSE	0.782019	0.525436	459	5	18	1	17	11	2	4	10	1	11	1	10	0.447478	1.57798	0.0907319	1.40935	0.99834	0.168232	0.324991	0.902462	0.0835112	0.964963	0.0871044	0.789586	-1.40331	0.754931	0.384919
ENSBTAG00000050827	0	0	-0.578472	1	FALSE	1.06304	0.665058	849	29	7	19	7	47	24	22	13	18	11	7	17	1.40315	0.331766	0.932006	0.313743	2.30616	1.09143	0.966361	0.634274	0.812685	0.521694	0.329643	0.725694	-0.391004	1.48236	0.223405
ENSBTAG00000014365	0	adhesion G protein-coupled receptor E2-like	-0.578415	1	FALSE	0.183294	0.11885	1290	5	12	0	2	12	4	9	3	1	2	4	5	0.159219	0.374312	0	0.0589961	0.387516	0.119719	0.260182	0.0963325	0.0297144	0.0624268	0.123972	0.140473	-1.91888	0.903622	0.341812
ENSBTAG00000019394	ANO5	anoctamin 5	-0.578152	1	FALSE	0.15133	0.104605	5308	29	23	18	14	10	26	15	22	20	7	4	18	0.22443	0.174357	0.141226	0.100365	0.0784815	0.189119	0.105386	0.171685	0.14443	0.0531004	0.0301288	0.122901	-0.40487	1.72411	0.189164
ENSBTAG00000001331	ERICH6	glutamate rich 6	-0.578135	1	FALSE	0.348132	0.241856	1527	18	11	18	9	9	14	14	4	3	13	15	8	0.484226	0.289865	0.490915	0.224278	0.245528	0.353982	0.341911	0.108508	0.0753077	0.342795	0.39274	0.189873	-0.908849	1.58295	0.208337
ENSBTAG00000030482	KLK6	kallikrein related peptidase 6	-0.577971	1	FALSE	0.14847	0.0922762	2190	11	3	5	8	18	3	5	3	1	9	8	5	0.20633	0.0551212	0.0950821	0.139005	0.342394	0.0528895	0.0851433	0.0567438	0.017503	0.165474	0.146049	0.0827443	-1.61676	1.12441	0.288972
ENSBTAG00000015309	CFAP300	cilia and flagella associated protein 300	-0.577639	1	FALSE	7.30909	4.31028	1411	252	124	506	103	241	298	187	70	233	124	138	198	7.33649	3.5362	14.9347	2.77775	7.11522	8.15421	4.94241	2.055	6.32975	3.53855	3.91025	5.08569	2.87962	3.02042	0.0822219
ENSBTAG00000020602	IDO1	indoleamine 2,3-dioxygenase 1	-0.577236	1	FALSE	1.09429	0.76741	2361	88	99	71	27	57	40	57	73	17	55	27	49	1.53109	1.68726	1.25238	0.435162	1.00572	0.654118	0.900333	1.28076	0.276001	0.937988	0.457215	0.752163	1.18448	2.02326	0.154907
ENSBTAG00000014328	MGC138914	uncharacterized LOC512219	-0.5771	1	FALSE	0.186052	0.214246	3008	20	2	23	14	0	25	14	0	8	9	8	65	0.273128	0.0267543	0.318436	0.177106	0	0.320889	0.17357	0	0.101946	0.120475	0.106332	0.783155	-0.804935	0.553615	0.456844
ENSBTAG00000001476	0	0	-0.576383	1	FALSE	2.94485	3.15186	1506	174	83	35	69	23	287	58	63	479	36	73	27	4.74612	2.21766	0.967867	1.74344	0.636211	7.35782	1.43624	1.73283	12.1918	0.962517	1.93799	0.649757	1.61104	1.3318	0.248485
ENSBTAG00000009938	XCL1	chemokine (C motif) ligand 1	-0.576339	1	FALSE	0.0936654	0.0713011	1004	2	1	3	2	3	3	5	2	0	1	3	0	0.0818297	0.0400782	0.12444	0.0758018	0.124476	0.115367	0.185721	0.0825159	0	0.0401049	0.119465	0	-2.66175	0.821954	0.364609
ENSBTAG00000051084	0	0	-0.575022	1	FALSE	37.3422	23.3143	1317	949	1076	1669	1053	1374	1191	918	189	1058	812	868	944	29.6002	32.8752	52.7768	30.4247	43.461	34.9155	25.9945	5.94453	30.7934	24.8257	26.3504	25.9776	5.31496	6.07077	0.0137437
ENSBTAG00000026323	LYSB	intestinal lysozyme	-0.574849	1	FALSE	0.302881	0.215104	1279	2	1	21	23	9	2	0	10	0	16	13	2	0.0642354	0.0314609	0.683788	0.684291	0.293137	0.0603743	0	0.32387	0	0.503709	0.406374	0.0566724	-1.25174	0.415292	0.519296
ENSBTAG00000055197	0	0	-0.574724	1	FALSE	3.23327	2.41847	3561	338	362	264	305	228	221	407	156	165	155	271	183	3.89906	4.09052	3.08748	3.2592	2.66723	2.39614	4.26233	1.81465	1.77611	1.75263	3.04264	1.86248	3.31692	5.14028	0.0233768
ENSBTAG00000001571	LRRD1	leucine rich repeats and death domain containing 1	-0.574575	1	FALSE	0.104941	0.0620269	2592	12	7	1	2	2	17	4	2	8	4	3	4	0.190178	0.108669	0.0160671	0.0293615	0.0321435	0.253225	0.0575505	0.0319622	0.118308	0.0621378	0.0462742	0.055929	-1.87063	1.01432	0.313869
ENSBTAG00000022394	SAA2	serum amyloid A2	-0.574403	1	FALSE	0.204007	0.137113	816	0	2	11	11	1	0	6	4	0	7	0	0	0	0.0986238	0.561404	0.512963	0.0510515	0	0.274211	0.203054	0	0.345413	0	0	-2.22382	0.31524	0.574482
ENSBTAG00000016821	SNX22	sorting nexin 22	-0.573244	1	FALSE	4.47319	3.07514	1250	54	69	149	206	251	105	117	69	61	146	62	142	1.77459	2.22117	4.9642	6.27105	8.36492	3.24318	3.4906	2.28655	1.87058	4.70298	1.98305	4.11709	2.24946	2.33442	0.126542
ENSBTAG00000000601	COL11A2	collagen type XI alpha 2 chain	-0.573126	1	FALSE	6.24764	4.39999	5400	665	1561	691	200	418	1515	627	276	707	161	720	1252	5.05874	11.6319	5.32914	1.40935	3.22464	10.8321	4.3301	2.11717	5.0186	1.2005	5.33079	8.40277	4.78639	2.06298	0.150915
ENSBTAG00000017592	GPAT3	glycerol-3-phosphate acyltransferase 3	-0.57238	0.830118	FALSE	5.45412	3.76979	2465	316	426	235	356	225	462	238	200	319	246	196	238	5.26605	6.954	3.9703	5.49562	3.80245	7.23632	3.60068	3.36089	4.96056	4.01836	3.17901	3.49923	3.51308	7.26271	0.0070401
ENSBTAG00000051030	0	cytochrome P450, family 2, subfamily J, polypeptide 2	-0.572359	1	FALSE	1.34987	0.892786	2240	72	60	119	82	58	59	66	28	61	24	58	76	1.32038	1.07782	2.21244	1.39299	1.07864	1.01694	1.0988	0.517787	1.04385	0.431414	1.03522	1.22964	1.31174	2.80497	0.0939728
ENSBTAG00000049019	0	0	-0.572298	1	FALSE	0.428074	0.256169	174	2	5	2	0	1	1	0	0	3	0	2	2	0.472167	1.15628	0.478689	0	0.239414	0.221893	0	0	0.66089	0	0.459551	0.416575	-2.91329	0.615587	0.432692
ENSBTAG00000031776	H2B	histone H2B type 1-like	-0.572121	1	FALSE	0.90513	0.627354	381	9	5	12	6	12	7	6	4	4	6	9	8	0.970358	0.528064	1.31168	0.599252	1.31206	0.709358	0.587287	0.434887	0.402432	0.634099	0.944431	0.760987	-1.42384	1.71931	0.189782
ENSBTAG00000001187	RASL10A	RAS like family 10 member A	-0.572001	1	FALSE	0.856972	0.675391	1545	49	31	22	27	25	44	61	16	26	13	17	31	1.30281	0.807375	0.593017	0.664995	0.674078	1.09955	1.4724	0.428976	0.645063	0.338802	0.43992	0.727186	0.262069	2.18562	0.139305
ENSBTAG00000016026	PCOLCE2	procollagen C-endopeptidase enhancer 2	-0.571943	1	FALSE	31.1165	25.9845	2389	1146	1496	2215	2996	1834	1453	1086	3003	875	2162	1055	1236	19.7053	25.1975	38.6127	47.7209	31.9802	23.4824	16.9527	52.0692	14.0394	36.4393	17.6559	18.7506	5.95638	4.03635	0.0445299
ENSBTAG00000002069	BOLA	MHC class I heavy chain	-0.571443	1	FALSE	332.795	211.032	1659	24184	11407	23294	3509	9073	9806	5944	7601	10674	5812	16344	7380	598.82	276.673	584.75	80.486	227.826	228.212	133.615	189.787	246.626	141.062	393.881	161.221	8.58192	2.95643	0.0855367
ENSBTAG00000048596	0	0	-0.571299	1	FALSE	0.209833	0.209514	189	0	2	1	0	0	3	0	1	0	0	4	1	0	0.425804	0.220349	0	0	0.612847	0	0.219169	0	0	0.846157	0.191757	-3.19959	0.410308	0.521813
ENSBTAG00000002596	VSTM1	V-set and transmembrane domain containing 1	-0.570619	1	FALSE	1.56087	1.08001	1507	63	84	48	54	63	38	67	15	44	47	35	46	1.71728	2.24289	1.32648	1.36353	1.74151	0.97356	1.65801	0.412306	1.11917	1.25578	0.928555	1.10626	1.04998	2.82907	0.092572
ENSBTAG00000015259	NEUROG2	neurogenin 2	-0.570438	1	FALSE	0.0298924	0.0535855	1121	1	0	0	1	2	1	3	6	0	0	0	0	0.0366445	0	0	0.0339452	0.0743229	0.0344419	0.0998022	0.221711	0	0	0	0	-3.22787	0.371793	0.542028
ENSBTAG00000010128	NAP1L5	nucleosome assembly protein 1 like 5	-0.570196	1	FALSE	1.70501	1.18601	1927	72	102	70	94	70	84	63	63	58	41	74	53	1.53485	2.12991	1.51283	1.85622	1.51326	1.68302	1.21922	1.35425	1.15373	0.856708	1.53533	0.996796	1.5235	4.32575	0.0375398
ENSBTAG00000015139	0	cationic amino acid transporter 3	-0.569395	1	FALSE	0.0570954	0.0451018	1960	1	4	0	0	2	10	4	0	9	0	0	1	0.0209584	0.0821194	0	0	0.0425082	0.196986	0.0761076	0	0.176013	0	0	0.0184908	-2.78544	0.453455	0.500699
ENSBTAG00000052820	0	0	-0.569288	1	FALSE	0.200108	0.149994	465	3	4	2	4	0	1	1	1	1	1	2	5	0.265023	0.346138	0.179122	0.327333	0	0.0830308	0.0801995	0.0890817	0.0824336	0.086592	0.171961	0.389699	-2.66668	0.799459	0.371255
ENSBTAG00000013877	HORMAD2	HORMA domain containing 2	-0.568543	1	FALSE	0.246659	0.166493	1189	13	0	5	3	5	18	5	2	12	4	2	6	0.449134	0	0.17513	0.0960114	0.175181	0.584498	0.156824	0.069677	0.386863	0.135459	0.0672514	0.182886	-1.70729	0.849625	0.356658
ENSBTAG00000053627	0	Histone H4	-0.56851	1	FALSE	1.0685	0.856693	342	6	5	12	21	7	4	3	1	3	5	15	19	0.720676	0.588282	1.46126	2.33656	0.852649	0.451571	0.327129	0.12112	0.336242	0.588674	1.75355	2.01344	-1.39459	0.843667	0.35835
ENSBTAG00000051295	FXYD4	FXYD domain containing ion transport regulator 4	-0.567395	1	FALSE	1.40052	1.29001	1102	11	65	43	70	13	31	25	55	12	92	18	12	0.41004	2.37341	1.62502	2.41713	0.491428	1.08611	0.846024	2.06739	0.417404	3.36153	0.653046	0.39465	0.526728	1.02095	0.312294
ENSBTAG00000003335	VSX1	visual system homeobox 1	-0.5672	1	FALSE	0.0550062	0.077686	1939	5	3	2	2	0	4	0	0	1	7	1	15	0.105927	0.0622566	0.0429561	0.0392496	0	0.079648	0	0	0.0197688	0.145362	0.0206194	0.280366	-2.55637	0.573537	0.448857
ENSBTAG00000019230	PTGER3	prostaglandin E receptor 3	-0.566971	1	FALSE	1.0471	0.805907	1897	15	142	29	27	36	48	130	20	22	32	16	20	0.324817	3.01206	0.636654	0.541601	0.790558	0.976936	2.55564	0.436721	0.444542	0.679224	0.337214	0.382098	0.401587	1.45323	0.22801
ENSBTAG00000034441	MACROD2	MACRO domain containing 2	-0.566786	1	FALSE	0.134062	0.0881076	4577	29	18	8	5	15	16	11	5	11	4	16	16	0.260275	0.158246	0.0727917	0.0415693	0.136524	0.134968	0.0896264	0.0452512	0.0921232	0.0351892	0.139763	0.126693	-0.818635	1.51644	0.218159
ENSBTAG00000053089	0	0	-0.566403	1	FALSE	0.298806	0.208779	1320	8	10	6	15	14	6	4	6	8	7	4	14	0.248961	0.304837	0.1893	0.432415	0.441827	0.175497	0.113008	0.188286	0.232313	0.213528	0.121154	0.384385	-1.27637	1.66956	0.196318
ENSBTAG00000051290	0	0	-0.564719	1	FALSE	0.0797743	0.0550821	1503	3	4	1	3	3	4	3	2	0	3	0	5	0.081993	0.107089	0.0277085	0.0759531	0.0831497	0.102753	0.0744366	0.0551204	0	0.0803698	0	0.120566	-2.48287	0.982795	0.32151
ENSBTAG00000010007	MAPK13	mitogen-activated protein kinase 13	-0.562517	1	FALSE	3.5448	2.41793	1673	116	291	107	201	43	135	178	96	78	77	85	115	2.84824	6.99905	2.66355	4.57176	1.07071	3.11552	3.96779	2.37693	1.78713	1.85321	2.03131	2.49123	2.2897	2.80581	0.0939233
ENSBTAG00000007921	DAPP1	dual adaptor of phosphotyrosine and 3-phosphoinositides 1	-0.562247	1	FALSE	6.90532	5.25839	2657	249	747	445	662	283	370	409	608	239	451	227	193	3.84966	11.3128	6.97495	9.48091	4.43704	5.37654	5.74058	9.4788	3.44797	6.83464	3.41576	2.63256	3.99791	3.03976	0.0812482
ENSBTAG00000032007	LRP11	LDL receptor related protein 11	-0.562207	1	FALSE	7.17945	5.3372	3286	561	315	626	740	386	920	477	362	389	641	449	380	7.0131	3.85731	7.93377	8.56934	4.89348	10.8097	5.41346	4.56334	4.53774	7.85455	5.46301	4.1911	4.38668	5.31743	0.0211131
ENSBTAG00000000144	0	T-cell receptor gamma chain C region C10.5	-0.561526	1	FALSE	1.81745	1.42077	2333	150	114	53	65	143	105	188	81	61	57	57	72	2.64114	1.96622	0.946093	1.06019	2.5534	1.73767	3.00516	1.43817	1.00224	0.983764	0.976817	1.11848	1.86726	3.09527	0.0785202
ENSBTAG00000001582	AKR1B10	aldo-keto reductase family 1 member B10	-0.561305	1	FALSE	0.0814887	0.0571417	1326	3	3	1	0	5	4	2	0	1	2	2	5	0.0929378	0.0910374	0.0314072	0	0.157081	0.116469	0.0562485	0	0.0289077	0.0607319	0.0603031	0.136659	-2.57412	0.843429	0.358418
ENSBTAG00000001945	ARG2	arginase 2	-0.56048	1	FALSE	4.13197	2.90903	2094	113	326	159	434	144	130	89	286	131	201	108	109	2.21675	6.26445	3.16223	7.88672	2.86473	2.39695	1.58503	5.65758	2.39802	3.865	2.06205	1.88652	2.77001	2.39298	0.121881
ENSBTAG00000004785	CABP4	calcium binding protein 4	-0.560193	1	FALSE	0.121551	0.0883637	1221	7	0	3	1	5	6	7	0	4	2	2	2	0.235503	0	0.102324	0.031165	0.17059	0.189727	0.2138	0	0.125575	0.0659546	0.0654888	0.0593644	-2.30218	0.811417	0.367702
ENSBTAG00000013802	DAB1	DAB1, reelin adaptor protein	-0.559747	1	FALSE	0.0581292	0.0427241	2989	5	9	0	1	4	7	2	1	2	0	8	7	0.0687161	0.12116	0	0.0127309	0.0557484	0.09042	0.0249533	0.0138585	0.0256485	0	0.107008	0.0848759	-2.17278	0.705179	0.401049
ENSBTAG00000045757	TNNC1	troponin C1, slow skeletal and cardiac type	-0.559601	1	FALSE	0.71575	0.491582	959	19	32	20	7	8	16	9	17	15	15	8	8	0.81386	1.34268	0.868529	0.277756	0.347512	0.64416	0.349984	0.734297	0.599556	0.629801	0.333522	0.302332	-0.613173	1.52051	0.217543
ENSBTAG00000055274	0	0	-0.558666	1	FALSE	0.082893	0.0676191	1539	3	6	1	1	4	4	2	0	2	3	7	2	0.0800751	0.156875	0.0270604	0.0247255	0.108273	0.100349	0.0484636	0	0.0498137	0.0784898	0.18185	0.0470981	-2.43188	0.919235	0.337676
ENSBTAG00000023374	FUT1	fucosyltransferase 1	-0.558438	1	FALSE	2.32406	1.56294	3122	106	207	228	98	108	340	174	62	181	81	121	143	1.39472	2.66796	3.04141	1.19447	1.44108	4.20473	2.07846	0.822622	2.2223	1.04468	1.54955	1.66003	2.56045	2.80759	0.0938191
ENSBTAG00000034154	AGMO	alkylglycerol monooxygenase	-0.557999	1	FALSE	0.378673	0.272181	1933	14	3	19	33	9	33	4	10	20	13	19	15	0.297516	0.0624498	0.40935	0.649629	0.193959	0.659135	0.0771707	0.214294	0.396603	0.270796	0.392984	0.281236	-0.478289	1.14318	0.284981
ENSBTAG00000000916	TCTE3	t-complex-associated-testis-expressed 3	-0.557911	1	FALSE	1.91716	1.23488	585	36	13	49	16	23	29	20	7	20	19	17	30	2.52791	0.894189	3.48829	1.04075	1.63784	1.91397	1.27497	0.49566	1.31048	1.30776	1.16184	1.85856	-0.0819721	1.7258	0.188948
ENSBTAG00000047315	PTF1A	pancreas associated transcription factor 1a	-0.557266	1	FALSE	0.0155164	0	1342	0	0	3	0	0	0	0	0	0	0	0	0	0	0	0.0930982	0	0	0	0	0	0	0	0	0	-3.64873	0.478044	0.48931
ENSBTAG00000054427	0	0	-0.557266	1	FALSE	0.0771221	0	270	0	0	3	0	0	0	0	0	0	0	0	0	0	0	0.462733	0	0	0	0	0	0	0	0	0	-3.64873	0.478044	0.48931
ENSBTAG00000005699	SCML4	Scm polycomb group protein like 4	-0.557151	1	FALSE	0.276178	0.217496	2859	16	14	24	6	29	28	37	6	15	11	9	20	0.22989	0.197041	0.349599	0.0798584	0.422554	0.378126	0.482627	0.0869318	0.20111	0.154921	0.125858	0.253529	-0.401152	1.39129	0.238187
ENSBTAG00000007615	CNTN3	contactin 3	-0.557132	1	FALSE	0.13017	0.0908432	4454	17	9	10	18	14	19	9	8	9	13	6	18	0.156788	0.0813082	0.0935024	0.153782	0.130941	0.164701	0.0753558	0.0744014	0.077455	0.117523	0.0538585	0.146465	-0.809551	2.02638	0.154588
ENSBTAG00000046769	SPIN2B	spindlin family member 2B	-0.557001	1	FALSE	0.988457	0.705228	1332	29	33	47	27	26	34	19	12	44	22	22	27	0.894352	0.9969	1.46949	0.771335	0.813144	0.985524	0.531954	0.37318	1.26621	0.665042	0.660346	0.734635	0.229019	2.18365	0.139483
ENSBTAG00000051898	FGF7	fibroblast growth factor 7	-0.556674	1	FALSE	0.285503	0.196544	3275	18	19	19	50	20	15	9	30	15	11	9	25	0.225775	0.233445	0.24161	0.580954	0.2544	0.176837	0.102484	0.379447	0.175565	0.135242	0.109871	0.276656	-0.316128	1.56539	0.210878
ENSBTAG00000000161	TMEM40	transmembrane protein 40	-0.555955	1	FALSE	0.496889	0.346001	1979	36	25	23	8	35	18	12	18	14	25	18	18	0.747259	0.508319	0.484011	0.153825	0.736751	0.351171	0.226131	0.376763	0.271169	0.508657	0.363647	0.329639	-0.13001	1.81321	0.178123
ENSBTAG00000040392	MGC139164	uncharacterized LOC509649	-0.555948	1	FALSE	10.3335	8.82357	2688	813	698	509	250	705	1168	1470	201	694	441	361	562	12.4244	10.4488	7.88608	3.53911	10.9259	16.7767	20.3945	3.09748	9.89663	6.60602	5.36946	7.57738	4.58816	3.48827	0.0618052
ENSBTAG00000052305	0	0	-0.555827	1	FALSE	0.0489516	0.0334792	3247	8	5	0	7	1	3	0	3	6	2	0	6	0.10121	0.0619626	0	0.082035	0.0128297	0.0356723	0	0.0382719	0.0708315	0.0248015	0	0.0669701	-2.24058	0.661745	0.415945
ENSBTAG00000012945	PDE6A	phosphodiesterase 6A	-0.555128	1	FALSE	0.277727	0.199659	3241	21	25	4	34	21	31	32	14	9	13	12	21	0.266167	0.310387	0.0513989	0.399193	0.269922	0.369296	0.36821	0.178933	0.106444	0.161508	0.148032	0.234829	-0.243591	1.62808	0.201969
ENSBTAG00000021316	COL4A3	collagen type IV alpha 3 chain	-0.555119	1	FALSE	1.63162	1.40187	5013	216	310	35	331	180	160	105	404	203	162	48	146	1.76999	2.48832	0.290766	2.51254	1.4958	1.2323	0.781117	3.3383	1.55223	1.30121	0.382822	1.05552	2.8381	1.83077	0.176036
ENSBTAG00000007200	COX6B2	cytochrome c oxidase subunit 6B2	-0.554876	1	FALSE	1.19557	0.789591	728	13	45	30	12	17	12	13	5	20	13	24	14	0.733545	2.48727	1.71618	0.627239	0.972783	0.636418	0.665942	0.284499	1.05307	0.719023	1.31805	0.696961	-0.379322	1.386	0.239083
ENSBTAG00000018167	KLHL31	kelch like family member 31	-0.55476	1	FALSE	0.0795491	0.0550827	3881	13	9	4	7	7	6	8	3	8	4	8	2	0.137599	0.0933127	0.0429229	0.0686338	0.0751368	0.0596898	0.0768724	0.0320198	0.0790139	0.0414999	0.0824137	0.0186766	-1.5671	1.52765	0.216465
ENSBTAG00000004148	SLPI	secretory leukocyte peptidase inhibitor	-0.554488	1	FALSE	0.106184	0.149538	973	2	0	0	5	0	9	2	1	0	17	0	2	0.0844368	0	0	0.195542	0	0.357127	0.0766552	0.0425724	0	0.703504	0	0.0744954	-2.77916	0.417143	0.518366
ENSBTAG00000016683	NFKBIA	NFKB inhibitor alpha	-0.554324	0.793254	FALSE	58.3417	46.1207	2179	3472	3109	2452	2123	3500	4308	4234	3452	1918	1801	1831	2286	65.4541	57.4124	46.8636	37.0746	66.9128	76.3327	72.4633	65.6228	33.7403	33.2803	33.5957	38.0217	6.78014	7.5982	0.00584264
ENSBTAG00000001100	IL22RA1	interleukin 22 receptor subunit alpha 1	-0.553492	1	FALSE	0.814248	0.552454	2799	62	104	12	45	70	47	46	17	56	12	55	56	0.909921	1.49511	0.178546	0.611777	1.04182	0.648317	0.612885	0.251587	0.766907	0.172627	0.78562	0.725099	0.948761	1.64082	0.200213
ENSBTAG00000039727	DCLK3	doublecortin like kinase 3	-0.553374	1	FALSE	0.229326	0.156162	2715	29	16	16	4	13	14	10	12	10	17	7	9	0.438776	0.237133	0.245427	0.0560626	0.199467	0.199091	0.137358	0.183085	0.141185	0.252121	0.103082	0.120139	-0.753299	1.52857	0.216328
ENSBTAG00000020474	NOXRED1	NADP dependent oxidoreductase domain containing 1	-0.553353	1	FALSE	0.219516	0.171796	1074	4	8	11	4	3	5	5	5	2	3	12	1	0.152993	0.299728	0.426541	0.141723	0.116363	0.179746	0.173616	0.192844	0.0713811	0.112473	0.446714	0.0337449	-1.9116	1.02906	0.31038
ENSBTAG00000012403	ARG1	arginase 1	-0.553252	1	FALSE	0.0989575	0.0735457	2568	3	4	9	9	7	6	7	9	4	4	1	4	0.0479889	0.0626768	0.145955	0.133362	0.113554	0.0902087	0.101655	0.145174	0.0597066	0.0627185	0.0155689	0.0564517	-1.73817	1.24249	0.264992
ENSBTAG00000000715	0	GTPase IMAP family member 5	-0.552618	1	FALSE	3.10091	2.23266	1198	108	68	132	52	100	90	131	62	58	32	80	52	3.70324	2.28399	4.5887	1.6517	3.47729	2.90054	4.07792	2.14376	1.85579	1.07553	2.66985	1.57311	1.65708	2.55663	0.109832
ENSBTAG00000019179	TSKS	testis specific serine kinase substrate	-0.552128	1	FALSE	2.35429	1.65925	1851	54	177	124	74	109	111	97	76	49	94	102	53	1.1984	3.84777	2.7899	1.52128	2.45312	2.31531	1.95429	1.70078	1.01472	2.04481	2.20316	1.03772	1.93487	2.84078	0.0918994
ENSBTAG00000008641	GNAT3	G protein subunit alpha transducin 3	-0.551823	1	FALSE	0.0904045	0.0567541	1149	0	1	0	4	2	9	2	0	0	2	5	1	0	0.0350205	0	0.132472	0.0725117	0.302423	0.0649134	0	0	0.0700875	0.173981	0.0315422	-2.80495	0.527638	0.467602
ENSBTAG00000005099	0	0	-0.551793	1	FALSE	0.0482013	0	288	0	0	2	0	0	0	0	0	0	0	0	0	0	0	0.289208	0	0	0	0	0	0	0	0	0	-3.64888	0.473483	0.491389
ENSBTAG00000014810	TMEM270	transmembrane protein 270	-0.551793	1	FALSE	0.0165656	0	838	0	0	2	0	0	0	0	0	0	0	0	0	0	0	0.0993937	0	0	0	0	0	0	0	0	0	-3.64888	0.473483	0.491389
ENSBTAG00000024852	CATHL2	cathelicidin 2	-0.551793	1	FALSE	0.0163703	0	848	0	0	2	0	0	0	0	0	0	0	0	0	0	0	0.0982216	0	0	0	0	0	0	0	0	0	-3.64888	0.473483	0.491389
ENSBTAG00000031254	DEFB124	defensin beta 124	-0.551793	1	FALSE	0.0670627	0	207	0	0	2	0	0	0	0	0	0	0	0	0	0	0	0.402376	0	0	0	0	0	0	0	0	0	-3.64888	0.473483	0.491389
ENSBTAG00000050605	0	0	-0.551793	1	FALSE	0.0487087	0	285	0	0	2	0	0	0	0	0	0	0	0	0	0	0	0.292252	0	0	0	0	0	0	0	0	0	-3.64888	0.473483	0.491389
ENSBTAG00000052688	PATE1	prostate and testis expressed 1	-0.551793	1	FALSE	0.0402376	0	345	0	0	2	0	0	0	0	0	0	0	0	0	0	0	0.241426	0	0	0	0	0	0	0	0	0	-3.64888	0.473483	0.491389
ENSBTAG00000051763	0	0	-0.55163	1	FALSE	0.131559	0.0778922	1251	3	3	1	4	3	11	4	1	4	3	3	0	0.0985096	0.0964952	0.0332901	0.121671	0.0998993	0.339491	0.119241	0.0331119	0.122563	0.0965594	0.0958775	0	-2.35057	0.947642	0.33032
ENSBTAG00000046980	KLRF2	killer cell lectin like receptor F2	-0.551586	1	FALSE	1.04909	0.738492	1199	59	0	31	0	54	41	0	0	44	22	35	37	2.02138	0	1.07675	0	1.87617	1.32025	0	0	1.40667	0.738812	1.16708	1.11839	0.19067	0.31184	0.576553
ENSBTAG00000049987	0	0	-0.551491	1	FALSE	2.20243	1.50197	234	16	22	10	3	5	21	4	14	3	14	13	5	2.80879	3.78311	1.77974	0.487853	0.890128	3.46494	0.637483	2.4783	0.491431	2.40903	2.22116	0.774402	-0.970133	1.00194	0.316842
ENSBTAG00000015547	SLC26A3	solute carrier family 26 member 3	-0.551002	1	FALSE	0.13537	0.0971747	3028	11	10	14	11	8	7	8	9	6	3	5	15	0.149228	0.132888	0.192551	0.138236	0.110061	0.0892554	0.0985277	0.12312	0.0759544	0.0398929	0.0660187	0.179534	-1.20817	1.59779	0.206216
ENSBTAG00000021526	RPRM	reprimo, TP53 dependent G2 arrest mediator homolog	-0.550558	1	FALSE	9.91793	6.5587	1447	310	675	387	206	221	338	382	107	306	171	215	305	8.80051	18.7706	11.1382	5.41729	6.36242	9.01863	9.84508	3.06307	8.10607	4.75837	5.9405	7.63912	3.51518	3.53973	0.0599152
ENSBTAG00000047186	NME2	non-metastatic cells 2, protein (NM23B) expressed in	-0.549969	1	FALSE	173.351	120.052	665	1991	4635	3320	3341	1934	2005	1732	2757	1755	2395	1973	1590	122.988	280.459	207.917	191.178	121.153	116.409	97.1294	171.734	101.161	145.016	118.62	86.6538	6.56278	5.23713	0.0221097
ENSBTAG00000053561	LY6G6D	megakaryocyte and platelet inhibitory receptor G6b	-0.549963	1	FALSE	0.0780791	0.0490227	1290	4	6	0	1	2	2	1	0	2	2	1	4	0.127375	0.187156	0	0.0294981	0.064586	0.0598594	0.0289091	0	0.0594289	0.0624268	0.030993	0.112378	-2.68444	0.734534	0.391417
ENSBTAG00000021119	TDGF1	teratocarcinoma-derived growth factor 1	-0.549553	1	FALSE	8.16217	6.75824	1642	173	431	363	405	200	443	187	350	273	573	110	198	4.328	10.562	9.20675	9.38567	5.07405	10.4165	4.2471	8.8295	6.37304	14.0512	2.67838	4.37023	3.56531	2.68644	0.101206
ENSBTAG00000004940	CELF4	CUGBP Elav-like family member 4	-0.549115	1	FALSE	0.311191	0.20616	3572	12	13	46	48	19	29	18	27	13	22	13	20	0.138002	0.146445	0.536314	0.511344	0.221585	0.313458	0.187925	0.313108	0.139505	0.247994	0.145507	0.202923	-0.0476822	1.46259	0.226518
ENSBTAG00000020404	FTCD	formimidoyltransferase cyclodeaminase	-0.549091	1	FALSE	0.0101481	0.00723877	2671	2	2	0	0	0	0	2	1	0	0	0	0	0.0307589	0.0301299	0	0	0	0	0.0279242	0.0155084	0	0	0	0	-3.35283	0.29699	0.585776
ENSBTAG00000017434	MROH2A	maestro heat like repeat family member 2A	-0.548926	1	FALSE	0.104459	0.0703719	5212	14	29	14	6	6	12	3	4	15	4	17	14	0.110341	0.22389	0.111866	0.0438057	0.0479562	0.0888933	0.0214655	0.0317905	0.110317	0.030902	0.130406	0.0973499	-0.953194	1.08961	0.296558
ENSBTAG00000008222	EEF2KMT	eukaryotic elongation factor 2 lysine methyltransferase	-0.548716	1	FALSE	7.54098	5.18365	1183	245	164	314	173	159	274	256	75	135	176	143	170	8.50738	5.57829	11.054	5.56474	5.599	8.94249	8.07011	2.62614	4.37428	5.99044	4.83286	5.20806	2.87524	3.70831	0.0541422
ENSBTAG00000053801	0	0	-0.548573	1	FALSE	1.76544	1.2212	183	3	5	15	6	9	10	13	1	5	7	4	5	0.673418	1.09941	3.4136	1.24762	2.04875	2.1098	2.64921	0.226355	1.04731	1.5402	0.8739	0.990218	-1.58358	1.12819	0.288161
ENSBTAG00000009478	GDF9	growth differentiation factor 9	-0.547773	1	FALSE	0.29234	0.214619	1790	19	19	7	8	11	14	21	7	11	2	11	8	0.436029	0.427113	0.162861	0.170067	0.255999	0.301973	0.437513	0.161989	0.235558	0.0449891	0.245693	0.161975	-0.946818	1.47143	0.225121
ENSBTAG00000045734	LRRC26	leucine rich repeat containing 26	-0.547686	1	FALSE	5.10026	3.58125	981	93	210	116	137	58	137	101	83	105	83	83	88	3.89429	8.61375	4.9245	5.31416	2.46296	5.39193	3.83952	3.5047	4.10277	3.40675	3.38269	3.25107	2.10463	3.79446	0.0514225
ENSBTAG00000053701	0	0	-0.547189	1	FALSE	0.121624	0.0815992	549	0	4	1	2	2	1	3	0	2	1	1	0	0	0.293177	0.0758578	0.138625	0.15176	0.0703267	0.203785	0	0.139642	0.0733429	0.072825	0	-2.91339	0.593588	0.441035
ENSBTAG00000054072	ADM2	adrenomedullin 2	-0.546693	1	FALSE	0.101876	0.0707444	3642	8	28	7	4	6	2	10	18	3	0	6	2	0.0902329	0.309357	0.0800444	0.041793	0.0686293	0.0212023	0.102396	0.204726	0.0315747	0	0.0658664	0.0199022	-1.64145	0.683843	0.408267
ENSBTAG00000006295	TSHB	thyroid stimulating hormone beta	-0.546679	1	FALSE	0.693578	0.491121	531	9	4	12	6	8	16	10	10	5	4	7	4	0.696246	0.303115	0.941151	0.429972	0.627616	1.16337	0.702312	0.780094	0.360938	0.303317	0.527056	0.273009	-1.33866	1.40636	0.235662
ENSBTAG00000053736	0	histone H4-like	-0.545808	1	FALSE	0.411181	0.291762	312	4	0	4	2	5	4	2	4	2	2	1	3	0.526648	0	0.533922	0.243926	0.667596	0.494992	0.239056	0.531064	0.245716	0.258111	0.128144	0.348481	-2.40153	0.961919	0.326704
ENSBTAG00000015175	0	olfactory receptor, family 2, subfamily W, member 1	-0.544995	1	FALSE	0.0825305	0.0547582	963	0	9	0	2	0	1	0	0	0	1	6	1	0	0.376061	0	0.0790291	0	0.0400928	0	0	0	0.0418123	0.249102	0.0376345	-3.20784	0.347971	0.555264
ENSBTAG00000046260	0	0	-0.544193	1	FALSE	0.268083	0.186542	378	5	3	0	1	4	2	1	1	1	4	0	4	0.543367	0.319353	0	0.100668	0.440825	0.204282	0.0986581	0.109585	0.101406	0.426088	0	0.383513	-2.62237	0.730616	0.392684
ENSBTAG00000014925	NPAS4	neuronal PAS domain protein 4	-0.544012	1	FALSE	0.0316189	0.0240957	2746	2	0	3	2	2	4	0	1	1	4	3	1	0.0299188	0	0.0454981	0.0277149	0.0303409	0.0562409	0	0.0150848	0.0139591	0.058653	0.0436791	0.0131981	-2.70957	0.699745	0.40287
ENSBTAG00000054588	0	0	-0.543798	1	FALSE	2.18674	1.76988	630	27	41	49	8	24	56	35	14	66	30	14	14	1.76051	2.6187	3.23913	0.483207	1.58697	3.43194	2.07182	0.920511	4.01569	1.91739	0.888465	0.805378	0.351599	1.2674	0.260256
ENSBTAG00000016335	NPM3	nucleophosmin/nucleoplasmin 3	-0.543644	1	FALSE	7.74272	4.96396	900	114	206	296	203	96	124	81	146	122	121	106	109	5.20328	9.21015	13.6969	8.58296	4.44352	5.31951	3.35635	6.71973	5.19607	5.41344	4.70886	4.38931	2.44702	3.12306	0.0771915
ENSBTAG00000053938	0	0	-0.543458	1	FALSE	0.138484	0.0973973	2163	3	11	5	0	19	6	1	0	15	7	2	8	0.0569744	0.204634	0.096269	0	0.365928	0.107099	0.0172412	0	0.265823	0.130308	0.036968	0.134043	-1.7245	0.539727	0.462546
ENSBTAG00000006030	MYOG	myogenin	-0.543454	1	FALSE	0.00459973	0	1509	0	0	1	0	0	0	0	0	0	0	0	0	0	0	0.0275984	0	0	0	0	0	0	0	0	0	-3.649	0.468094	0.493865
ENSBTAG00000008905	FIGLA	folliculogenesis specific bHLH transcription factor	-0.543454	1	FALSE	0.0087418	0	794	0	0	1	0	0	0	0	0	0	0	0	0	0	0	0.0524508	0	0	0	0	0	0	0	0	0	-3.649	0.468094	0.493865
ENSBTAG00000009840	OR2AE1	olfactory receptor family 2 subfamily AE member 1	-0.543454	1	FALSE	0.00743943	0	933	0	0	1	0	0	0	0	0	0	0	0	0	0	0	0.0446366	0	0	0	0	0	0	0	0	0	-3.649	0.468094	0.493865
ENSBTAG00000017800	DMRT3	doublesex and mab-3 related transcription factor 3	-0.543454	1	FALSE	0.00489147	0	1419	0	0	1	0	0	0	0	0	0	0	0	0	0	0	0.0293488	0	0	0	0	0	0	0	0	0	-3.649	0.468094	0.493865
ENSBTAG00000030920	0	fatty acid desaturase 2-like protein FADS2P1	-0.543454	1	FALSE	0.00316651	0	2192	0	0	1	0	0	0	0	0	0	0	0	0	0	0	0.0189991	0	0	0	0	0	0	0	0	0	-3.649	0.468094	0.493865
ENSBTAG00000033289	0	0	-0.543454	1	FALSE	0.00661677	0	1049	0	0	1	0	0	0	0	0	0	0	0	0	0	0	0.0397006	0	0	0	0	0	0	0	0	0	-3.649	0.468094	0.493865
ENSBTAG00000034676	HIGD1A	HIG1 domain family member 1A, mitochondrial	-0.543454	1	FALSE	0.0246134	0	282	0	0	1	0	0	0	0	0	0	0	0	0	0	0	0.147681	0	0	0	0	0	0	0	0	0	-3.649	0.468094	0.493865
ENSBTAG00000046363	0	0	-0.543454	1	FALSE	0.0222468	0	312	0	0	1	0	0	0	0	0	0	0	0	0	0	0	0.133481	0	0	0	0	0	0	0	0	0	-3.649	0.468094	0.493865
ENSBTAG00000046468	ACTBL2	actin, beta like 2	-0.543454	1	FALSE	0.00613704	0	1131	0	0	1	0	0	0	0	0	0	0	0	0	0	0	0.0368222	0	0	0	0	0	0	0	0	0	-3.649	0.468094	0.493865
ENSBTAG00000046904	0	0	-0.543454	1	FALSE	0.015847	0	438	0	0	1	0	0	0	0	0	0	0	0	0	0	0	0.0950821	0	0	0	0	0	0	0	0	0	-3.649	0.468094	0.493865
ENSBTAG00000048250	HSTN	histatherin	-0.543454	1	FALSE	0.00537645	0	1291	0	0	1	0	0	0	0	0	0	0	0	0	0	0	0.0322587	0	0	0	0	0	0	0	0	0	-3.649	0.468094	0.493865
ENSBTAG00000050336	0	0	-0.543454	1	FALSE	0.0335314	0	207	0	0	1	0	0	0	0	0	0	0	0	0	0	0	0.201188	0	0	0	0	0	0	0	0	0	-3.649	0.468094	0.493865
ENSBTAG00000051099	0	0	-0.543454	1	FALSE	0.0214228	0	324	0	0	1	0	0	0	0	0	0	0	0	0	0	0	0.128537	0	0	0	0	0	0	0	0	0	-3.649	0.468094	0.493865
ENSBTAG00000051470	0	sperm acrosomal protein FSA-ACR.1-like	-0.543454	1	FALSE	0.00513387	0	1352	0	0	1	0	0	0	0	0	0	0	0	0	0	0	0.0308032	0	0	0	0	0	0	0	0	0	-3.649	0.468094	0.493865
ENSBTAG00000051478	0	0	-0.543454	1	FALSE	0.0183624	0	378	0	0	1	0	0	0	0	0	0	0	0	0	0	0	0.110174	0	0	0	0	0	0	0	0	0	-3.649	0.468094	0.493865
ENSBTAG00000051986	0	olfactory receptor 4F3/4F16/4F29	-0.543454	1	FALSE	0.00736836	0	942	0	0	1	0	0	0	0	0	0	0	0	0	0	0	0.0442101	0	0	0	0	0	0	0	0	0	-3.649	0.468094	0.493865
ENSBTAG00000052925	0	0	-0.543454	1	FALSE	0.00686547	0	1011	0	0	1	0	0	0	0	0	0	0	0	0	0	0	0.0411928	0	0	0	0	0	0	0	0	0	-3.649	0.468094	0.493865
ENSBTAG00000053110	0	0	-0.543454	1	FALSE	0.0265938	0	261	0	0	1	0	0	0	0	0	0	0	0	0	0	0	0.159563	0	0	0	0	0	0	0	0	0	-3.649	0.468094	0.493865
ENSBTAG00000054761	MBL1	mannose binding lectin, liver (A)	-0.543454	1	FALSE	0.00711897	0	975	0	0	1	0	0	0	0	0	0	0	0	0	0	0	0.0427138	0	0	0	0	0	0	0	0	0	-3.649	0.468094	0.493865
ENSBTAG00000005498	SQLE	squalene epoxidase	-0.543404	1	FALSE	18.9627	13.0328	3031	630	1721	1000	3215	782	1377	858	1823	768	1265	587	708	8.53826	22.8474	13.74	40.3625	10.7478	17.5404	10.5566	24.9139	9.71254	16.8049	7.74292	8.46563	5.39421	3.33648	0.0677594
ENSBTAG00000049645	0	0	-0.543354	1	FALSE	0.05618	0.0349333	1434	5	1	1	0	1	4	3	0	0	0	2	3	0.143231	0.0280603	0.0290418	0	0.0290502	0.107697	0.0780183	0	0	0	0.0557614	0.0758201	-2.82857	0.578028	0.447086
ENSBTAG00000003387	PIP5KL1	phosphatidylinositol-4-phosphate 5-kinase like 1	-0.54306	1	FALSE	0.326015	0.212783	1619	11	11	9	28	7	14	11	7	15	12	5	3	0.2791	0.273393	0.231509	0.658104	0.180115	0.333867	0.253379	0.179099	0.355142	0.298446	0.123474	0.0671563	-1.02577	1.38003	0.240097
ENSBTAG00000040564	0	Cytochrome c oxidase subunit 7C, mitochondrial	-0.543026	1	FALSE	1.30348	0.911366	177	6	9	2	1	12	4	3	2	4	9	1	6	1.39249	2.04603	0.470576	0.214986	2.82427	0.872528	0.63208	0.468056	0.866252	2.04739	0.225881	1.22854	-1.94599	0.919435	0.337623
ENSBTAG00000026437	0	0	-0.542443	1	FALSE	1.63893	1.12607	906	55	53	0	53	35	27	60	34	0	0	32	33	2.49373	2.35391	0	2.22603	1.6093	1.15061	2.46972	1.55451	0	0	1.41213	1.32007	0.391933	0.427403	0.513266
ENSBTAG00000016319	CYB5D2	cytochrome b5 domain containing 2	-0.542369	1	FALSE	25.1448	19.4317	792	305	628	180	694	768	409	335	278	772	334	289	379	15.8194	31.9063	9.46499	33.344	40.3956	19.9384	15.7741	14.5399	37.3637	16.9806	14.589	17.3431	4.07457	3.64748	0.056154
ENSBTAG00000054367	WNT5B	Wnt family member 5B	-0.542365	1	FALSE	15.4551	8.79817	4504	1413	3987	1208	1298	1161	1324	1487	1195	1286	554	696	921	12.8872	35.6197	11.1697	10.9663	10.7382	11.3496	12.3122	10.9903	10.9446	4.9527	6.17823	7.41094	5.57947	5.61644	0.0177928
ENSBTAG00000000644	S100A5	S100 calcium binding protein A5	-0.542212	1	FALSE	1.07239	0.823408	1142	13	35	26	50	34	26	14	44	11	37	12	25	0.467619	1.23323	0.948156	1.66605	1.24026	0.879022	0.457179	1.59598	0.369219	1.30457	0.420115	0.793389	0.195905	1.41082	0.23492
ENSBTAG00000052665	CYP3A4	cytochrome P450, subfamily IIIA, polypeptide 4	-0.541556	1	FALSE	0.499063	0.38204	2023	21	41	14	23	26	26	42	12	17	19	9	22	0.426421	0.815511	0.288207	0.432629	0.535397	0.496215	0.774244	0.245712	0.322115	0.378171	0.177869	0.394129	-0.0944387	1.8741	0.171007
ENSBTAG00000039186	0	glycoprotein galactosyltransferase alpha 1, 3-like	-0.541167	1	FALSE	0.0829728	0.0576424	1474	5	2	3	2	5	1	2	1	4	2	4	0	0.139344	0.0545977	0.0847611	0.0516316	0.141309	0.0261936	0.0506007	0.0281024	0.104021	0.054634	0.108496	0	-2.46334	0.864614	0.352451
ENSBTAG00000017808	ARSJ	arylsulfatase family member J	-0.54102	1	FALSE	6.95139	5.05348	3576	599	954	143	655	591	794	590	510	441	362	360	536	6.88088	10.7348	1.66537	6.96991	6.88475	8.57266	6.15289	5.90764	4.72714	4.07607	4.02493	5.43225	4.43703	5.42155	0.0198897
ENSBTAG00000008027	AVP	arginine vasopressin	-0.540639	1	FALSE	0.142452	0.0594833	1053	1	6	13	2	0	0	2	1	1	1	0	5	0.0390109	0.229279	0.514148	0.0722745	0	0	0.0708314	0.0393381	0.0364023	0.0382386	0	0.172089	-2.77402	0.47357	0.49135
ENSBTAG00000030897	XRCC2	X-ray repair cross complementing 2	-0.540494	1	FALSE	2.18856	1.61856	2753	159	108	205	119	167	136	97	83	87	80	195	147	2.3725	1.57855	3.10113	1.64484	2.52702	1.90733	1.31398	1.24886	1.21135	1.17008	2.83192	1.93519	2.34945	3.43661	0.0637663
ENSBTAG00000004221	ESM1	endothelial cell specific molecule 1	-0.540454	1	FALSE	1.40705	1.04344	2063	23	106	77	112	47	72	58	52	80	41	30	74	0.457977	2.06751	1.55441	2.06587	0.949067	1.34749	1.04846	1.04411	1.48644	0.800231	0.5814	1.3	1.40865	2.22302	0.135967
ENSBTAG00000003238	MEOX2	mesenchyme homeobox 2	-0.540137	1	FALSE	1.2229	0.865305	2295	67	74	46	70	65	99	27	29	82	58	55	56	1.19924	1.29745	0.834734	1.16064	1.17986	1.6655	0.438738	0.523428	1.36958	1.0176	0.958149	0.884336	1.30027	2.89345	0.0889405
ENSBTAG00000008394	MYL3	myosin light chain 3	-0.539575	1	FALSE	0.930006	0.611177	1975	40	73	76	16	26	41	25	33	27	43	20	38	0.83197	1.4873	1.60258	0.308274	0.548409	0.80151	0.47206	0.692131	0.524027	0.876662	0.40487	0.697314	0.612487	1.69988	0.192303
ENSBTAG00000015113	CITED4	Cbp/p300 interacting transactivator with Glu/Asp rich carboxy-terminal domain 4	-0.539212	0.639064	FALSE	26.7009	18.3086	1341	723	979	681	800	795	1394	822	715	589	515	499	656	22.1475	29.3762	21.1491	22.701	24.6966	40.1353	22.8595	22.0861	16.8362	15.4635	14.8773	17.7291	4.88369	8.95782	0.00276285
ENSBTAG00000006064	C7H19orf57	chromosome 7 C19orf57 homolog	-0.539199	1	FALSE	1.77553	1.21537	3272	150	126	222	44	153	164	116	33	103	104	124	140	1.88318	1.54953	2.82561	0.511709	1.94794	1.93519	1.32211	0.417775	1.20665	1.27983	1.51517	1.5507	2.28399	2.46933	0.116087
ENSBTAG00000049900	0	0	-0.539128	1	FALSE	0.268197	0.242138	1614	5	16	7	21	13	3	30	2	3	13	9	4	0.127257	0.398895	0.180621	0.495107	0.335535	0.0717646	0.693174	0.0513296	0.0712484	0.324318	0.222942	0.0898191	-1.13587	0.812645	0.367339
ENSBTAG00000051344	0	0	-0.53798	1	FALSE	0.384046	0.219	408	10	0	0	0	9	4	4	2	1	3	0	4	1.00683	0	0	0	0.918926	0.378523	0.365615	0.203054	0.0939501	0.296068	0	0.355314	-2.42002	0.453795	0.500538
ENSBTAG00000002006	THBS1	thrombospondin 1	-0.537785	1	FALSE	52.7451	41.2035	5292	7090	9941	1451	8455	7878	7075	7358	8537	3415	4916	4182	5083	55.0353	75.5879	11.4188	60.7963	62.0147	51.6177	51.8519	66.8231	24.7359	37.4044	31.5949	34.8107	7.95179	4.25627	0.0391058
ENSBTAG00000002290	0	0	-0.537176	1	FALSE	0.514674	0.325313	1272	10	14	5	25	6	40	21	8	4	10	4	18	0.322944	0.442877	0.163703	0.747887	0.1965	1.21413	0.615682	0.260522	0.12054	0.316551	0.125726	0.512858	-0.804387	1.01239	0.314331
ENSBTAG00000051169	ERICH2	glutamate rich 2	-0.537044	1	FALSE	2.76726	1.63887	2707	161	136	457	87	119	144	76	58	63	94	222	174	2.44316	2.02159	7.03073	1.22297	1.83129	2.05384	1.04701	0.887526	0.892092	1.3982	3.27882	2.32956	2.27469	2.21253	0.136894
ENSBTAG00000004175	HPD	4-hydroxyphenylpyruvate dioxygenase	-0.536619	1	FALSE	0.112795	0.0614853	1617	13	5	0	1	4	4	1	5	1	5	1	2	0.330254	0.124423	0	0.0235328	0.10305	0.0955086	0.0230629	0.128086	0.0237054	0.124506	0.0247254	0.0448262	-2.34818	0.697744	0.403543
ENSBTAG00000015147	S100A10	S100 calcium binding protein A10	-0.53642	1	FALSE	238.144	149.714	620	1539	8452	3903	4242	1510	2479	3200	2501	2355	2003	2130	2150	101.967	548.542	262.168	260.353	101.457	154.375	192.479	167.095	145.598	130.083	137.354	125.678	6.77318	3.77262	0.0520978
ENSBTAG00000018013	EMP3	epithelial membrane protein 3	-0.536027	1	FALSE	35.8768	27.1176	959	408	1297	950	1550	476	495	495	1158	508	608	685	504	17.4766	54.4206	41.2551	61.503	20.677	19.9287	19.2491	50.0186	20.305	25.5279	28.5578	19.0469	4.84637	2.81152	0.0935898
ENSBTAG00000006354	HP	haptoglobin	-0.535905	1	FALSE	0.1379	0.121377	1340	2	7	3	7	2	7	2	3	2	11	1	6	0.0613112	0.210201	0.0932372	0.198782	0.0621761	0.201691	0.0556608	0.092738	0.0572114	0.330536	0.0298365	0.162278	-2.06893	0.949025	0.329968
ENSBTAG00000009252	KLRA1	killer cell lectin-like receptor subfamily A, member 1	-0.535774	1	FALSE	0.149239	0.105465	1672	5	5	8	1	8	10	8	7	4	1	6	1	0.122842	0.12033	0.199263	0.0227587	0.199321	0.230917	0.178434	0.173422	0.0917025	0.0240821	0.143472	0.0216758	-1.77831	0.958563	0.327549
ENSBTAG00000006468	PIWIL1	piwi like RNA-mediated gene silencing 1	-0.534913	1	FALSE	0.116136	0.0787366	3113	10	12	4	1	22	4	7	1	5	2	7	17	0.131958	0.155112	0.0535123	0.0122237	0.294403	0.0496105	0.0838578	0.0133065	0.061567	0.0258691	0.0899025	0.197916	-1.55862	0.76347	0.382245
ENSBTAG00000011545	GDA	guanine deaminase	-0.534703	0.830118	FALSE	8.99248	6.8274	2244	523	625	317	509	576	463	687	315	320	314	360	385	9.574	11.2073	5.88314	8.63134	10.693	7.96619	11.4172	5.81472	5.46619	5.63427	6.41405	6.21799	4.12017	7.30394	0.00688036
ENSBTAG00000000735	BCL2A1	BCL2 related protein A1	-0.534668	1	FALSE	1.51078	1.05949	1583	62	77	83	59	35	40	60	46	50	35	25	44	1.60889	1.95727	2.18358	1.41826	0.921055	0.975599	1.4135	1.2037	1.21073	0.890262	0.631411	1.00736	1.05937	2.41541	0.120146
ENSBTAG00000017971	LRFN2	leucine rich repeat and fibronectin type III domain containing 2	-0.534532	1	FALSE	0.101154	0.0669652	3913	21	2	1	7	14	14	3	12	11	2	7	5	0.220457	0.0205666	0.010643	0.0680725	0.149045	0.138137	0.0285914	0.127032	0.107756	0.0205803	0.0715222	0.0463097	-1.34116	0.794063	0.372874
ENSBTAG00000005848	PRTG	protogenin	-0.534364	1	FALSE	0.0603979	0.041917	4000	8	9	1	4	8	6	5	1	5	6	5	4	0.082157	0.0905367	0.0104115	0.0380525	0.083316	0.057914	0.0466159	0.0103557	0.0479145	0.0603979	0.0499762	0.036242	-1.83614	1.29886	0.254421
ENSBTAG00000001213	0	0	-0.533502	1	FALSE	0.0640513	0.0397938	2121	2	5	7	1	3	2	4	3	0	2	2	2	0.038735	0.0948574	0.137445	0.0179408	0.0589222	0.0364067	0.0703305	0.0585898	0	0.0379682	0.0377001	0.0341744	-2.47048	0.821497	0.364743
ENSBTAG00000039384	0	uncharacterized LOC511175	-0.533219	1	FALSE	0.151824	0.111462	1477	11	2	6	3	8	3	2	1	7	4	2	10	0.305933	0.0544868	0.169178	0.0772901	0.225636	0.0784211	0.050498	0.0280454	0.181667	0.109046	0.054138	0.245376	-1.8925	0.906773	0.340972
ENSBTAG00000017936	FRRS1L	ferric chelate reductase 1 like	-0.533173	1	FALSE	1.77943	1.31013	1032	50	39	62	11	61	48	56	26	38	28	31	31	1.99024	1.52064	2.50199	0.405599	2.46234	1.79578	2.02364	1.0436	1.41144	1.09247	1.20098	1.08866	0.757504	1.92551	0.165251
ENSBTAG00000005198	FGF1	fibroblast growth factor 1	-0.533159	1	FALSE	6.26597	3.74369	4306	410	1530	391	239	695	755	441	466	413	495	258	411	3.91133	14.2975	3.7816	2.11206	6.72371	6.76964	3.81935	4.48284	3.67649	4.62873	2.39551	3.45923	4.2635	3.8747	0.0490192
ENSBTAG00000001915	APOH	apolipoprotein H	-0.531708	1	FALSE	0.0549454	0.0312513	2471	3	2	8	3	3	1	2	2	2	2	1	3	0.0498727	0.0325686	0.134831	0.0461989	0.0505763	0.015625	0.0301843	0.0335273	0.0310252	0.0325903	0.0161801	0.0440008	-2.53854	0.831852	0.361738
ENSBTAG00000045808	IL17REL	interleukin 17 receptor E like	-0.530706	1	FALSE	0.216977	0.160753	2574	6	37	0	27	3	12	1	28	13	9	7	4	0.0957541	0.578409	0	0.399152	0.0485524	0.179997	0.0144882	0.4506	0.193594	0.140788	0.108728	0.0563201	-1.02692	0.50253	0.478391
ENSBTAG00000046516	FUT7	fucosyltransferase 7	-0.530485	1	FALSE	1.14721	0.828622	1029	29	29	36	21	36	24	32	19	31	15	20	15	1.1577	1.13403	1.457	0.776582	1.45742	0.900509	1.15974	0.764856	1.15479	0.586957	0.777083	0.528309	0.13784	2.08972	0.148293
ENSBTAG00000005193	CRTAM	cytotoxic and regulatory T cell molecule	-0.5304	1	FALSE	0.320819	0.287552	1813	23	11	7	14	14	18	38	12	4	12	9	6	0.521128	0.244139	0.160795	0.293842	0.321683	0.383325	0.781646	0.274173	0.0845706	0.26651	0.198471	0.11994	-0.795942	1.28162	0.257597
ENSBTAG00000035844	HRASLS	HRAS like suppressor	-0.530054	1	FALSE	1.97717	1.52658	2897	179	79	105	80	269	135	107	56	97	82	81	275	2.53816	1.09729	1.50943	1.05081	3.86814	1.79919	1.3774	0.800721	1.28345	1.13971	1.11787	3.4403	2.18659	2.52514	0.112045
ENSBTAG00000007836	PPA1	pyrophosphatase (inorganic) 1	-0.529391	1	FALSE	19.1307	14.4556	1261	331	1082	532	837	384	456	361	820	371	488	422	309	10.7827	34.5266	17.5699	25.2577	12.6857	13.9618	10.6762	26.9364	11.2776	15.5824	13.3798	8.88087	4.31273	3.32632	0.0681791
ENSBTAG00000048725	0	0	-0.529358	1	FALSE	0.0385427	0.023473	1059	1	1	0	0	3	1	0	0	2	0	0	2	0.0387899	0.0379967	0	0	0.118011	0.0364583	0	0	0.0723921	0	0	0.0684457	-3.22059	0.355944	0.550767
ENSBTAG00000026732	PLA2G1B	phospholipase A2 group IB	-0.528619	1	FALSE	0.11016	0.0718176	623	2	0	3	1	4	0	2	1	0	0	2	2	0.131873	0	0.200542	0.0610795	0.267467	0	0.11972	0.0664895	0	0	0.12835	0.116347	-2.90414	0.533252	0.465243
ENSBTAG00000034338	C15H11orf88	chromosome 15 C11orf88 homolog	-0.528501	1	FALSE	8.43425	5.89028	1883	335	379	754	232	224	433	245	125	204	300	564	270	7.30818	8.09899	16.6761	4.68836	4.9556	8.8783	4.85222	2.7498	4.15276	6.41507	11.9752	5.19667	3.54046	3.03603	0.081435
ENSBTAG00000053052	0	neuronal acetylcholine receptor subunit alpha-10-like	-0.52818	1	FALSE	0.0229986	0.0265981	1413	0	0	0	2	1	2	0	0	0	2	0	4	0	0	0	0.0538606	0.0294819	0.0546488	0	0	0	0.0569926	0	0.102596	-3.22711	0.3307	0.565247
ENSBTAG00000010517	EVPL	envoplakin	-0.527786	1	FALSE	5.68039	4.2233	6054	583	1133	815	1001	651	975	1120	424	729	306	812	589	3.95586	7.5306	5.60645	6.2918	4.47958	6.21806	6.89922	2.90111	4.61575	2.03521	5.36249	3.52602	4.91384	4.858	0.0275183
ENSBTAG00000047757	0	0	-0.52709	1	FALSE	0.0617116	0.041078	636	1	0	1	3	0	1	0	0	0	2	1	1	0.0645889	0	0.0654811	0.179493	0	0.0607065	0	0	0	0.12662	0.0628631	0.0569843	-3.21698	0.355856	0.550817
ENSBTAG00000015483	CCR8	C-C motif chemokine receptor 8	-0.526514	1	FALSE	0.557074	0.395587	1059	17	14	5	9	22	21	15	7	11	6	6	21	0.659428	0.531954	0.196629	0.323392	0.865416	0.765624	0.528226	0.273806	0.398157	0.228132	0.226521	0.71868	-0.803203	1.47245	0.224959
ENSBTAG00000034712	RAB33A	RAB33A, member RAS oncogene family	-0.526237	1	FALSE	1.89005	1.36142	1597	80	91	81	49	69	79	61	46	73	49	48	60	2.05778	2.29286	2.11229	1.16755	1.79988	1.90992	1.42446	1.19315	1.75217	1.23544	1.20168	1.36163	1.42208	3.55772	0.0592691
ENSBTAG00000018539	KLK1	kallikrein 1	-0.52429	1	FALSE	14.4546	10.5249	4027	938	1467	2175	1818	1267	1014	895	1737	1078	1235	759	761	9.56832	14.6585	22.4932	17.1789	13.1067	9.72185	8.28831	17.8673	10.2611	12.3486	7.53552	6.84881	5.55287	4.44142	0.0350771
ENSBTAG00000020990	P2RY14	purinergic receptor P2Y14	-0.523793	1	FALSE	20.9396	16.7908	1845	751	1206	428	1888	879	677	515	1327	393	1333	576	550	16.7208	26.3022	9.66096	38.9394	19.8468	14.1672	10.4096	29.7931	8.16495	29.0914	12.4819	10.8038	4.90308	2.8778	0.0898085
ENSBTAG00000020524	UPK3BL1	uroplakin 3B-like	-0.523602	1	FALSE	70.4569	41.3767	1056	1053	4157	1418	2528	716	1316	1474	1027	1194	1401	1122	486	40.9618	158.401	55.9223	91.0954	28.2454	48.1154	52.0545	40.2854	43.3409	53.4201	42.4797	16.6796	5.73911	3.1502	0.0759176
ENSBTAG00000049044	0	0	-0.522722	1	FALSE	0.115838	0.0789154	342	0	1	1	3	1	0	0	1	0	2	1	0	0	0.117656	0.121772	0.333794	0.121807	0	0	0.12112	0	0.235469	0.116903	0	-3.21372	0.350624	0.55376
ENSBTAG00000015837	P2RY12	purinergic receptor P2Y12	-0.522714	1	FALSE	0.436962	0.31609	2270	27	20	19	31	32	19	28	12	23	10	8	32	0.488599	0.354524	0.348578	0.51966	0.587249	0.323162	0.459999	0.218976	0.388382	0.17738	0.140902	0.5109	-0.10277	1.73682	0.187542
ENSBTAG00000049232	0	0	-0.52238	1	FALSE	0.294732	0.210795	651	3	6	2	7	4	7	2	3	1	5	6	4	0.189302	0.370862	0.127945	0.409167	0.255963	0.415154	0.114571	0.190889	0.0588812	0.309257	0.368488	0.222685	-2.04082	1.12858	0.288079
ENSBTAG00000034077	ASIP	agouti signaling protein	-0.521641	1	FALSE	129.827	78.365	591	2063	1510	5000	1447	47	1285	1761	1415	2404	19	81	1585	143.392	102.809	352.335	93.1675	3.3129	83.9476	111.121	99.1769	155.921	1.29448	5.47962	97.1972	5.75885	0.49377	0.48225
ENSBTAG00000020537	ASIC4	acid sensing ion channel subunit family member 4	-0.521486	1	FALSE	0.0631058	0.043789	1897	2	6	0	1	3	6	3	2	3	0	2	3	0.0433089	0.12727	0	0.0200593	0.0658798	0.122117	0.0589764	0.0436721	0.0606193	0	0.0421517	0.0573147	-2.48365	0.788088	0.374679
ENSBTAG00000015727	IFI47	interferon gamma inducible protein 47	-0.521416	1	FALSE	1.60342	1.19649	1793	73	139	48	103	50	17	22	53	110	40	21	88	1.67247	3.11944	1.11489	2.18595	1.16168	0.366067	0.45758	1.22444	2.35163	0.898277	0.468265	1.77875	1.33694	1.30664	0.253004
ENSBTAG00000015650	TNN	tenascin N	-0.519516	1	FALSE	0.00432285	0.00273807	4657	1	0	0	1	1	0	0	0	0	1	0	1	0.00882081	0	0	0.00817104	0.00894524	0	0	0	0	0.00864618	0	0.00778226	-3.39513	0.264648	0.606945
ENSBTAG00000050509	0	0	-0.51915	1	FALSE	0.0196554	0.0133405	1017	0	1	1	1	0	0	0	1	0	0	1	0	0	0.0395659	0.0409498	0.0374164	0	0	0	0.0407306	0	0	0.0393126	0	-3.39269	0.264133	0.607295
ENSBTAG00000044161	NMU	neuromedin U	-0.518938	1	FALSE	0.400832	0.298081	522	11	3	10	7	0	0	10	1	1	4	8	0	0.865639	0.231256	0.797815	0.510283	0	0	0.71442	0.0793544	0.0734322	0.308546	0.612735	0	-1.92299	0.383052	0.535975
ENSBTAG00000027865	gzmA	granzyme A	-0.518893	1	FALSE	0.493068	0.240879	964	6	10	7	3	7	39	6	5	7	2	9	7	0.255675	0.417412	0.302408	0.118421	0.302496	1.562	0.232113	0.21485	0.278342	0.0835379	0.373266	0.263168	-1.50331	1.09591	0.295165
ENSBTAG00000013898	NPB	neuropeptide B	-0.518693	1	FALSE	1.05286	0.73607	538	8	26	11	11	9	20	12	15	10	6	8	10	0.610833	1.94461	0.851497	0.778025	0.696881	1.43529	0.831808	1.15492	0.712484	0.449055	0.594512	0.673643	-0.857812	1.52791	0.216426
ENSBTAG00000020183	TSGA13	testis specific 13	-0.518612	1	FALSE	0.0171953	0.0110209	1157	1	1	0	1	0	0	0	0	0	1	0	1	0.0355043	0.0347783	0	0.0328889	0	0	0	0	0	0.0348014	0	0.0313241	-3.39547	0.263991	0.607391
ENSBTAG00000005003	RBP3	retinol binding protein 3	-0.51838	1	FALSE	0.00481688	0.00302678	4255	1	1	0	0	1	0	1	0	0	0	1	0	0.00965417	0.00945676	0	0	0.00979036	0	0.00876445	0	0	0	0.00939622	0	-3.39545	0.263814	0.607512
ENSBTAG00000001417	ACSM1	acyl-CoA synthetase medium chain family member 1	-0.518113	1	FALSE	0.150266	0.103733	2454	10	21	8	6	3	7	5	1	7	1	13	13	0.167394	0.344339	0.135765	0.0930379	0.0509266	0.110133	0.0759836	0.0168798	0.10934	0.016408	0.211798	0.191991	-1.42306	0.817001	0.366059
ENSBTAG00000005164	GZMK	granzyme K	-0.517761	1	FALSE	0.38456	0.543359	1578	15	23	5	5	26	16	92	16	9	4	10	4	0.39048	0.586493	0.131958	0.120572	0.68638	0.391476	2.17423	0.420005	0.218621	0.102067	0.253365	0.0918682	-0.754857	0.833499	0.361263
ENSBTAG00000053853	0	0	-0.517711	1	FALSE	0.0576607	0.0378484	342	0	0	0	1	1	1	0	1	0	0	0	1	0	0	0	0.111265	0.121807	0.112893	0	0.12112	0	0	0	0.105971	-3.39518	0.263232	0.607909
ENSBTAG00000012809	PHF24	PHD finger protein 24	-0.517431	1	FALSE	0.221921	0.157869	3605	32	32	2	14	25	14	29	9	11	20	12	7	0.364636	0.35718	0.0231045	0.147777	0.28889	0.149939	0.299997	0.103414	0.116962	0.223386	0.133085	0.0703728	-0.411084	1.06162	0.302845
ENSBTAG00000048075	IGSF23	immunoglobulin superfamily member 23	-0.516897	1	FALSE	0.167014	0.114865	1077	5	6	1	1	4	10	3	6	2	1	3	4	0.190708	0.22417	0.0386685	0.035332	0.154719	0.35849	0.10388	0.230769	0.0711822	0.0373865	0.111367	0.134604	-2.17053	0.888962	0.345759
ENSBTAG00000013578	CHI3L2	chitinase 3 like 2	-0.516186	1	FALSE	0.0248258	0.0167302	2382	0	4	1	4	0	0	0	3	1	1	0	1	0	0.067571	0.0174836	0.0639001	0	0	0	0.05217	0.0160922	0.016904	0	0.0152149	-3.08139	0.380803	0.537174
ENSBTAG00000013364	LIPM	lipase family member M	-0.51537	1	FALSE	0.779789	0.549254	1641	20	28	26	54	27	38	25	25	23	20	23	23	0.500652	0.68658	0.659838	1.25219	0.685415	0.894062	0.568141	0.631063	0.53725	0.490741	0.560366	0.507962	0.204113	2.13328	0.144132
ENSBTAG00000016613	KCNH6	potassium voltage-gated channel subfamily H member 6	-0.515183	1	FALSE	0.302041	0.256085	3044	22	19	38	2	9	47	29	7	52	10	1	24	0.296888	0.25116	0.51989	0.0250017	0.123168	0.596136	0.355286	0.0952565	0.654811	0.132278	0.0131343	0.285745	-0.177293	0.610204	0.434711
ENSBTAG00000008374	AQP2	aquaporin 2	-0.515145	1	FALSE	0.0192748	0.0131749	1402	0	1	2	0	0	1	2	0	0	0	0	1	0	0.0287008	0.0594093	0	0	0.0275388	0.0531994	0	0	0	0	0.0258502	-3.36122	0.257493	0.611848
ENSBTAG00000039509	GPRC5A	G protein-coupled receptor class C group 5 member A	-0.51509	1	FALSE	1.88319	1.27639	2054	52	161	60	202	53	57	34	117	49	100	62	34	1.03996	3.15404	1.21653	3.74226	1.07491	1.07144	0.617309	2.35954	0.914435	1.96033	1.20682	0.599916	1.61854	1.44392	0.229506
ENSBTAG00000025752	P3H4	prolyl 3-hydroxylase family member 4 (non-enzymatic)	-0.514959	1	FALSE	29.1392	20.5335	1728	705	2125	1185	1865	809	871	588	1273	741	1040	1056	710	16.7595	49.4831	28.5593	41.0694	19.5031	19.4611	12.6899	30.5159	16.4373	24.2337	24.4328	14.8911	5.38025	3.3548	0.0670095
ENSBTAG00000001255	CRYBB3	crystallin beta B3	-0.514016	1	FALSE	0.211443	0.163074	847	7	3	3	4	1	9	0	3	1	5	8	4	0.339492	0.142521	0.147506	0.179705	0.049183	0.410253	0	0.146717	0.0452558	0.237693	0.377624	0.171155	-2.10499	0.757438	0.384131
ENSBTAG00000000987	OTOG	otogelin	-0.513904	1	FALSE	0.0409584	0.0364658	8763	15	7	3	13	6	10	5	20	5	8	7	3	0.0703158	0.0321431	0.0142574	0.0564513	0.0285231	0.0440595	0.0212785	0.0945407	0.0218713	0.0367594	0.0319373	0.0124074	-1.36515	1.08569	0.297429
ENSBTAG00000037534	KLRF1	killer cell lectin like receptor F1	-0.513602	1	FALSE	0.537407	0.387966	702	10	1	21	7	5	12	6	3	5	4	17	7	0.585164	0.0573198	1.24582	0.379441	0.296709	0.659989	0.318741	0.177021	0.273017	0.229432	0.968199	0.361387	-1.48929	0.848891	0.356866
ENSBTAG00000027419	0	prostaglandin F synthase 1-like	-0.51347	1	FALSE	0.12271	0.0495891	939	0	2	11	3	0	1	2	3	0	2	0	0	0	0.085705	0.487865	0.121574	0	0.0411175	0.0794308	0.132342	0	0.085762	0	0	-2.94915	0.420515	0.51668
ENSBTAG00000048724	0	0	-0.513429	1	FALSE	0.0602257	0.0412135	780	1	0	2	0	1	3	2	0	1	0	2	0	0.0526648	0	0.106784	0	0.0534077	0.148497	0.0956224	0	0.0491431	0	0.102515	0	-3.08341	0.425676	0.514118
ENSBTAG00000023032	SFTPA1	surfactant protein A1	-0.513399	1	FALSE	0.0311167	0.0210007	2802	2	2	0	4	5	0	1	3	3	1	0	1	0.0293208	0.0287213	0	0.0543219	0.0743362	0	0.0133093	0.0443501	0.0410403	0.0143702	0	0.0129343	-2.74794	0.571508	0.44966
ENSBTAG00000005251	0	tripartite motif-containing protein 5	-0.513229	1	FALSE	1.05075	0.742559	2268	70	90	20	59	55	63	49	60	27	31	37	56	1.26786	1.59677	0.367248	0.989902	1.01022	1.07248	0.805707	1.09585	0.456329	0.550363	0.652246	0.894864	1.06621	2.19275	0.138662
ENSBTAG00000016042	TM6SF2	transmembrane 6 superfamily member 2	-0.512934	1	FALSE	2.64195	1.98152	1530	85	134	97	95	99	93	42	116	88	72	78	67	2.28214	3.52416	2.6403	2.36274	2.69552	2.34684	1.02372	3.14057	2.2047	1.89484	2.03824	1.58707	1.84787	3.06005	0.0802391
ENSBTAG00000011366	ST8SIA6	ST8 alpha-N-acetyl-neuraminide alpha-2,8-sialyltransferase 6	-0.512914	1	FALSE	0.144329	0.142351	2537	2	0	0	43	5	7	1	43	1	5	0	3	0.0323835	0	0	0.644958	0.0821009	0.10653	0.0146995	0.702085	0.015109	0.0793561	0	0.0428561	-2.27481	0.346227	0.556257
ENSBTAG00000032428	0	olfactory receptor, family 10, subfamily AD, member 1	-0.512371	1	FALSE	0.43829	0.439017	1041	15	11	9	3	23	6	11	8	4	5	4	41	0.591909	0.425191	0.360051	0.109661	0.920398	0.222532	0.394064	0.318332	0.147288	0.193397	0.153625	1.4274	-1.1517	0.875045	0.349563
ENSBTAG00000018399	MYH15	myosin heavy chain 15	-0.511186	1	FALSE	0.209088	0.15343	6082	40	12	38	19	36	44	35	23	32	9	13	34	0.270164	0.079392	0.260202	0.118875	0.246578	0.279318	0.214608	0.156647	0.201679	0.0595836	0.0854574	0.202602	0.24262	1.43822	0.230427
ENSBTAG00000006282	POU2AF1	POU class 2 associating factor 1	-0.510268	1	FALSE	0.344331	0.483159	2726	29	27	30	30	12	12	35	119	19	9	9	6	0.437005	0.398547	0.458319	0.418773	0.183381	0.16996	0.478814	1.80827	0.267168	0.132937	0.131999	0.0797696	-0.127461	0.925017	0.336161
ENSBTAG00000011337	ANKRD33B	ankyrin repeat domain 33B	-0.510234	1	FALSE	13.0519	9.96128	1490	633	737	79	306	580	568	672	229	328	331	197	572	17.4515	19.9032	2.20807	7.81481	16.2159	14.7182	16.8193	6.36635	8.4381	8.94484	5.28607	13.913	4.09107	2.47041	0.116008
ENSBTAG00000017969	CA4	carbonic anhydrase 4	-0.510202	1	FALSE	3.42125	2.09227	3159	181	357	546	108	184	221	192	163	80	154	268	159	2.35366	4.54737	7.19807	1.30094	2.42642	2.70107	2.26661	2.13737	0.970728	1.96292	3.39186	1.82415	2.95816	2.2498	0.133631
ENSBTAG00000010238	LTB4R	leukotriene B4 receptor	-0.509383	1	FALSE	0.57919	0.419914	1408	17	19	19	27	22	18	27	2	10	14	26	13	0.495976	0.542991	0.561984	0.7297	0.650906	0.493585	0.715131	0.0588395	0.272242	0.400365	0.738284	0.334621	-0.339402	1.30598	0.253123
ENSBTAG00000046486	0	0	-0.509105	1	FALSE	3.3613	2.40595	297	25	23	34	20	15	32	13	16	20	19	23	19	3.45779	3.11611	4.76755	2.56246	2.10394	4.15993	1.63234	2.23154	2.58125	2.57589	3.09617	2.31851	-0.105949	1.87764	0.170602
ENSBTAG00000049620	0	0	-0.508342	1	FALSE	2.2458	1.80625	3915	181	289	146	207	267	223	369	185	130	132	130	152	1.89916	2.97035	1.55308	2.01197	2.84104	2.1992	3.51495	1.95741	1.27283	1.3576	1.32759	1.4071	2.94217	3.8553	0.049589
ENSBTAG00000009868	VGF	VGF nerve growth factor inducible	-0.508116	1	FALSE	7.24743	1.84971	1857	166	1524	76	80	60	101	79	92	86	59	162	47	3.67207	33.0229	1.70441	1.63931	1.34598	2.09992	1.5865	2.05219	1.77519	1.2793	3.48784	0.917272	1.95691	1.69389	0.193089
ENSBTAG00000004793	AMBN	ameloblastin	-0.508088	1	FALSE	0.0930674	0.0353619	1460	13	3	0	0	2	2	3	1	0	1	2	1	0.365768	0.0826819	0	0	0.0570657	0.0528895	0.0766289	0.0283719	0	0.027579	0.0547684	0.0248233	-2.83685	0.50811	0.475958
ENSBTAG00000031279	SELENOM	selenoprotein M	-0.507345	1	FALSE	119.503	67.5321	432	762	3037	1474	1055	673	691	736	1047	680	727	765	505	72.4579	282.88	142.098	92.9292	64.8978	61.7571	63.5358	100.393	60.3368	67.7612	70.7996	42.3662	5.06394	3.3212	0.0683919
ENSBTAG00000025814	TMEM202	transmembrane protein 202	-0.506821	1	FALSE	0.923567	0.597728	994	26	11	43	13	17	26	14	9	21	11	12	26	1.07449	0.445295	1.80159	0.497669	0.712461	1.0099	0.52525	0.375057	0.809823	0.445592	0.482667	0.94798	-0.365578	1.39807	0.237047
ENSBTAG00000009371	CCDC36	coiled-coil domain containing 36	-0.506502	1	FALSE	0.712949	0.521219	2732	74	26	64	23	40	62	29	19	46	49	30	48	1.11267	0.382943	0.975601	0.320354	0.609927	0.8762	0.39586	0.288081	0.645408	0.722181	0.439029	0.636755	0.821142	1.71388	0.190483
ENSBTAG00000001627	0	0	-0.506148	1	FALSE	0.133752	0.0707317	1439	3	15	1	5	1	4	6	2	1	3	0	4	0.0856397	0.419442	0.0289409	0.132219	0.0289493	0.107323	0.155494	0.0575719	0.0266377	0.0839443	0	0.100742	-2.33633	0.676591	0.410763
ENSBTAG00000049935	0	0	-0.505839	1	FALSE	0.122326	0.0814361	1491	6	10	1	1	6	3	2	2	2	3	3	7	0.165306	0.269876	0.0279316	0.0255215	0.167638	0.0776848	0.0500238	0.055564	0.0514173	0.0810167	0.0804445	0.17015	-2.17449	0.830464	0.362138
ENSBTAG00000045711	CYSRT1	cysteine rich tail 1	-0.505089	1	FALSE	2.54639	1.7662	710	30	72	74	13	30	49	43	14	46	17	37	39	1.73571	4.08053	4.34056	0.696736	1.7602	2.66459	2.25857	0.816791	2.48346	0.964098	2.08351	1.99076	0.628256	1.33891	0.247227
ENSBTAG00000003977	SLC52A3	solute carrier family 52 member 3	-0.50466	1	FALSE	0.091507	0.0602529	2853	0	11	1	9	2	17	7	0	5	5	4	6	0	0.155143	0.0145972	0.120039	0.0292029	0.230059	0.0914999	0	0.0671778	0.0705666	0.0560546	0.0762187	-1.82522	0.565788	0.451938
ENSBTAG00000013371	RUBCNL	rubicon like autophagy regulator	-0.504399	1	FALSE	4.11663	3.09815	3984	465	624	309	167	364	513	495	260	256	240	257	416	4.79455	6.30242	3.23007	1.59507	3.8061	4.97153	4.63351	2.70331	2.46308	2.42562	2.57909	3.7843	3.85236	4.14616	0.0417291
ENSBTAG00000005304	SRM	spermidine synthase	-0.503943	1	FALSE	12.6962	8.99549	1275	278	716	421	403	308	290	337	402	267	271	272	209	8.95673	22.5967	13.7513	12.0276	10.0633	8.78173	9.85698	13.0604	8.02709	8.55834	8.52926	5.94084	3.74318	3.75588	0.0526219
ENSBTAG00000054195	GPX1	glutathione peroxidase 1	-0.503672	1	FALSE	307.638	200.216	960	4912	10126	11131	7260	4690	5894	5196	4519	6050	3987	5433	4487	210.185	424.432	482.876	287.772	203.517	237.045	201.847	194.99	241.569	167.227	226.267	169.394	7.81335	5.85645	0.0155201
ENSBTAG00000037775	0	tubulin alpha-1C chain-like	-0.502823	1	FALSE	14.6487	10.581	1915	908	501	422	978	736	658	796	601	340	510	391	491	19.4774	10.5272	9.17733	19.4336	16.0106	13.2663	15.5013	13.0001	6.80562	10.7234	8.16321	9.29233	4.58967	4.79873	0.0284807
ENSBTAG00000047514	0	Solute carrier family 10 member 6	-0.50247	1	FALSE	0.721344	0.531864	616	14	13	0	18	11	11	13	5	7	12	4	10	0.933602	0.849189	0	1.11192	0.743893	0.689453	0.787022	0.336226	0.435587	0.784388	0.259616	0.588344	-1.10053	1.09032	0.2964
ENSBTAG00000040193	COLQ	collagen like tail subunit of asymmetric acetylcholinesterase	-0.502346	1	FALSE	1.18118	0.785454	1673	52	101	9	25	40	69	49	16	57	15	28	41	1.2768	2.42922	0.224037	0.568627	0.996007	1.59238	1.09226	0.396155	1.30598	0.361016	0.669137	0.888178	0.687859	1.26482	0.26074
ENSBTAG00000005120	TESPA1	thymocyte expressed, positive selection associated 1	-0.502156	1	FALSE	0.52295	0.476825	2031	35	29	9	39	31	16	68	20	18	11	12	23	0.707901	0.574553	0.184546	0.730698	0.635843	0.30416	1.2486	0.407907	0.339719	0.218079	0.236224	0.410421	-0.00628809	1.29733	0.254701
ENSBTAG00000013004	ITIH5	inter-alpha-trypsin inhibitor heavy chain family member 5	-0.501702	1	FALSE	12.39	9.84644	3518	1088	937	298	1242	1837	1112	667	1016	556	657	1698	696	12.7042	10.7173	3.52771	13.4341	21.7526	12.204	7.07057	11.963	6.0581	7.51969	19.2972	7.1701	5.18267	3.20904	0.0732322
ENSBTAG00000008494	TMEM171	transmembrane protein 171	-0.501467	1	FALSE	1.65217	1.2299	2043	103	100	53	70	58	122	113	38	62	31	51	100	2.07102	1.96958	1.08039	1.30381	1.18265	2.3056	2.06269	0.770472	1.16327	0.610976	0.998055	1.77396	1.57053	2.39491	0.121731
ENSBTAG00000007280	0	0	-0.501239	1	FALSE	1.44712	1.03956	999	42	40	11	31	49	43	31	17	23	24	35	31	1.72702	1.61115	0.458564	1.18081	2.04328	1.66186	1.15723	0.704896	0.88251	0.967334	1.40073	1.12463	0.387601	1.92517	0.165288
ENSBTAG00000016324	FBXL13	F-box and leucine rich repeat protein 13	-0.500899	1	FALSE	0.172664	0.127358	2582	7	15	13	15	5	12	4	4	11	7	13	12	0.111367	0.233764	0.209681	0.221064	0.08067	0.179439	0.0577734	0.0641719	0.163303	0.109162	0.201298	0.168437	-1.09188	1.25633	0.262347
ENSBTAG00000000664	SLC22A15	solute carrier family 22 member 15	-0.500885	1	FALSE	1.59442	1.3156	1644	67	82	33	60	87	62	123	23	50	36	42	66	1.67412	2.00703	0.835959	1.38878	2.20453	1.45607	2.79015	0.579519	1.1658	0.881721	1.02141	1.45497	1.22216	2.15438	0.142164
ENSBTAG00000023659	MT2A	metallothionein 2A	-0.50074	1	FALSE	52.3406	20.3363	586	371	2603	685	315	235	356	415	318	361	188	327	231	26.007	178.739	48.6817	20.4549	16.7058	23.4555	26.4104	22.4787	23.6139	12.9179	22.3102	14.2865	3.79408	2.48929	0.114623
ENSBTAG00000022209	CABP2	calcium binding protein 2	-0.500092	1	FALSE	0.319726	0.24683	817	2	11	9	7	5	5	0	4	6	3	11	7	0.100559	0.541767	0.458768	0.326031	0.254945	0.236287	0	0.202805	0.281505	0.147853	0.538299	0.310519	-1.69655	0.827227	0.363075
ENSBTAG00000048341	0	0	-0.500085	1	FALSE	0.153693	0.130674	1713	5	4	9	5	10	6	3	13	1	3	7	7	0.119902	0.0939603	0.218805	0.11107	0.243187	0.135234	0.0653113	0.31436	0.0223769	0.0705171	0.163378	0.148099	-1.68934	0.925156	0.336125
ENSBTAG00000048237	FGF9	fibroblast growth factor 9	-0.49949	1	FALSE	6.33611	4.63323	2793	478	573	343	387	481	374	411	203	411	234	366	389	7.03026	8.25516	5.11441	5.27258	7.17418	5.17003	5.48776	3.01069	5.64064	3.37346	5.23918	5.04767	3.93842	6.11998	0.0133663
ENSBTAG00000034885	RGCC	regulator of cell cycle	-0.499315	1	FALSE	22.232	17.6391	1322	893	503	788	639	751	803	725	912	463	592	356	532	27.7482	15.3101	24.8238	18.393	23.665	23.4518	20.4518	28.5762	13.4248	18.031	10.7664	14.5845	4.70167	4.95546	0.0260084
ENSBTAG00000016688	0	0	-0.49877	1	FALSE	18.1936	10.3588	999	297	1171	173	511	277	299	177	385	316	195	312	196	12.2125	47.1665	7.21196	19.4643	11.5508	11.5557	6.60742	15.9638	12.1249	7.85959	12.4865	7.11054	3.57959	2.6239	0.105266
ENSBTAG00000049108	TRAT1	T cell receptor associated transmembrane adaptor 1	-0.498637	1	FALSE	0.468286	0.355484	2519	48	22	15	27	32	32	46	25	15	9	24	20	0.782758	0.351428	0.247991	0.407867	0.5292	0.490472	0.681011	0.411105	0.228255	0.143862	0.380922	0.287749	0.123967	1.49598	0.221291
ENSBTAG00000002258	APOA1	apolipoprotein A1	-0.498438	1	FALSE	27.1429	17.0407	1471	1054	999	2267	325	831	380	1275	302	894	391	609	441	29.4335	27.3272	64.1818	8.40725	23.5335	9.97386	32.3238	8.50424	23.296	10.7027	16.5523	10.8652	4.76448	1.99386	0.157938
ENSBTAG00000030993	LCA5L	LCA5L, lebercilin like	-0.498394	1	FALSE	0.379908	0.296517	2360	17	33	31	6	19	27	19	5	8	26	12	40	0.295905	0.562657	0.547044	0.0967437	0.335382	0.441717	0.300238	0.0877606	0.129938	0.4436	0.203293	0.614271	-0.211142	0.982085	0.321685
ENSBTAG00000018185	ASB4	ankyrin repeat and SOCS box containing 4	-0.498071	1	FALSE	0.088894	0.0578727	1680	4	2	2	0	9	5	6	0	1	5	3	0	0.097806	0.047903	0.0495785	0	0.223168	0.114909	0.133188	0	0.0228164	0.119837	0.0713945	0	-2.36802	0.50982	0.475217
ENSBTAG00000013536	P2RY11	purinergic receptor P2Y11	-0.498044	1	FALSE	0.360566	0.263496	1421	19	15	16	8	8	10	17	12	5	6	8	10	0.549255	0.424756	0.46892	0.214229	0.234528	0.271705	0.446148	0.349807	0.134876	0.170015	0.225086	0.255046	-0.932752	1.32733	0.249281
ENSBTAG00000046152	MGAM	maltase-glucoamylase	-0.497705	1	FALSE	0.0206905	0.00633799	10976	0	25	0	0	3	6	2	2	3	0	0	4	0	0.0916511	0	0	0.0113861	0.0211057	0.00679533	0.00754792	0.0104769	0	0	0.0132077	-2.62938	0.36453	0.546001
ENSBTAG00000007990	EPYC	epiphycan	-0.497494	1	FALSE	0.0321871	0.0284427	1068	1	1	3	0	0	0	1	0	0	0	0	4	0.038463	0.0376765	0.116983	0	0	0	0.0349183	0	0	0	0	0.135738	-3.35788	0.229211	0.63211
ENSBTAG00000052909	C8G	complement C8 gamma chain	-0.497453	1	FALSE	12.0277	8.57578	2899	792	755	1254	337	739	1307	775	374	796	547	730	636	11.2226	10.4795	18.0145	4.42349	10.6193	17.4068	9.9696	5.34398	10.525	7.59748	10.0676	7.95099	4.85575	4.08994	0.0431393
ENSBTAG00000013425	COPS2	COP9 signalosome subunit 2	-0.49669	1	FALSE	10.8277	8.51809	4351	1381	1004	397	1409	1313	1572	652	1324	639	776	830	1498	13.0382	9.2851	3.79992	12.3227	12.5711	13.9494	5.58834	12.6049	5.62949	7.1813	7.62679	12.4777	5.38307	4.05042	0.0441604
ENSBTAG00000002110	DMGDH	dimethylglycine dehydrogenase	-0.496644	1	FALSE	4.01431	2.69477	5136	573	649	334	255	309	973	486	316	278	334	426	295	4.58294	5.08466	2.70828	1.88929	2.50629	7.31443	3.52887	2.54861	2.0748	2.6185	3.31618	2.08166	4.03069	3.72017	0.0537589
ENSBTAG00000020393	METTL21C	methyltransferase like 21C	-0.496359	1	FALSE	0.0704422	0.0639761	1352	2	1	5	0	3	3	0	3	1	1	7	1	0.060767	0.0297622	0.154016	0	0.0924364	0.0856716	0	0.0919149	0.0283518	0.029782	0.207002	0.0268062	-2.70752	0.516923	0.472157
ENSBTAG00000012349	LAX1	lymphocyte transmembrane adaptor 1	-0.496251	1	FALSE	0.861415	0.671946	2067	45	46	32	44	38	62	70	39	32	20	22	33	0.894307	0.895487	0.644736	0.81002	0.765846	1.15809	1.26294	0.781566	0.593426	0.389601	0.425535	0.57861	0.698483	2.06087	0.151124
ENSBTAG00000019539	MFAP3L	microfibril associated protein 3 like	-0.495354	1	FALSE	0.384623	0.289097	1897	22	16	0	30	22	20	17	15	14	10	12	17	0.476398	0.339386	0	0.601779	0.483119	0.407057	0.3342	0.327541	0.28289	0.212258	0.25291	0.324783	-0.463316	1.20586	0.272154
ENSBTAG00000038174	0	0	-0.49521	1	FALSE	0.0986489	0.0735137	1488	0	6	4	5	4	3	5	3	2	1	3	3	0	0.162252	0.111951	0.127865	0.111984	0.0778414	0.125312	0.0835141	0.051521	0.02706	0.0806067	0.0730685	-2.25902	0.869939	0.350972
ENSBTAG00000004789	LGR6	leucine rich repeat containing G protein-coupled receptor 6	-0.495095	1	FALSE	1.23622	1.04127	3170	114	67	122	48	101	130	73	36	58	56	171	118	1.47727	0.850467	1.60278	0.57619	1.32727	1.58335	0.858792	0.470419	0.701336	0.711311	2.1567	1.34907	1.82208	1.94333	0.163307
ENSBTAG00000003329	FST	follistatin	-0.494699	1	FALSE	8.72944	7.26225	2624	692	1091	207	587	425	426	337	302	882	236	260	981	10.8332	16.7303	3.28533	8.51251	6.7472	6.26813	4.7895	4.76743	12.8843	3.62142	3.96152	13.5493	4.18696	2.34449	0.125727
ENSBTAG00000034844	0	60S ribosomal protein L39	-0.49349	1	FALSE	0.261618	0.159179	156	0	1	4	1	0	0	0	0	0	1	0	3	0	0.257939	1.06784	0.243926	0	0	0	0	0	0.258111	0	0.696961	-3.35726	0.226929	0.63381
ENSBTAG00000014685	HPRT1	hypoxanthine phosphoribosyltransferase 1	-0.492696	0.963707	FALSE	23.0399	15.8052	1803	864	1387	1400	878	815	836	728	706	854	528	842	743	19.6849	30.9544	32.3374	18.5303	18.8304	17.9021	15.0577	16.22	18.156	11.7915	18.6711	14.935	5.06257	6.36461	0.0116418
ENSBTAG00000018367	CD6	CD6 molecule	-0.492273	1	FALSE	0.807985	0.645144	3934	122	107	55	58	78	52	135	57	78	33	48	44	1.27391	1.09444	0.582239	0.561018	0.825959	0.510342	1.27975	0.600181	0.760007	0.337762	0.48782	0.40535	1.49815	2.06363	0.15085
ENSBTAG00000010828	GZMH	granzyme H	-0.491796	1	FALSE	0.907107	0.627333	1339	62	32	12	4	45	24	43	20	23	16	18	10	1.90207	0.961637	0.373227	0.113674	1.40001	0.692027	1.1976	0.618715	0.658422	0.481138	0.537458	0.270665	0.0685716	0.960879	0.326966
ENSBTAG00000006419	TNNT1	troponin T1, slow skeletal type	-0.491433	1	FALSE	0.739248	0.409855	2034	25	33	94	15	19	36	32	7	30	20	11	31	0.504898	0.652837	1.92464	0.280623	0.389136	0.683351	0.58671	0.142557	0.565363	0.395922	0.216219	0.552361	0.0611843	1.1869	0.275956
ENSBTAG00000003661	0	solute carrier family 35 member F2	-0.491325	1	FALSE	2.41735	1.78844	2936	177	190	199	140	215	132	164	129	121	153	108	136	2.47646	2.60399	2.82273	1.81449	3.05057	1.73584	2.08311	1.82002	1.57974	2.09829	1.47069	1.67878	2.65458	4.03915	0.0444562
ENSBTAG00000046574	FRMPD1	FERM and PDZ domain containing 1	-0.490519	1	FALSE	0.253948	0.184415	5720	33	39	25	21	42	57	15	19	43	29	27	30	0.236991	0.274353	0.182019	0.139703	0.30588	0.384743	0.0977957	0.137594	0.288157	0.204142	0.188721	0.19008	0.403878	1.79571	0.180232
ENSBTAG00000023207	FAM3D	family with sequence similarity 3 member D	-0.490385	1	FALSE	10.0687	6.99794	705	131	329	171	160	85	187	154	96	139	139	137	96	7.63303	18.778	10.1014	8.63603	5.02259	10.2411	8.14622	5.64058	7.55758	7.93883	7.76934	4.93508	2.55181	2.95333	0.0857009
ENSBTAG00000038962	SLC6A11	solute carrier family 6 member 11	-0.489639	1	FALSE	0.0486543	0.0388159	4185	5	4	4	2	11	4	1	2	11	2	7	2	0.0490783	0.0384597	0.039805	0.0181852	0.109495	0.0369026	0.00891105	0.0197959	0.100752	0.0192427	0.0668737	0.0173199	-2.05063	0.729499	0.393046
ENSBTAG00000012319	KCNE5	potassium voltage-gated channel subfamily E regulatory subunit 5	-0.489289	1	FALSE	0.114885	0.0845107	1397	4	2	6	2	2	8	3	3	3	4	4	1	0.117619	0.057607	0.178866	0.0544775	0.0596392	0.221099	0.0800846	0.0889542	0.0823156	0.115291	0.114477	0.0259427	-2.19533	0.853671	0.355516
ENSBTAG00000039133	C3orf49	chromosome 22 C3orf49 homolog	-0.488612	1	FALSE	0.916803	0.774908	801	11	18	28	14	21	17	13	4	5	11	32	32	0.564124	0.904236	1.45579	0.665088	1.09216	0.819424	0.605251	0.206856	0.239274	0.552956	1.59724	1.44787	-0.47338	0.919171	0.337693
ENSBTAG00000019628	EDAR	ectodysplasin A receptor	-0.488507	1	FALSE	0.271574	0.261182	3439	18	38	13	17	33	20	19	58	13	15	14	17	0.215008	0.444624	0.157429	0.188105	0.399742	0.224538	0.206037	0.698614	0.1449	0.175626	0.16276	0.179155	-0.173738	1.35029	0.245228
ENSBTAG00000017786	FCRL6	Fc receptor like 6	-0.48797	1	FALSE	0.188386	0.136767	1724	5	12	1	10	9	12	0	7	13	6	6	4	0.119137	0.280082	0.0241566	0.220722	0.217472	0.268743	0	0.168191	0.289044	0.140134	0.139145	0.0840882	-1.49104	0.782465	0.376388
ENSBTAG00000007698	TMEM59L	transmembrane protein 59 like	-0.487818	1	FALSE	7.6643	6.06955	1818	146	440	563	557	167	215	151	567	171	375	212	192	3.29893	9.73869	12.897	11.6586	3.82667	4.56601	3.09747	12.9191	3.60545	8.30554	4.66224	3.82754	3.52811	1.51677	0.218108
ENSBTAG00000047039	CYP21	Bos taurus cytochrome P450, family 21, subfamily A, polypeptide 2 (CYP21A2), mRNA.	-0.487764	1	FALSE	10.3391	5.94618	2154	336	1142	778	368	308	379	506	336	263	266	388	214	6.40779	21.3335	15.042	6.50108	5.95667	6.79338	8.76051	6.46152	4.68023	4.97241	7.20176	3.60064	3.89896	2.67685	0.101817
ENSBTAG00000048423	0	0	-0.487493	1	FALSE	0.336621	10.321	940	2	7	3	10	21	4	17	1389	0	0	1	0	0.0874011	0.299648	0.132913	0.404814	0.930657	0.164295	0.674443	61.2091	0	0	0.0425329	0	-1.5104	0.242344	0.622518
ENSBTAG00000034368	PRSS33	serine protease 33	-0.487188	1	FALSE	0.570821	0.419256	846	3	22	15	3	10	19	11	8	6	7	11	12	0.145668	1.04639	0.738403	0.134938	0.492411	0.867113	0.484894	0.391707	0.271856	0.333164	0.519847	0.514071	-1.0059	0.963344	0.326346
ENSBTAG00000052868	0	0	-0.48616	1	FALSE	0.16292	0.0880964	672	5	0	7	1	2	1	1	2	1	2	2	1	0.305644	0	0.433812	0.0566258	0.123982	0.0574544	0.0554952	0.123283	0.0570411	0.119837	0.118991	0.0539315	-2.75678	0.511751	0.474382
ENSBTAG00000048547	0	0	-0.485925	1	FALSE	0.447378	0.325952	1575	27	9	9	20	25	15	15	10	8	11	14	22	0.704203	0.229934	0.237977	0.483207	0.661238	0.367708	0.355169	0.263003	0.1947	0.281218	0.355386	0.506237	-0.547488	1.40601	0.23572
ENSBTAG00000008945	SDSL	serine dehydratase like	-0.485534	1	FALSE	0.11704	0.0205641	1603	0	24	1	1	1	1	1	0	0	2	2	0	0	0.602448	0.02598	0.0237383	0.0259875	0.0240857	0.0232643	0	0	0.0502374	0.0498826	0	-3.09371	0.341879	0.558747
ENSBTAG00000003898	HMGCS2	3-hydroxy-3-methylglutaryl-CoA synthase 2	-0.485512	1	FALSE	0.00899926	0.0126443	2165	0	1	0	1	0	1	0	3	0	0	1	0	0	0.0185859	0	0.0175762	0	0.0178334	0	0.0573991	0	0	0.0184669	0	-3.38862	0.220305	0.638807
ENSBTAG00000006943	EFCAB3	EF-hand calcium binding domain 3	-0.48364	1	FALSE	0.0391765	0.0490552	1680	0	0	4	6	0	0	0	10	0	1	1	0	0	0	0.099157	0.135902	0	0	0	0.246565	0	0.0239674	0.0237982	0	-3.20685	0.247169	0.619076
ENSBTAG00000038512	LIPI	lipase I	-0.483575	1	FALSE	0.170339	0.124822	1224	2	2	9	5	7	6	3	3	4	4	1	9	0.0671217	0.0657492	0.30622	0.155443	0.23824	0.189261	0.0914038	0.101527	0.125267	0.131586	0.0326642	0.266485	-1.98227	0.832718	0.361488
ENSBTAG00000046283	0	putative teratocarcinoma-derived growth factor 3	-0.483381	1	FALSE	0.25347	0.177697	546	1	1	3	5	3	8	2	4	2	1	2	4	0.0752354	0.0736969	0.228824	0.348466	0.22889	0.565705	0.136603	0.303465	0.140409	0.0737459	0.14645	0.265509	-2.3714	0.730095	0.392852
ENSBTAG00000035005	0	0	-0.482973	1	FALSE	0.458317	0.336523	495	3	4	5	9	8	5	5	4	2	3	4	8	0.248961	0.32516	0.420666	0.691864	0.67326	0.389993	0.376694	0.334731	0.154875	0.244032	0.323078	0.585729	-1.85493	1.07496	0.299827
ENSBTAG00000052139	DNAH3	dynein axonemal heavy chain 3	-0.482936	1	FALSE	0.172102	0.167833	2220	8	8	11	9	10	11	6	3	1	8	11	30	0.148031	0.145004	0.206354	0.154267	0.187649	0.191308	0.100791	0.055977	0.0172665	0.1451	0.198104	0.489757	-1.26308	0.905996	0.341179
ENSBTAG00000053649	CCL5	C-C motif chemokine ligand 5	-0.482686	1	FALSE	4.03356	3.37435	1910	284	196	240	69	189	160	355	190	105	124	133	89	6.10801	4.12919	5.233	1.37467	4.12218	3.23429	6.93137	4.12061	2.10724	2.61408	2.78401	1.68876	2.80303	1.92775	0.165005
ENSBTAG00000004459	TMEM45A	transmembrane protein 45A	-0.482348	1	FALSE	11.7658	9.00031	1931	317	992	577	832	370	318	329	712	363	450	427	370	6.7436	20.6715	12.4442	16.3955	7.98211	6.35825	6.35386	15.2735	7.20579	9.38341	8.84094	6.94435	4.27521	2.58262	0.108042
ENSBTAG00000021557	FUT2	fucosyltransferase 2 (secretor status included)	-0.482314	1	FALSE	1.45338	0.545585	1035	17	142	6	40	10	11	13	20	17	9	22	5	0.674719	5.52065	0.241426	1.47063	0.402493	0.410341	0.468411	0.800444	0.629602	0.350133	0.849836	0.175082	-0.43999	0.756969	0.384279
ENSBTAG00000011411	SIT1	signaling threshold regulating transmembrane adaptor 1	-0.482124	1	FALSE	1.37195	1.08074	1168	60	45	42	23	42	25	68	37	36	8	17	31	2.1102	1.55029	1.49754	0.749322	1.49798	0.826399	2.17115	1.3122	1.18145	0.27579	0.581914	0.961902	0.567437	1.25443	0.262708
ENSBTAG00000013977	PRSS38	serine protease 38	-0.48203	1	FALSE	0.760506	0.346974	990	19	6	15	1	68	0	8	13	4	0	15	13	0.788375	0.24387	0.630999	0.0384369	2.86136	0	0.301356	0.543938	0.154875	0	0.605772	0.475905	-1.06004	0.346436	0.556138
ENSBTAG00000015953	IL13	interleukin 13	-0.481826	1	FALSE	0.0770299	0.0598355	1300	3	3	1	5	3	0	2	0	5	2	3	0	0.0947966	0.0928581	0.0320353	0.146356	0.0961338	0	0.0573735	0	0.147429	0.0619466	0.0922637	0	-2.59733	0.559543	0.454444
ENSBTAG00000054506	0	0	-0.481316	1	FALSE	0.165957	0.11268	408	2	0	1	0	4	3	0	2	0	2	1	2	0.201365	0	0.102073	0	0.408412	0.283892	0	0.203054	0	0.197379	0.0979925	0.177657	-2.91196	0.450312	0.502187
ENSBTAG00000009438	EPHA5	EPH receptor A5	-0.48079	1	FALSE	0.190931	0.134074	3913	22	5	6	21	42	15	20	8	10	6	28	9	0.230955	0.0514164	0.0638578	0.204217	0.447134	0.148004	0.190609	0.0846879	0.0979597	0.0617408	0.286089	0.0833575	-0.63742	0.855493	0.355003
ENSBTAG00000023411	0	serotransferrin-like	-0.480395	1	FALSE	1.25645	1.00282	2505	5	75	89	272	7	34	35	131	7	175	3	25	0.081993	1.20475	1.47964	4.13185	0.11641	0.524039	0.521056	2.16623	0.107114	2.81294	0.0478814	0.361697	1.10768	0.354155	0.551771
ENSBTAG00000032719	TFRC	transferrin receptor	-0.479933	1	FALSE	8.73627	6.70892	2598	484	776	41	877	657	586	479	504	248	500	386	573	7.65281	12.0189	0.65723	12.8453	10.5348	8.70865	6.87576	8.03587	3.65906	7.74928	5.9402	7.99333	4.36277	2.12282	0.145119
ENSBTAG00000016554	C1H3orf52	chromosome 1 C3orf52 homolog	-0.479819	1	FALSE	3.11273	2.33249	732	78	76	26	69	36	57	33	66	37	38	38	50	4.37722	4.17777	1.47923	3.58692	2.04875	3.00647	1.68123	3.73486	1.93753	2.09027	2.07551	2.47555	1.03139	1.97638	0.159772
ENSBTAG00000014300	SLC6A5	solute carrier family 6 member 5	-0.479671	1	FALSE	0.0877444	0.0710719	2752	10	4	1	5	9	7	6	3	4	4	1	13	0.149268	0.0584862	0.015133	0.0691361	0.136236	0.0982069	0.0813069	0.0451559	0.0557146	0.0585251	0.014528	0.171201	-1.81299	0.859425	0.3539
ENSBTAG00000013406	CSRP2	cysteine and glycine rich protein 2	-0.479545	1	FALSE	21.4819	13.5203	1171	419	760	1181	584	315	482	468	438	338	302	474	423	14.6985	26.1155	42.0016	18.9775	11.206	15.8921	14.9044	15.4938	11.0641	10.3844	16.1836	13.0917	4.21096	3.68904	0.0547712
ENSBTAG00000027075	0	0	-0.479083	1	FALSE	6.45723	4.21926	372	92	37	107	34	37	48	41	25	46	40	29	64	10.1592	4.00222	11.9788	3.47792	4.1434	4.98185	4.11022	2.7838	4.73993	4.3296	3.11679	6.23518	0.923003	1.59195	0.207048
ENSBTAG00000021287	SLC16A7	solute carrier family 16 member 7	-0.478619	1	FALSE	0.954725	0.721859	2488	31	110	48	104	41	23	23	79	33	68	38	31	0.51183	1.77903	0.803459	1.59062	0.686486	0.356919	0.344748	1.31528	0.508418	1.1005	0.610641	0.451568	1.09366	1.13614	0.28647
ENSBTAG00000008299	IL20RB	interleukin 20 receptor subunit beta	-0.478591	1	FALSE	4.36847	3.23829	1929	337	172	209	151	196	186	189	133	183	106	236	116	7.17649	3.58788	4.51218	2.97871	4.23275	3.72283	3.65388	2.85602	3.63644	2.21261	4.89139	2.1794	2.86124	3.057	0.0803897
ENSBTAG00000030809	C3H1orf141	chromosome 3 C1orf141 homolog	-0.478349	1	FALSE	0.0422538	0.0297005	1734	2	0	0	4	4	1	2	1	0	2	1	2	0.0473801	0	0	0.0877797	0.0960969	0.0222661	0.0430135	0.0238887	0	0.0464421	0.0230571	0.0418016	-2.83655	0.486647	0.485427
ENSBTAG00000001143	0	interferon-induced guanylate-binding protein 1	-0.478207	1	FALSE	11.3871	8.00702	2481	657	909	1175	679	245	543	669	421	711	393	345	550	10.8781	14.7428	19.7235	10.4142	4.11375	8.45017	10.056	7.02905	10.985	6.37818	5.55962	8.0343	4.51936	3.3831	0.0658682
ENSBTAG00000019122	EFCAB5	EF-hand calcium binding domain 5	-0.478186	1	FALSE	0.106028	0.0769479	1835	7	1	3	3	7	8	7	4	3	2	2	4	0.156703	0.0219283	0.068086	0.0622112	0.158913	0.168324	0.142261	0.0902953	0.0626675	0.0438859	0.0435759	0.0790016	-2.02749	0.896337	0.343766
ENSBTAG00000027279	0	protein FAM177A1	-0.478072	1	FALSE	1.44941	0.760526	636	29	4	6	97	2	4	32	30	2	3	4	3	1.87308	0.253072	0.392886	5.80361	0.131	0.242826	1.87636	1.95391	0.12054	0.189931	0.251452	0.170953	-1.08386	0.348097	0.555192
ENSBTAG00000017249	SBSPON	somatomedin B and thrombospondin type 1 domain containing	-0.478036	1	FALSE	19.2495	14.8077	1183	953	646	317	266	691	502	456	399	886	188	435	349	33.092	21.973	11.1596	8.55619	24.3328	16.3837	14.3749	13.9711	28.7082	6.39888	14.7014	10.6918	4.24198	2.75725	0.0968144
ENSBTAG00000023730	TUBB3	tubulin beta 3 class III	-0.477782	1	FALSE	7.27465	5.47689	1831	366	245	374	411	313	279	187	291	154	355	377	162	8.21121	5.38418	8.5066	8.54155	7.12122	5.88313	3.80871	6.58334	3.22396	7.80676	8.23201	3.20656	3.57382	2.74048	0.0978355
ENSBTAG00000010833	IL17RE	interleukin 17 receptor E	-0.477737	1	FALSE	0.457005	0.338943	2140	35	32	24	16	22	16	23	14	28	15	11	22	0.671845	0.601697	0.467057	0.284505	0.42826	0.288668	0.40081	0.270992	0.501535	0.282233	0.205509	0.372581	-0.108148	1.60544	0.205134
ENSBTAG00000048171	TAP	tracheal antimicrobial peptide	-0.477645	1	FALSE	10.1344	16.9811	447	13	343	201	78	0	39	90	826	6	62	7	137	1.19468	30.8765	18.7267	6.64004	0	3.3686	7.50861	76.5445	0.514519	5.58489	0.6261	11.1077	1.88856	0.288752	0.591021
ENSBTAG00000049695	LMX1B	LIM homeobox transcription factor 1 beta	-0.477354	1	FALSE	0.017797	0.0128465	4592	1	2	3	0	4	2	0	3	2	2	0	2	0.00894567	0.0175255	0.0272077	0	0.0362874	0.0168159	0	0.0270621	0.016695	0.0175371	0	0.0157848	-2.75335	0.528036	0.467434
ENSBTAG00000006780	NAPSA	napsin A aspartic peptidase	-0.477102	1	FALSE	1.74638	1.21679	2003	105	65	132	55	83	78	88	56	52	49	63	70	2.15339	1.30579	2.74452	1.04488	1.72622	1.50351	1.63842	1.15811	0.99513	0.985022	1.25751	1.26657	1.5459	2.45637	0.117049
ENSBTAG00000016071	HHIP	hedgehog interacting protein	-0.477064	1	FALSE	1.00754	0.775021	3291	15	119	112	55	67	128	114	33	24	106	59	59	0.187231	1.45499	1.4173	0.635943	0.848096	1.50167	1.29182	0.415363	0.279538	1.29691	0.716765	0.649735	1.61726	1.16681	0.280057
ENSBTAG00000010384	CDC6	cell division cycle 6	-0.476818	1	FALSE	1.94305	1.40869	3441	136	267	122	139	196	136	104	98	161	85	172	129	1.62356	3.12226	1.47655	1.53714	2.37285	1.52597	1.12713	1.17973	1.79349	0.994638	1.99847	1.35868	2.5224	3.19448	0.0738875
ENSBTAG00000002700	PLA2G2A	phospholipase A2, group IIA (platelets, synovial fluid)	-0.476769	1	FALSE	0.058018	0.0159172	820	0	0	5	0	0	2	0	0	1	0	1	0	0	0	0.253939	0	0	0.0941691	0	0	0.0467459	0	0.0487572	0	-3.40417	0.201873	0.653214
ENSBTAG00000011279	MATN4	matrilin 4	-0.476368	1	FALSE	2.72987	2.0062	2808	268	260	158	156	126	175	257	82	239	37	180	82	3.9206	3.72579	2.34333	2.11403	1.86927	2.40621	3.41319	1.20965	3.26256	0.530561	2.56288	1.05835	2.75632	1.80892	0.178638
ENSBTAG00000045849	KCNK13	potassium two pore domain channel subfamily K member 13	-0.475979	1	FALSE	0.876512	0.673138	1221	39	27	16	9	45	22	39	16	42	8	13	10	1.31209	0.889795	0.545729	0.280485	1.53531	0.695664	1.19117	0.542807	1.31853	0.263818	0.425677	0.296822	-0.00588876	0.97061	0.324528
ENSBTAG00000005495	0	0	-0.475476	1	FALSE	0.130286	0.087141	1036	5	2	8	4	0	1	6	2	1	2	2	1	0.198255	0.0776805	0.32159	0.146921	0	0.0372677	0.215981	0.0799672	0.0369996	0.0777322	0.0771833	0.0349826	-2.4977	0.540767	0.462115
ENSBTAG00000049784	0	0	-0.475428	1	FALSE	0.728038	0.540191	339	8	12	3	4	2	8	6	3	4	5	9	1	0.969404	1.42437	0.368548	0.448997	0.24577	0.911135	0.660049	0.366575	0.452291	0.593883	1.06144	0.106909	-1.78986	0.851654	0.356085
ENSBTAG00000018540	NOX4	NADPH oxidase 4	-0.47537	1	FALSE	0.46751	0.340161	3862	67	70	25	34	49	23	38	41	21	29	30	44	0.712652	0.729336	0.269588	0.335004	0.528545	0.229937	0.366941	0.439757	0.208432	0.302354	0.310572	0.412907	0.70193	1.67624	0.195425
ENSBTAG00000006453	CD3G	CD3g molecule	-0.474786	1	FALSE	3.44009	2.88567	625	65	45	57	47	54	52	100	47	42	32	29	30	4.27217	2.89717	3.79811	2.86155	3.59925	3.2123	5.96684	3.11501	2.57589	2.06158	1.85512	1.73962	0.986442	1.92014	0.165842
ENSBTAG00000012815	CLEC12A	C-type lectin domain family 12 member A	-0.474241	1	FALSE	6.24635	4.59486	1299	159	369	71	160	265	187	294	131	162	92	139	109	5.02809	11.4303	2.27626	4.68699	8.49836	5.55808	8.44039	4.17738	4.78039	2.85174	4.27817	3.04109	2.72429	2.26241	0.132547
ENSBTAG00000013732	GPR37	G protein-coupled receptor 37	-0.473705	1	FALSE	0.533189	0.414379	2731	63	18	33	14	52	35	45	10	57	17	14	35	0.947618	0.265212	0.503228	0.19507	0.793195	0.49481	0.61449	0.151677	0.800038	0.250644	0.204955	0.464471	0.425526	1.04307	0.307108
ENSBTAG00000008129	CLSTN3	calsyntenin 3	-0.473429	1	FALSE	4.00139	1.23907	5066	81	2137	181	217	237	172	146	63	145	241	173	205	0.656802	16.9739	1.48794	1.62996	1.94886	1.31086	1.07476	0.51513	1.09714	1.9155	1.36532	1.46656	2.86594	1.6711	0.196111
ENSBTAG00000021025	P3H2	prolyl 3-hydroxylase 2	-0.473112	1	FALSE	9.16469	6.98207	3367	536	800	581	1436	688	607	445	1041	437	713	435	510	6.53938	9.56068	7.18631	16.2291	8.51224	6.96046	4.9288	12.807	4.97503	8.52662	5.16534	5.48958	4.6201	3.64751	0.0561532
ENSBTAG00000019728	CD164L2	CD164 molecule like 2	-0.472956	1	FALSE	0.771404	0.544391	918	6	4	22	40	17	18	15	14	18	3	9	19	0.268487	0.175331	0.998051	1.65806	0.771444	0.757046	0.609359	0.631723	0.751601	0.131586	0.39197	0.750107	-0.60222	0.788587	0.374528
ENSBTAG00000000981	KLHDC8B	kelch domain containing 8B	-0.472493	1	FALSE	43.4994	33.4513	1991	2398	3334	2469	1004	1650	2000	2678	1299	1836	1201	1615	1728	49.4758	67.3808	51.6443	19.1887	34.5232	38.7839	50.1607	27.0258	35.3475	24.2886	32.4305	31.4546	6.23286	4.69788	0.0301998
ENSBTAG00000052016	0	0	-0.47231	1	FALSE	2.66588	1.90429	240	8	11	26	21	9	21	12	11	14	10	8	16	1.36928	1.84427	4.51164	3.3296	1.56217	3.37832	1.86464	1.89855	2.23601	1.67772	1.3327	2.41613	-0.7079	1.2446	0.264586
ENSBTAG00000034693	SYT1	synaptotagmin 1	-0.471747	1	FALSE	2.07516	1.74491	5743	238	426	335	344	335	93	314	444	128	320	170	150	1.70237	2.98478	2.42929	2.27931	2.42999	0.625225	2.03899	3.20247	0.854336	2.24358	1.18349	0.946596	3.46349	1.83643	0.17537
ENSBTAG00000012757	GCNT1	glucosaminyl (N-acetyl) transferase 1	-0.471254	1	FALSE	9.27703	7.85289	4750	1444	1155	539	278	1564	1565	1935	766	849	734	449	1100	12.4879	9.78431	4.72572	2.22707	13.7164	12.7208	15.1919	6.68	6.85127	6.22204	3.77925	8.39288	5.30466	2.55506	0.109941
ENSBTAG00000049392	0	tumor necrosis factor receptor superfamily member 10B-like	-0.471192	1	FALSE	2.12403	1.72623	1660	93	38	7	134	73	191	43	156	65	43	42	89	2.30139	0.921123	0.175615	3.07171	1.83195	4.4424	0.966017	3.89276	1.50094	1.04302	1.01157	1.94309	1.5821	0.977855	0.322729
ENSBTAG00000001845	EPS8L3	EPS8 like 3	-0.471053	1	FALSE	0.349184	0.238655	2471	21	44	7	15	7	36	28	11	8	13	13	19	0.349109	0.716509	0.117977	0.230995	0.118011	0.5625	0.422581	0.1844	0.124101	0.211837	0.210341	0.278672	-0.3854	0.99233	0.319174
ENSBTAG00000008683	LDHA	lactate dehydrogenase A	-0.470777	1	FALSE	66.3118	39.8599	1901	2128	7657	1844	3507	1890	1861	1513	2744	2343	1497	2057	1441	45.9837	162.076	40.3972	70.2	41.4169	37.7969	29.6812	59.792	47.2441	31.7081	43.2618	27.4722	6.40651	3.72072	0.0537411
ENSBTAG00000048340	0	0	-0.469642	1	FALSE	0.220922	0.146362	213	3	1	1	0	0	2	2	0	0	0	1	2	0.578571	0.188913	0.195521	0	0	0.362529	0.350167	0	0	0	0.187704	0.3403	-3.09734	0.351929	0.553023
ENSBTAG00000050427	0	ovalbumin	-0.468763	1	FALSE	2.61751	0.478748	1401	10	445	8	57	21	8	18	29	20	16	14	5	0.293208	12.781	0.237807	1.54818	0.624424	0.220467	0.479136	0.857435	0.547204	0.459846	0.399524	0.129343	-0.225322	0.619326	0.431298
ENSBTAG00000003467	SLC5A11	solute carrier family 5 member 11	-0.468662	1	FALSE	0.145535	0.147823	2274	8	11	9	3	10	8	11	2	7	3	3	28	0.144515	0.194645	0.164826	0.0502012	0.183193	0.135829	0.180396	0.0364318	0.117995	0.0531204	0.0527453	0.446251	-1.44194	0.824299	0.363926
ENSBTAG00000008401	PFKFB3	6-phosphofructo-2-kinase/fructose-2,6-biphosphatase 3	-0.468448	1	FALSE	9.4771	7.27563	4827	1487	1017	192	2160	951	1105	1745	980	745	550	683	746	12.6546	8.47785	1.65652	17.0279	8.20732	8.83848	13.4816	8.40989	5.91611	4.58792	5.65713	5.6011	5.24036	2.47681	0.115536
ENSBTAG00000033748	IL18RAP	interleukin 18 receptor accessory protein	-0.468425	1	FALSE	0.191637	0.127745	2553	16	26	3	8	10	10	9	6	12	6	5	13	0.257445	0.409793	0.0489377	0.11924	0.163173	0.151231	0.131467	0.0973513	0.180172	0.0946305	0.0783019	0.184546	-1.13026	1.09104	0.296242
ENSBTAG00000014655	MYO1A	myosin IA	-0.467819	1	FALSE	3.94099	1.9731	4227	253	1232	115	356	237	305	267	260	288	108	177	189	2.45869	11.7279	1.13302	3.2048	2.33569	2.78586	2.35561	2.5479	2.61167	1.02878	1.67415	1.62047	3.28019	2.30156	0.129244
ENSBTAG00000016841	ATP10B	ATPase phospholipid transporting 10B (putative)	-0.467022	1	FALSE	0.623473	0.523508	6405	92	196	30	76	78	127	220	20	86	24	80	100	0.590043	1.23134	0.195063	0.451521	0.50731	0.765556	1.28094	0.129346	0.514679	0.150877	0.499371	0.565839	1.72352	1.17162	0.279068
ENSBTAG00000000936	SLC39A2	solute carrier family 39 member 2	-0.466903	1	FALSE	1.74989	1.26613	1541	26	51	106	87	78	54	69	49	43	40	59	41	0.693083	1.33171	2.86468	2.14832	2.10858	1.35296	1.66982	1.31715	1.0696	1.04517	1.53074	0.964258	1.23172	1.67925	0.195025
ENSBTAG00000005979	HELLS	helicase, lymphoid specific	-0.466692	1	FALSE	3.86402	2.89369	3295	280	424	306	270	337	279	183	241	313	198	259	278	3.49074	5.17788	3.86758	3.11811	4.26062	3.2692	2.07119	3.02972	3.64121	2.41958	3.14266	3.05775	3.49116	4.70758	0.0300299
ENSBTAG00000021310	COL4A4	collagen type IV alpha 4 chain	-0.46631	1	FALSE	11.9641	9.56909	1353	384	531	73	604	514	325	262	549	385	361	117	309	11.6586	15.7921	2.24697	16.9872	15.8257	9.27423	7.22151	16.808	10.9074	10.7434	3.45733	8.277	3.86743	1.8506	0.173713
ENSBTAG00000038112	0	UL16-binding protein 3-like	-0.465715	1	FALSE	5.40227	4.00824	1982	225	493	79	408	246	158	404	132	172	155	160	218	4.6633	10.0089	1.65995	7.83321	5.17047	3.07784	7.60155	2.75875	3.32646	3.1489	3.22752	3.98625	3.09836	2.02254	0.15498
ENSBTAG00000031797	MANF	mesencephalic astrocyte derived neurotrophic factor	-0.465488	1	FALSE	51.8911	39.1545	1512	1277	2361	2275	3586	1093	1206	1161	2628	1247	1407	1460	1110	34.694	62.8328	62.6617	90.2489	30.1139	30.7955	28.6355	71.9971	31.6135	37.4691	38.6059	26.6062	5.95894	2.88845	0.0892167
ENSBTAG00000053502	0	0	-0.465251	1	FALSE	0.218196	0.173475	183	3	1	0	2	0	0	3	0	1	1	0	0	0.673418	0.219883	0	0.415874	0	0	0.611356	0	0.209462	0.220029	0	0	-3.20071	0.276554	0.598969
ENSBTAG00000005843	REXO2	RNA exonuclease 2	-0.465123	1	FALSE	44.9801	36.9729	1110	907	1751	1338	1722	920	836	952	1643	791	1120	881	884	33.566	63.4753	50.2003	59.0328	34.5273	29.0787	31.9844	61.3135	27.3156	40.628	31.7326	28.863	5.49412	3.79799	0.0513141
ENSBTAG00000014930	MYLK2	myosin light chain kinase 2	-0.464956	1	FALSE	0.123624	0.0929561	2970	6	13	3	4	12	17	16	0	6	5	13	3	0.0829869	0.176128	0.0420666	0.0512492	0.168315	0.220996	0.200904	0	0.0774376	0.0677867	0.175001	0.0366081	-1.35256	0.631384	0.426848
ENSBTAG00000052411	0	0	-0.464949	1	FALSE	0.187083	0.135398	1281	5	3	0	5	11	12	2	2	3	8	3	9	0.160338	0.0942354	0	0.148527	0.357719	0.36168	0.0582244	0.0646729	0.0897696	0.251462	0.0936322	0.254628	-1.82382	0.652419	0.419249
ENSBTAG00000018224	GLP1R	glucagon like peptide 1 receptor	-0.46486	1	FALSE	0.287328	0.158949	1697	6	4	3	12	40	7	3	3	18	9	1	8	0.145239	0.0948462	0.0736228	0.269081	0.981921	0.159261	0.0659271	0.0732286	0.406582	0.213546	0.0235598	0.170852	-1.50885	0.597784	0.439425
ENSBTAG00000053707	0	0	-0.464799	1	FALSE	0.150049	0.14288	2628	3	7	10	16	3	21	2	3	6	26	14	6	0.0468933	0.10718	0.15847	0.231674	0.0475548	0.308522	0.0283811	0.0472865	0.0875151	0.398363	0.212988	0.0827443	-1.21258	0.578795	0.446785
ENSBTAG00000000581	DOCK10	dedicator of cytokinesis 10	-0.464358	1	FALSE	2.0325	1.49309	7230	350	527	223	363	389	344	321	255	281	209	252	358	1.98859	2.93301	1.28452	1.91052	2.24135	1.83701	1.65574	1.46098	1.48979	1.16396	1.39353	1.79456	3.66061	5.3994	0.0201437
ENSBTAG00000055214	0	0	-0.463368	1	FALSE	0.110749	0.0942952	730	2	2	0	3	5	0	6	0	0	2	0	3	0.112544	0.110242	0	0.15638	0.285329	0	0.306516	0	0	0.110316	0	0.14894	-2.80289	0.383967	0.535488
ENSBTAG00000053896	TOP1MT	DNA topoisomerase I mitochondrial	-0.463358	1	FALSE	0.643481	0.483651	1662	18	41	24	25	10	43	22	19	20	17	26	20	0.444894	0.992647	0.601386	0.57239	0.25065	0.998918	0.493646	0.473548	0.461271	0.411859	0.625454	0.436125	0.0264991	1.43217	0.231411
ENSBTAG00000000414	FUT6	fucosyltransferase 6	-0.463176	1	FALSE	7.32472	5.94924	1432	119	540	272	48	151	437	533	22	246	184	157	199	3.41365	15.1737	7.9104	1.2755	4.39271	11.7823	13.8806	0.636387	6.5849	5.17375	4.38338	5.03642	3.15607	0.876932	0.349043
ENSBTAG00000003818	PGC	progastricsin	-0.46296	1	FALSE	3.39199	3.62128	1359	66	43	205	152	43	184	56	185	42	340	34	86	1.99498	1.27318	6.28213	4.25606	1.3181	5.22746	1.53671	5.63889	1.18464	10.0737	1.00026	2.29346	1.9954	0.818161	0.365718
ENSBTAG00000005884	WDR31	WD repeat domain 31	-0.462722	1	FALSE	3.7815	2.86608	1614	108	188	129	114	179	193	196	51	121	102	112	141	2.74875	4.68701	3.32858	2.68772	4.62006	4.61685	4.52873	1.3089	2.87368	2.54465	2.77439	3.16612	2.43851	2.81447	0.0934177
ENSBTAG00000018843	SERPINA1	serpin family A member 1	-0.462654	1	FALSE	6.53583	6.25069	2185	22	102	374	1121	80	495	78	688	46	944	136	147	0.413605	1.87841	7.12841	19.5226	1.52524	8.74674	1.33127	13.043	0.806982	17.3961	2.48852	2.43825	3.32782	0.439112	0.507552
ENSBTAG00000022293	CSKMT	citrate synthase lysine methyltransferase	-0.462579	1	FALSE	8.55423	6.33445	1743	285	237	486	451	470	291	388	180	288	216	381	258	6.7168	5.47133	11.6121	9.84606	11.2331	6.44597	8.30154	4.27776	6.33363	4.98984	8.73938	5.36456	3.68629	3.09272	0.0786432
ENSBTAG00000034437	0	Bos taurus melanoma antigen family B, 2-like (LOC786836), mRNA.	-0.462317	1	FALSE	0.033257	0.0154141	1667	1	0	4	0	3	0	0	1	0	1	0	2	0.0246422	0	0.0999303	0	0.0749694	0	0	0.0248488	0	0.0241543	0	0.0434817	-3.19578	0.272051	0.601959
ENSBTAG00000038680	0	heterogeneous nuclear ribonucleoproteins A2/B1	-0.462077	1	FALSE	0.0484589	0.0347657	1119	1	3	2	0	1	1	0	0	2	2	1	1	0.03671	0.107878	0.0744342	0	0.0372279	0.0345034	0	0	0.0685105	0.0719665	0.0357292	0.0323878	-3.0028	0.39339	0.530523
ENSBTAG00000011677	HIST1H1C	Histone H1.2	-0.462051	1	FALSE	6.13843	4.49705	768	85	146	86	183	100	109	65	109	81	84	100	91	4.54645	7.64951	4.66348	9.0672	5.42422	5.47971	3.15629	5.87904	4.04279	4.40401	5.20585	4.2943	2.04469	2.77677	0.095641
ENSBTAG00000016323	SLC7A14	solute carrier family 7 member 14	-0.461938	1	FALSE	0.024402	0.0118699	3344	1	0	1	1	7	2	0	1	0	2	2	1	0.0122842	0	0.0124539	0.0113793	0.0872027	0.0230917	0	0.0123873	0	0.0240821	0.023912	0.0108379	-3.00517	0.366658	0.544831
ENSBTAG00000007975	ALDH8A1	aldehyde dehydrogenase 8 family member A1	-0.461527	1	FALSE	0.0971347	0.0681904	2329	1	2	11	12	4	4	10	2	5	2	2	4	0.0176378	0.0345543	0.196696	0.196063	0.0715466	0.0663106	0.160123	0.0355715	0.082292	0.0345773	0.0343331	0.0622447	-1.99553	0.585709	0.444083
ENSBTAG00000018240	CYP2S1	cytochrome P450, family 2, subfamily S, polypeptide 1	-0.461404	1	FALSE	4.03479	2.87413	2970	347	539	85	260	258	305	205	193	366	122	320	106	4.79941	7.30254	1.19189	3.3312	3.61878	3.96493	2.57408	2.6918	4.7237	1.65399	4.30771	1.29349	3.31312	1.91608	0.16629
ENSBTAG00000048916	LIPG	lipase G, endothelial type	-0.461295	1	FALSE	9.78431	6.86318	4178	710	2132	734	874	813	845	1358	547	674	564	476	860	6.98079	20.5334	7.31645	7.96024	8.10626	7.80874	12.1215	5.42326	6.18371	5.43552	4.55503	7.46006	4.93061	4.62927	0.0314309
ENSBTAG00000048257	0	leukotriene-B(4) omega-hydroxylase 2-like	-0.460543	1	FALSE	0.913136	0.680689	4388	90	128	102	57	80	141	65	28	85	69	107	111	0.84254	1.17378	0.968069	0.494301	0.759489	1.24064	0.552422	0.264322	0.742523	0.63316	0.974922	0.916787	1.84428	2.11438	0.145921
ENSBTAG00000053721	RHOV	ras homolog family member V	-0.46039	1	FALSE	1.18629	0.773511	1739	16	120	83	42	20	26	25	28	23	37	73	19	0.377951	2.77667	1.9877	0.919037	0.479103	0.577253	0.536123	0.66696	0.506974	0.856708	1.67833	0.395973	0.571662	0.83784	0.360015
ENSBTAG00000008295	ACTL6B	actin like 6B	-0.460298	1	FALSE	0.9831	0.672622	3265	49	100	133	62	62	71	66	55	46	40	65	68	0.616492	1.23242	1.69645	0.72259	0.791055	0.839591	0.75385	0.697784	0.540048	0.493296	0.795945	0.75481	1.3912	2.0978	0.147511
ENSBTAG00000003304	HOXC4	homeobox C4	-0.459717	1	FALSE	2.1948	1.69022	2201	75	189	131	171	52	108	118	88	115	114	64	75	1.39977	3.45528	2.4787	2.95637	0.984196	1.89451	1.99934	1.65617	2.00279	2.08553	1.16255	1.23496	2.14277	2.07407	0.149821
ENSBTAG00000001219	0	0	-0.459163	1	FALSE	3.45877	2.80765	1928	145	273	126	263	119	74	251	211	75	89	102	106	3.08941	5.69767	2.72168	5.19077	2.57121	1.48189	4.85502	4.53333	1.49112	1.85872	2.11517	1.99256	2.5905	1.61753	0.203436
ENSBTAG00000030274	0	COX assembly mitochondrial protein 2 homolog	-0.459155	1	FALSE	0.0925866	0.0653582	1110	3	2	5	1	4	0	2	3	0	1	4	1	0.111023	0.0725018	0.187594	0.0342815	0.150119	0	0.0671941	0.111954	0	0.036275	0.144075	0.0326504	-2.62561	0.492162	0.482965
ENSBTAG00000006345	ART1	ADP-ribosyltransferase 1	-0.458886	1	FALSE	0.0582043	0.0420376	2281	1	7	0	3	4	5	3	2	1	4	0	5	0.018009	0.123485	0	0.0500471	0.0730522	0.0846325	0.0490479	0.03632	0.0168047	0.0706099	0	0.0794432	-2.38472	0.589066	0.442781
ENSBTAG00000018077	LYPD3	LY6/PLAUR domain containing 3	-0.458812	1	FALSE	1.91164	1.74654	2014	61	139	71	160	92	55	43	193	46	124	59	66	1.24419	2.77714	1.46815	3.02304	1.90295	1.05438	0.79622	3.96953	0.875499	2.47909	1.17124	1.18767	1.80014	1.36475	0.242716
ENSBTAG00000011139	BCHE	butyrylcholinesterase	-0.458638	1	FALSE	4.52705	3.22715	3113	171	322	360	661	212	404	354	193	275	249	260	224	2.25648	4.16216	4.81611	8.07989	2.83697	5.01066	4.24081	2.56815	3.38619	3.2207	3.33924	2.60784	3.54257	2.9126	0.0878901
ENSBTAG00000022960	HEPHL1	hephaestin like 1	-0.458352	1	FALSE	0.0648577	0.0486206	4539	3	14	8	4	5	10	4	5	11	5	5	4	0.0271504	0.124111	0.0734011	0.0335338	0.045889	0.0850613	0.0328643	0.0456301	0.0928945	0.0443548	0.0440416	0.0319383	-1.57967	0.930598	0.334708
ENSBTAG00000048990	0	0	-0.457962	1	FALSE	0.13244	0.0956595	810	3	2	0	0	5	6	5	4	0	1	0	2	0.152143	0.0993543	0	0	0.257148	0.285995	0.230202	0.204558	0	0.0497102	0	0.0894864	-2.56135	0.407791	0.523093
[truncated: 18,479 more rows]

## Sheet: Intact vs Ctr Overall
						FPKM			CPM										FPKM
[truncated: 20,282 more rows]

## Sheet: Intact vs Ctr Significant
						FPKM			CPM										FPKM
[truncated: 23 more rows]

## Sheet: Intact vs Vasec Overall
						FPKM			CPM										FPKM
[truncated: 20,282 more rows]

[truncated: 1 more sheets: Intact vs Vasec Significant]
